# Supplementary material for: LSD1-mediated enhancer silencing attenuates retinoic acid signalling during pancreatic endocrine cell development
Source: Nat Commun. 2020 Apr 29;11:2082. doi: 10.1038/s41467-020-16017-x (PMC7190832; doi:10.1038/s41467-020-16017-x)
Supplement: Supplementary file 3 — Supplementary Dataset 1 [file 41467_2020_16017_MOESM3_ESM.xlsx]

## Sheet: Sheet1
Supplementary Data 1. Proximal LSD1 ChIP-Seq peaks at PP1 stage.
chr	start	end	PeakID
chr1	202895865	202896072	chr1-1002
chr1	233429907	233430114	chr1-1014
chr1	235668768	235668975	chr1-1015
chr1	156022768	156022975	chr1-102
chr1	1623734	1623941	chr1-1020
chr1	12805688	12805895	chr1-1025
chr1	200341705	200341912	chr1-103
chr1	26393086	26393293	chr1-1039
chr1	23811294	23811501	chr1-104
chr1	28697257	28697464	chr1-1042
chr1	32169236	32169443	chr1-1047
chr1	32227444	32227651	chr1-1049
chr1	27817185	27817392	chr1-105
chr1	38022902	38023109	chr1-1054
chr1	40506687	40506894	chr1-106
chr1	57111323	57111530	chr1-1070
chr1	243418372	243418579	chr1-110
chr1	165415083	165415290	chr1-1105
chr1	201923810	201924017	chr1-1117
chr1	202611500	202611707	chr1-1121
chr1	203158381	203158588	chr1-1122
chr1	32757829	32758036	chr1-113
chr1	230848996	230849203	chr1-1139
chr1	246671019	246671226	chr1-1145
chr1	16481967	16482174	chr1-1157
chr1	22260783	22260990	chr1-1168
chr1	22380683	22380890	chr1-1169
chr1	25348347	25348554	chr1-1176
chr1	166844900	166845107	chr1-118
chr1	28284238	28284445	chr1-1181
chr1	10531691	10531898	chr1-119
chr1	43832240	43832447	chr1-1192
chr1	46048843	46049050	chr1-1194
chr1	201140702	201140909	chr1-12
chr1	70876520	70876727	chr1-1213
chr1	32757249	32757456	chr1-122
chr1	86861055	86861262	chr1-1222
chr1	47082625	47082832	chr1-123
chr1	120254078	120254285	chr1-1239
chr1	92546666	92546873	chr1-124
chr1	150849418	150849625	chr1-1248
chr1	151520911	151521118	chr1-1251
chr1	165666905	165667112	chr1-1261
chr1	181451716	181451923	chr1-1265
chr1	202183754	202183961	chr1-1272
chr1	228327306	228327513	chr1-1293
chr1	38478955	38479162	chr1-131
chr1	19926163	19926370	chr1-1326
chr1	43735969	43736176	chr1-133
chr1	24643912	24644119	chr1-1337
chr1	54482230	54482437	chr1-134
chr1	32111928	32112135	chr1-1352
chr1	46153052	46153259	chr1-1368
chr1	86934827	86935034	chr1-137
chr1	50566582	50566789	chr1-1370
chr1	72748744	72748951	chr1-1384
chr1	95583742	95583949	chr1-139
chr1	100816386	100816593	chr1-1396
chr1	70820678	70820885	chr1-14
chr1	110453853	110454060	chr1-140
chr1	117210742	117210949	chr1-1404
chr1	21503811	21504018	chr1-144
chr1	201951288	201951495	chr1-1449
chr1	207494353	207494560	chr1-1456
chr1	38396945	38397152	chr1-146
chr1	41951862	41952069	chr1-147
chr1	44116346	44116553	chr1-148
chr1	240255181	240255388	chr1-1482
chr1	22110564	22110771	chr1-1514
chr1	22964544	22964751	chr1-1518
chr1	28559792	28559999	chr1-1532
chr1	32223061	32223268	chr1-1538
chr1	858645	858852	chr1-155
chr1	895906	896113	chr1-156
chr1	53385656	53385863	chr1-1560
chr1	92350092	92350299	chr1-1590
chr1	109104663	109104870	chr1-1598
chr1	110452899	110453106	chr1-1600
chr1	153520531	153520738	chr1-1627
chr1	173836390	173836597	chr1-1648
chr1	228291266	228291473	chr1-1695
chr1	1820942	1821149	chr1-1714
chr1	22351643	22351850	chr1-172
chr1	28587333	28587540	chr1-173
chr1	32713722	32713929	chr1-174
chr1	22981324	22981531	chr1-1746
chr1	24069354	24069561	chr1-1755
chr1	40365889	40366096	chr1-176
chr1	29563837	29564044	chr1-1764
chr1	31190614	31190821	chr1-1766
chr1	40105181	40105388	chr1-1776
chr1	53793861	53794068	chr1-1797
chr1	62190894	62191101	chr1-1816
chr1	894858	895065	chr1-183
chr1	84465295	84465502	chr1-1832
chr1	85725608	85725815	chr1-1834
chr1	112531357	112531564	chr1-1856
chr1	46663586	46663793	chr1-186
chr1	235100212	235100419	chr1-188
chr1	153628342	153628549	chr1-1883
chr1	155163655	155163862	chr1-1885
chr1	156215338	156215545	chr1-1886
chr1	171750860	171751067	chr1-1895
chr1	22470275	22470482	chr1-191
chr1	201368828	201369035	chr1-1912
chr1	205417169	205417376	chr1-1923
chr1	217805230	217805437	chr1-1934
chr1	32225650	32225857	chr1-194
chr1	228267262	228267469	chr1-1940
chr1	233088819	233089026	chr1-1944
chr1	21058850	21059057	chr1-20
chr1	15480715	15480922	chr1-203
chr1	32170200	32170407	chr1-2039
chr1	38022187	38022394	chr1-2047
chr1	17249354	17249561	chr1-206
chr1	27216034	27216241	chr1-210
chr1	116961355	116961562	chr1-2156
chr1	121260836	121261043	chr1-2164
chr1	156033449	156033656	chr1-2180
chr1	156462618	156462825	chr1-2182
chr1	156612515	156612722	chr1-2183
chr1	169556216	169556423	chr1-2196
chr1	234779555	234779762	chr1-22
chr1	206785735	206785942	chr1-2230
chr1	1981917	1982124	chr1-2277
chr1	156031418	156031625	chr1-228
chr1	201346306	201346513	chr1-229
chr1	205198486	205198693	chr1-231
chr1	15849775	15849982	chr1-2317
chr1	17635261	17635468	chr1-2327
chr1	221916321	221916528	chr1-233
chr1	14923913	14924120	chr1-235
chr1	28262932	28263139	chr1-2366
chr1	16538387	16538594	chr1-238
chr1	32537153	32537360	chr1-2385
chr1	15573416	15573623	chr1-24
chr1	44709573	44709780	chr1-2411
chr1	36622414	36622621	chr1-242
chr1	43282363	43282570	chr1-245
chr1	67774114	67774321	chr1-2453
chr1	78148845	78149052	chr1-2460
chr1	62659821	62660028	chr1-248
chr1	44173292	44173499	chr1-25
chr1	95700297	95700504	chr1-250
chr1	113393166	113393373	chr1-2501
chr1	151881559	151881766	chr1-2544
chr1	155214575	155214782	chr1-2548
chr1	203274119	203274326	chr1-255
chr1	180992794	180993001	chr1-2589
chr1	27019801	27020008	chr1-262
chr1	35451007	35451214	chr1-265
chr1	59043316	59043523	chr1-268
chr1	246886957	246887164	chr1-2684
chr1	54355030	54355237	chr1-27
chr1	63154092	63154299	chr1-270
chr1	64971959	64972166	chr1-271
chr1	113932295	113932502	chr1-274
chr1	147011173	147011380	chr1-275
chr1	20445056	20445263	chr1-2755
chr1	21606786	21606993	chr1-2761
chr1	203444234	203444441	chr1-278
chr1	9294394	9294601	chr1-28
chr1	22262929	22263136	chr1-283
chr1	41159225	41159432	chr1-2835
chr1	28099141	28099348	chr1-284
chr1	28918723	28918930	chr1-285
chr1	45308116	45308323	chr1-2856
chr1	57287110	57287317	chr1-288
chr1	55445929	55446136	chr1-2891
chr1	218519452	218519659	chr1-292
chr1	224031679	224031886	chr1-293
chr1	154531699	154531906	chr1-30
chr1	113249347	113249554	chr1-3000
chr1	36851990	36852197	chr1-301
chr1	156306980	156307187	chr1-3052
chr1	72301430	72301637	chr1-306
chr1	111888501	111888708	chr1-308
chr1	169426804	169427011	chr1-3088
chr1	112161989	112162196	chr1-309
chr1	167597365	167597572	chr1-311
chr1	203153071	203153278	chr1-3133
chr1	201141208	201141415	chr1-314
chr1	220921332	220921539	chr1-3179
chr1	230884216	230884423	chr1-318
chr1	28832038	28832245	chr1-324
chr1	36615423	36615630	chr1-327
chr1	41445026	41445233	chr1-329
chr1	25869700	25869907	chr1-33
chr1	98511385	98511592	chr1-334
chr1	25663355	25663562	chr1-3349
chr1	116184393	116184600	chr1-337
chr1	167903102	167903309	chr1-339
chr1	31712894	31713101	chr1-34
chr1	6053146	6053353	chr1-343
chr1	12080160	12080367	chr1-346
chr1	55266641	55266848	chr1-3469
chr1	205719999	205720206	chr1-35
chr1	20914373	20914580	chr1-351
chr1	21978688	21978895	chr1-353
chr1	33367253	33367460	chr1-356
chr1	108506646	108506853	chr1-3598
chr1	113615022	113615229	chr1-3610
chr1	60279827	60280034	chr1-362
chr1	143744040	143744247	chr1-3627
chr1	156183234	156183441	chr1-3675
chr1	182033089	182033296	chr1-3732
chr1	201797944	201798151	chr1-374
chr1	212458171	212458378	chr1-376
chr1	209849771	209849978	chr1-3790
chr1	113934046	113934253	chr1-38
chr1	229307935	229308142	chr1-3855
chr1	24882888	24883095	chr1-389
chr1	26678136	26678343	chr1-390
chr1	29556773	29556980	chr1-392
chr1	41247341	41247548	chr1-395
chr1	41329762	41329969	chr1-396
chr1	52522327	52522534	chr1-398
chr1	55462012	55462219	chr1-399
chr1	202777681	202777888	chr1-410
chr1	213030877	213031084	chr1-411
chr1	214776188	214776395	chr1-413
chr1	25868002	25868209	chr1-422
chr1	63782679	63782886	chr1-429
chr1	86046947	86047154	chr1-432
chr1	114302989	114303196	chr1-436
chr1	150206337	150206544	chr1-44
chr1	185703029	185703236	chr1-444
chr1	212872604	212872811	chr1-448
chr1	9884888	9885095	chr1-456
chr1	21995899	21996106	chr1-47
chr1	53308484	53308691	chr1-473
chr1	62209627	62209834	chr1-475
chr1	147806017	147806224	chr1-479
chr1	156053695	156053902	chr1-48
chr1	156163361	156163568	chr1-483
chr1	184006789	184006996	chr1-487
chr1	226252053	226252260	chr1-493
chr1	231762772	231762979	chr1-494
chr1	11995122	11995329	chr1-499
chr1	28994407	28994614	chr1-509
chr1	17865458	17865665	chr1-51
chr1	27816120	27816327	chr1-52
chr1	85039617	85039824	chr1-527
chr1	145477002	145477209	chr1-538
chr1	150227745	150227952	chr1-539
chr1	161124272	161124479	chr1-542
chr1	166809498	166809705	chr1-544
chr1	207226909	207227116	chr1-547
chr1	224033194	224033401	chr1-550
chr1	233462175	233462382	chr1-552
chr1	249152506	249152713	chr1-555
chr1	22777925	22778132	chr1-562
chr1	24646579	24646786	chr1-564
chr1	51985245	51985452	chr1-57
chr1	111416897	111417104	chr1-587
chr1	150602413	150602620	chr1-594
chr1	160991492	160991699	chr1-599
chr1	172420201	172420408	chr1-603
chr1	6662670	6662877	chr1-622
chr1	202182918	202183125	chr1-64
chr1	32281661	32281868	chr1-642
chr1	47134152	47134359	chr1-649
chr1	200859944	200860151	chr1-66
chr1	166944121	166944328	chr1-672
chr1	36789457	36789664	chr1-68
chr1	228646792	228646999	chr1-684
chr1	19990872	19991079	chr1-695
chr1	28241373	28241580	chr1-700
chr1	46154074	46154281	chr1-708
chr1	43424716	43424923	chr1-71
chr1	100313022	100313229	chr1-714
chr1	110574124	110574331	chr1-716
chr1	116915588	116915795	chr1-720
chr1	155829294	155829501	chr1-727
chr1	180472707	180472914	chr1-734
chr1	223899637	223899844	chr1-77
chr1	26198468	26198675	chr1-770
chr1	27337938	27338145	chr1-772
chr1	29448891	29449098	chr1-773
chr1	3370712	3370919	chr1-78
chr1	59611846	59612053	chr1-786
chr1	63249175	63249382	chr1-787
chr1	85528371	85528578	chr1-791
chr1	115883107	115883314	chr1-799
chr1	57043737	57043944	chr1-8
chr1	165795863	165796070	chr1-810
chr1	215177039	215177246	chr1-825
chr1	6295045	6295252	chr1-833
chr1	46016139	46016346	chr1-862
chr1	150488314	150488521	chr1-893
chr1	153644344	153644551	chr1-895
chr1	155036871	155037078	chr1-9
chr1	228269980	228270187	chr1-90
chr1	6296272	6296479	chr1-91
chr1	204111524	204111731	chr1-916
chr1	204181952	204182159	chr1-917
chr1	205601964	205602171	chr1-919
chr1	16084586	16084793	chr1-92
chr1	225841628	225841835	chr1-924
chr1	17307237	17307444	chr1-93
chr1	859546	859753	chr1-932
chr1	22140700	22140907	chr1-94
chr1	17904449	17904656	chr1-940
chr1	24513951	24514158	chr1-952
chr1	24742266	24742473	chr1-953
chr1	156863066	156863273	chr1-97
chr1	156722715	156722922	chr1-989
chr1	159870302	159870509	chr1-992
chr1	163174320	163174527	chr1-993
chr10	31608311	31608518	chr10-1
chr10	106097544	106097751	chr10-102
chr10	13342180	13342387	chr10-108
chr10	75758202	75758409	chr10-11
chr10	49703313	49703520	chr10-1114
chr10	49862066	49862273	chr10-1115
chr10	131910111	131910318	chr10-112
chr10	69643569	69643776	chr10-117
chr10	100028811	100029018	chr10-118
chr10	102729584	102729791	chr10-119
chr10	123688033	123688240	chr10-12
chr10	123358437	123358644	chr10-121
chr10	120936920	120937127	chr10-1225
chr10	22634132	22634339	chr10-125
chr10	54074221	54074428	chr10-127
chr10	25401502	25401709	chr10-1277
chr10	72164649	72164856	chr10-1344
chr10	73273268	73273475	chr10-1348
chr10	102671814	102672021	chr10-136
chr10	116164568	116164775	chr10-137
chr10	90967630	90967837	chr10-1399
chr10	100192136	100192343	chr10-1423
chr10	83635430	83635637	chr10-144
chr10	90343427	90343634	chr10-146
chr10	103535236	103535443	chr10-148
chr10	134150047	134150254	chr10-1497
chr10	72134584	72134791	chr10-155
chr10	43571990	43572197	chr10-1592
chr10	45869650	45869857	chr10-1599
chr10	46168622	46168829	chr10-16
chr10	71930830	71931037	chr10-1630
chr10	94448567	94448774	chr10-174
chr10	104263980	104264187	chr10-1741
chr10	105219816	105220023	chr10-1747
chr10	103824614	103824821	chr10-176
chr10	103873537	103873744	chr10-177
chr10	121139285	121139492	chr10-1791
chr10	11653988	11654195	chr10-182
chr10	28820788	28820995	chr10-184
chr10	76870792	76870999	chr10-187
chr10	80826388	80826595	chr10-19
chr10	99446111	99446318	chr10-196
chr10	11864439	11864646	chr10-199
chr10	20104062	20104269	chr10-20
chr10	45869102	45869309	chr10-201
chr10	95519579	95519786	chr10-210
chr10	120864220	120864427	chr10-214
chr10	32345411	32345618	chr10-215
chr10	35624790	35624997	chr10-216
chr10	60144636	60144843	chr10-219
chr10	97051146	97051353	chr10-22
chr10	21464065	21464272	chr10-234
chr10	99894993	99895200	chr10-253
chr10	111967065	111967272	chr10-254
chr10	71813716	71813923	chr10-26
chr10	70287472	70287679	chr10-271
chr10	90751748	90751955	chr10-275
chr10	104179699	104179906	chr10-280
chr10	17429863	17430070	chr10-291
chr10	63806841	63807048	chr10-299
chr10	17270372	17270579	chr10-3
chr10	81206612	81206819	chr10-308
chr10	86089180	86089387	chr10-309
chr10	92681442	92681649	chr10-312
chr10	28034771	28034978	chr10-325
chr10	65280744	65280951	chr10-332
chr10	88854419	88854626	chr10-343
chr10	97802887	97803094	chr10-346
chr10	99186461	99186668	chr10-347
chr10	101491447	101491654	chr10-349
chr10	45476360	45476567	chr10-371
chr10	73078687	73078894	chr10-4
chr10	6184412	6184619	chr10-403
chr10	71077875	71078082	chr10-422
chr10	75117692	75117899	chr10-426
chr10	23217154	23217361	chr10-45
chr10	121486095	121486302	chr10-454
chr10	46990805	46991012	chr10-47
chr10	49481403	49481610	chr10-471
chr10	77164962	77165169	chr10-48
chr10	95753115	95753322	chr10-487
chr10	98273857	98274064	chr10-489
chr10	99399927	99400134	chr10-49
chr10	97321454	97321661	chr10-5
chr10	102133352	102133559	chr10-50
chr10	118503286	118503493	chr10-501
chr10	120788573	120788780	chr10-502
chr10	133110596	133110803	chr10-51
chr10	43725497	43725704	chr10-526
chr10	47136079	47136286	chr10-528
chr10	91174665	91174872	chr10-554
chr10	94593855	94594062	chr10-555
chr10	115523045	115523252	chr10-573
chr10	83634449	83634656	chr10-58
chr10	124134276	124134483	chr10-580
chr10	101189915	101190122	chr10-59
chr10	50323694	50323901	chr10-61
chr10	44143754	44143961	chr10-613
chr10	50746824	50747031	chr10-616
chr10	50969341	50969548	chr10-617
chr10	113942839	113943046	chr10-62
chr10	100175096	100175303	chr10-658
chr10	44139870	44140077	chr10-713
chr10	75680853	75681060	chr10-727
chr10	76290351	76290558	chr10-728
chr10	46089705	46089912	chr10-75
chr10	100174424	100174631	chr10-756
chr10	111683323	111683530	chr10-763
chr10	5489683	5489890	chr10-779
chr10	97453926	97454133	chr10-8
chr10	45453808	45454015	chr10-809
chr10	65225424	65225631	chr10-820
chr10	81837906	81838113	chr10-846
chr10	94607825	94608032	chr10-855
chr10	105110047	105110254	chr10-86
chr10	101492225	101492432	chr10-865
chr10	119806881	119807088	chr10-87
chr10	116853744	116853951	chr10-884
chr10	120790030	120790237	chr10-888
chr10	49482148	49482355	chr10-89
chr10	126150924	126151131	chr10-897
chr10	72431585	72431792	chr10-90
chr10	135058918	135059125	chr10-903
chr10	45473745	45473952	chr10-95
chr10	74712068	74712275	chr10-96
chr11	77899416	77899623	chr11-1
chr11	116697761	116697968	chr11-100
chr11	10879872	10880079	chr11-101
chr11	107729999	107730206	chr11-104
chr11	56950431	56950638	chr11-1059
chr11	36313849	36314056	chr11-106
chr11	60720397	60720604	chr11-1065
chr11	65778953	65779160	chr11-1078
chr11	64068398	64068605	chr11-108
chr11	70938276	70938483	chr11-1088
chr11	72928300	72928507	chr11-1094
chr11	66725354	66725561	chr11-11
chr11	124312825	124313032	chr11-112
chr11	125438913	125439120	chr11-113
chr11	47236107	47236314	chr11-115
chr11	124624896	124625103	chr11-1161
chr11	133401841	133402048	chr11-1166
chr11	810434	810641	chr11-1167
chr11	6259775	6259982	chr11-1173
chr11	8931892	8932099	chr11-1178
chr11	65342848	65343055	chr11-12
chr11	85521803	85522010	chr11-120
chr11	112832825	112833032	chr11-122
chr11	47587736	47587943	chr11-1239
chr11	63953697	63953904	chr11-1256
chr11	64020551	64020758	chr11-1257
chr11	64086131	64086338	chr11-1258
chr11	64578497	64578704	chr11-1262
chr11	75143079	75143286	chr11-1286
chr11	102980579	102980786	chr11-1318
chr11	61101241	61101448	chr11-134
chr11	117184627	117184834	chr11-1341
chr11	64948545	64948752	chr11-135
chr11	123067266	123067473	chr11-1351
chr11	75272601	75272808	chr11-136
chr11	2880019	2880226	chr11-1368
chr11	7040812	7041019	chr11-14
chr11	68082888	68083095	chr11-140
chr11	47614646	47614853	chr11-1458
chr11	65641638	65641845	chr11-1487
chr11	790013	790220	chr11-149
chr11	67415577	67415784	chr11-1492
chr11	68816956	68817163	chr11-1496
chr11	118781640	118781847	chr11-15
chr11	14913289	14913496	chr11-153
chr11	34535684	34535891	chr11-156
chr11	109295616	109295823	chr11-1563
chr11	44333603	44333810	chr11-157
chr11	117799320	117799527	chr11-1592
chr11	65083418	65083625	chr11-160
chr11	122732680	122732887	chr11-1609
chr11	125758287	125758494	chr11-1616
chr11	118401066	118401273	chr11-163
chr11	3862341	3862548	chr11-1643
chr11	17563554	17563761	chr11-1696
chr11	26308922	26309129	chr11-1713
chr11	117069392	117069599	chr11-175
chr11	46384018	46384225	chr11-1773
chr11	10772033	10772240	chr11-179
chr11	73499219	73499426	chr11-18
chr11	73089415	73089622	chr11-1848
chr11	75429484	75429691	chr11-1855
chr11	98891103	98891310	chr11-1897
chr11	61685189	61685396	chr11-19
chr11	64782368	64782575	chr11-190
chr11	66314481	66314688	chr11-191
chr11	120689422	120689629	chr11-1949
chr11	124544081	124544288	chr11-199
chr11	119039156	119039363	chr11-2
chr11	62539218	62539425	chr11-20
chr11	6678676	6678883	chr11-201
chr11	9686168	9686375	chr11-202
chr11	66248166	66248373	chr11-21
chr11	45940076	45940283	chr11-213
chr11	77734559	77734766	chr11-219
chr11	116709105	116709312	chr11-220
chr11	696483	696690	chr11-222
chr11	14913890	14914097	chr11-227
chr11	60691646	60691853	chr11-230
chr11	64511783	64511990	chr11-232
chr11	66140079	66140286	chr11-233
chr11	93394506	93394713	chr11-242
chr11	82611938	82612145	chr11-25
chr11	18814507	18814714	chr11-250
chr11	27239151	27239358	chr11-252
chr11	66233478	66233685	chr11-257
chr11	47208317	47208524	chr11-26
chr11	117801010	117801217	chr11-267
chr11	122527040	122527247	chr11-269
chr11	64612624	64612831	chr11-27
chr11	128558860	128559067	chr11-272
chr11	93276669	93276876	chr11-28
chr11	64528331	64528538	chr11-286
chr11	75478967	75479174	chr11-289
chr11	73358944	73359151	chr11-29
chr11	76381332	76381539	chr11-290
chr11	102217753	102217960	chr11-294
chr11	117198108	117198315	chr11-297
chr11	121325295	121325502	chr11-301
chr11	4208037	4208244	chr11-304
chr11	9287276	9287483	chr11-306
chr11	33181018	33181225	chr11-310
chr11	64002977	64003184	chr11-316
chr11	68670809	68671016	chr11-318
chr11	58695960	58696167	chr11-32
chr11	69490342	69490549	chr11-320
chr11	72524055	72524262	chr11-322
chr11	9407026	9407233	chr11-348
chr11	65554240	65554447	chr11-35
chr11	74442662	74442869	chr11-358
chr11	113258794	113259001	chr11-366
chr11	925512	925719	chr11-37
chr11	124610181	124610388	chr11-374
chr11	48003244	48003451	chr11-38
chr11	74701581	74701788	chr11-398
chr11	67275254	67275461	chr11-4
chr11	117955383	117955590	chr11-415
chr11	119600249	119600456	chr11-417
chr11	120009557	120009764	chr11-418
chr11	66246621	66246828	chr11-42
chr11	19733951	19734158	chr11-437
chr11	43963914	43964121	chr11-441
chr11	128389583	128389790	chr11-45
chr11	57335256	57335463	chr11-455
chr11	74420324	74420531	chr11-465
chr11	77849878	77850085	chr11-466
chr11	72145245	72145452	chr11-47
chr11	121164571	121164778	chr11-488
chr11	72463181	72463388	chr11-49
chr11	12399785	12399992	chr11-499
chr11	57282494	57282701	chr11-5
chr11	14377950	14378157	chr11-502
chr11	8102455	8102662	chr11-51
chr11	47787644	47787851	chr11-512
chr11	69059769	69059976	chr11-526
chr11	46143326	46143533	chr11-53
chr11	78127699	78127906	chr11-535
chr11	66822349	66822556	chr11-54
chr11	86508500	86508707	chr11-540
chr11	93275053	93275260	chr11-543
chr11	72504556	72504763	chr11-55
chr11	395094	395301	chr11-559
chr11	19529850	19530057	chr11-568
chr11	14994411	14994618	chr11-57
chr11	47421459	47421666	chr11-58
chr11	67396966	67397173	chr11-59
chr11	68519182	68519389	chr11-593
chr11	60928402	60928609	chr11-6
chr11	67398406	67398613	chr11-60
chr11	74952544	74952751	chr11-602
chr11	94707390	94707597	chr11-616
chr11	118230077	118230284	chr11-634
chr11	123525697	123525904	chr11-640
chr11	126873014	126873221	chr11-641
chr11	6462389	6462596	chr11-648
chr11	8933249	8933456	chr11-652
chr11	19778977	19779184	chr11-659
chr11	45167345	45167552	chr11-66
chr11	64794952	64795159	chr11-67
chr11	44332930	44333137	chr11-678
chr11	44587585	44587792	chr11-679
chr11	66446190	66446397	chr11-695
chr11	66313884	66314091	chr11-7
chr11	72983740	72983947	chr11-707
chr11	118083510	118083717	chr11-728
chr11	119067440	119067647	chr11-730
chr11	22695651	22695858	chr11-755
chr11	35683901	35684108	chr11-765
chr11	71822417	71822624	chr11-78
chr11	62104321	62104528	chr11-785
chr11	62522027	62522234	chr11-787
chr11	68780843	68781050	chr11-796
chr11	46740336	46740543	chr11-8
chr11	75140912	75141119	chr11-803
chr11	93395483	93395690	chr11-819
chr11	67806747	67806954	chr11-82
chr11	2951188	2951395	chr11-83
chr11	13033623	13033830	chr11-84
chr11	125757134	125757341	chr11-849
chr11	131781197	131781404	chr11-852
chr11	1593694	1593901	chr11-855
chr11	64570088	64570295	chr11-87
chr11	18416096	18416303	chr11-875
chr11	19263263	19263470	chr11-876
chr11	43966323	43966530	chr11-896
chr11	60606576	60606783	chr11-907
chr11	61518466	61518673	chr11-908
chr11	62372048	62372255	chr11-911
chr11	64880071	64880278	chr11-917
chr11	67084447	67084654	chr11-922
chr11	68452399	68452606	chr11-925
chr11	112046226	112046433	chr11-964
chr11	112096775	112096982	chr11-965
chr11	57297824	57298031	chr11-98
chr11	819857	820064	chr11-989
chr12	117536824	117537031	chr12-10
chr12	116972718	116972925	chr12-102
chr12	124198459	124198666	chr12-1020
chr12	131830537	131830744	chr12-1028
chr12	13151290	13151497	chr12-1043
chr12	13195653	13195860	chr12-1044
chr12	15941688	15941895	chr12-1048
chr12	23738863	23739070	chr12-1060
chr12	108522790	108522997	chr12-107
chr12	47473610	47473817	chr12-1075
chr12	109248877	109249084	chr12-108
chr12	96587492	96587699	chr12-1138
chr12	105498611	105498818	chr12-1153
chr12	107169001	107169208	chr12-1163
chr12	120554043	120554250	chr12-12
chr12	133288058	133288265	chr12-1222
chr12	49110953	49111160	chr12-124
chr12	71832804	71833011	chr12-126
chr12	26348144	26348351	chr12-1263
chr12	109531529	109531736	chr12-128
chr12	65672950	65673157	chr12-13
chr12	122231612	122231819	chr12-132
chr12	75723423	75723630	chr12-1323
chr12	94963266	94963473	chr12-1356
chr12	103943618	103943825	chr12-1365
chr12	102453330	102453537	chr12-138
chr12	109535028	109535235	chr12-1385
chr12	111359427	111359634	chr12-1389
chr12	94543016	94543223	chr12-14
chr12	120107551	120107758	chr12-1424
chr12	123942361	123942568	chr12-1436
chr12	124456661	124456868	chr12-1439
chr12	56098727	56098934	chr12-144
chr12	110270862	110271069	chr12-15
chr12	7341450	7341657	chr12-152
chr12	49319441	49319648	chr12-1520
chr12	54071183	54071390	chr12-1539
chr12	56327621	56327828	chr12-1548
chr12	56882386	56882593	chr12-1550
chr12	57120180	57120387	chr12-1551
chr12	56390188	56390395	chr12-156
chr12	98148920	98149127	chr12-1606
chr12	125049894	125050101	chr12-162
chr12	110254048	110254255	chr12-1636
chr12	31744318	31744525	chr12-164
chr12	113375543	113375750	chr12-1644
chr12	49485960	49486167	chr12-165
chr12	51819459	51819666	chr12-166
chr12	117742636	117742843	chr12-17
chr12	52603787	52603994	chr12-1791
chr12	19280322	19280529	chr12-180
chr12	56842292	56842499	chr12-1809
chr12	64061903	64062110	chr12-1821
chr12	86949228	86949435	chr12-1873
chr12	95397743	95397950	chr12-1891
chr12	121648377	121648584	chr12-191
chr12	49932145	49932352	chr12-195
chr12	50019032	50019239	chr12-196
chr12	53625650	53625857	chr12-197
chr12	59317158	59317365	chr12-199
chr12	110271317	110271524	chr12-20
chr12	132435180	132435387	chr12-2021
chr12	121789737	121789944	chr12-208
chr12	98897999	98898206	chr12-23
chr12	29937015	29937222	chr12-234
chr12	53318599	53318806	chr12-236
chr12	98896466	98896673	chr12-243
chr12	107974576	107974783	chr12-245
chr12	113772276	113772483	chr12-246
chr12	122326145	122326352	chr12-25
chr12	8087836	8088043	chr12-255
chr12	32111732	32111939	chr12-256
chr12	62997627	62997834	chr12-260
chr12	95942998	95943205	chr12-265
chr12	121732333	121732540	chr12-276
chr12	57503076	57503283	chr12-282
chr12	99037866	99038073	chr12-288
chr12	107167700	107167907	chr12-290
chr12	108078671	108078878	chr12-292
chr12	54982735	54982942	chr12-3
chr12	3187396	3187603	chr12-302
chr12	104457908	104458115	chr12-31
chr12	100869749	100869956	chr12-320
chr12	6665071	6665278	chr12-33
chr12	123381327	123381534	chr12-332
chr12	49205680	49205887	chr12-342
chr12	66274226	66274433	chr12-353
chr12	66563856	66564063	chr12-354
chr12	93860875	93861082	chr12-357
chr12	111284608	111284815	chr12-364
chr12	113587762	113587969	chr12-366
chr12	321765	321972	chr12-38
chr12	4919025	4919232	chr12-381
chr12	12223158	12223365	chr12-383
chr12	94541542	94541749	chr12-42
chr12	113622871	113623078	chr12-423
chr12	102271394	102271601	chr12-43
chr12	107349110	107349317	chr12-44
chr12	312333	312540	chr12-442
chr12	12764099	12764306	chr12-449
chr12	121123891	121124098	chr12-45
chr12	12877997	12878204	chr12-450
chr12	48577355	48577562	chr12-458
chr12	123717486	123717693	chr12-46
chr12	54957106	54957313	chr12-461
chr12	56222978	56223185	chr12-462
chr12	56584092	56584299	chr12-463
chr12	132313212	132313419	chr12-47
chr12	103310451	103310658	chr12-476
chr12	110154629	110154836	chr12-481
chr12	110840610	110840817	chr12-482
chr12	111182442	111182649	chr12-484
chr12	116716011	116716218	chr12-492
chr12	113623916	113624123	chr12-50
chr12	10955202	10955409	chr12-501
chr12	123921633	123921840	chr12-51
chr12	112856917	112857124	chr12-52
chr12	46663438	46663645	chr12-520
chr12	109252167	109252374	chr12-550
chr12	110253147	110253354	chr12-553
chr12	121647561	121647768	chr12-568
chr12	741381	741588	chr12-579
chr12	6810611	6810818	chr12-581
chr12	27487722	27487929	chr12-591
chr12	112124055	112124262	chr12-6
chr12	51984124	51984331	chr12-60
chr12	65672251	65672458	chr12-609
chr12	95043739	95043946	chr12-629
chr12	124017406	124017613	chr12-64
chr12	111845890	111846097	chr12-647
chr12	752457	752664	chr12-65
chr12	123920369	123920576	chr12-664
chr12	133185057	133185264	chr12-669
chr12	2376646	2376853	chr12-672
chr12	22697821	22698028	chr12-679
chr12	46384873	46385080	chr12-690
chr12	70633810	70634017	chr12-709
chr12	79258233	79258440	chr12-716
chr12	40498631	40498838	chr12-72
chr12	108956756	108956963	chr12-737
chr12	69197918	69198125	chr12-75
chr12	14536944	14537151	chr12-76
chr12	125053949	125054156	chr12-766
chr12	130529755	130529962	chr12-768
chr12	112847517	112847724	chr12-77
chr12	3000906	3001113	chr12-774
chr12	15942542	15942749	chr12-785
chr12	117348393	117348600	chr12-79
chr12	53439751	53439958	chr12-809
chr12	4385748	4385955	chr12-85
chr12	50017851	50018058	chr12-87
chr12	122295816	122296023	chr12-873
chr12	122667557	122667764	chr12-874
chr12	112857545	112857752	chr12-89
chr12	2159375	2159582	chr12-91
chr12	48168074	48168281	chr12-929
chr12	50305082	50305289	chr12-936
chr12	63328114	63328321	chr12-94
chr12	104233807	104234014	chr12-96
chr12	113659813	113660020	chr12-97
chr12	104359120	104359327	chr12-983
chr12	110212942	110213149	chr12-992
chr13	41362727	41362934	chr13-100
chr13	24147115	24147322	chr13-107
chr13	100259084	100259291	chr13-11
chr13	30461339	30461546	chr13-121
chr13	99960229	99960436	chr13-127
chr13	100610608	100610815	chr13-128
chr13	24007968	24008175	chr13-13
chr13	44715338	44715545	chr13-136
chr13	60972669	60972876	chr13-14
chr13	41675054	41675261	chr13-172
chr13	47370417	47370624	chr13-193
chr13	93373050	93373257	chr13-205
chr13	99853406	99853613	chr13-210
chr13	22033698	22033905	chr13-250
chr13	33112018	33112225	chr13-258
chr13	33591773	33591980	chr13-259
chr13	41054103	41054310	chr13-262
chr13	44947972	44948179	chr13-265
chr13	42534743	42534950	chr13-27
chr13	21099366	21099573	chr13-29
chr13	21635126	21635333	chr13-296
chr13	49107038	49107245	chr13-316
chr13	24736768	24736975	chr13-344
chr13	46627043	46627250	chr13-38
chr13	30510195	30510402	chr13-417
chr13	30945218	30945425	chr13-418
chr13	46425556	46425763	chr13-435
chr13	111767836	111768043	chr13-44
chr13	48877886	48878093	chr13-46
chr13	42032113	42032320	chr13-5
chr13	30170211	30170418	chr13-500
chr13	28714143	28714350	chr13-51
chr13	38923691	38923898	chr13-510
chr13	46754217	46754424	chr13-526
chr13	50070426	50070633	chr13-531
chr13	52585865	52586072	chr13-542
chr13	50509952	50510159	chr13-55
chr13	113343904	113344111	chr13-579
chr13	77459698	77459905	chr13-59
chr13	48575612	48575819	chr13-6
chr13	26624699	26624906	chr13-63
chr13	79980714	79980921	chr13-644
chr13	113812296	113812503	chr13-689
chr13	52768779	52768986	chr13-72
chr13	103052734	103052941	chr13-76
chr13	44682672	44682879	chr13-762
chr13	22248042	22248249	chr13-8
chr13	110991984	110992191	chr13-878
chr13	99739034	99739241	chr13-94
chr13	25945353	25945560	chr13-97
chr14	70882632	70882839	chr14-100
chr14	22005643	22005850	chr14-102
chr14	50319634	50319841	chr14-1030
chr14	65017839	65018046	chr14-109
chr14	105714310	105714517	chr14-11
chr14	22040842	22041049	chr14-114
chr14	50053536	50053743	chr14-115
chr14	92335951	92336158	chr14-1152
chr14	56046221	56046428	chr14-117
chr14	69263125	69263332	chr14-120
chr14	23755979	23756186	chr14-126
chr14	76126651	76126858	chr14-128
chr14	31091242	31091449	chr14-135
chr14	103389206	103389413	chr14-146
chr14	50065176	50065383	chr14-150
chr14	73957305	73957512	chr14-152
chr14	75345919	75346126	chr14-154
chr14	92414100	92414307	chr14-155
chr14	24604487	24604694	chr14-163
chr14	74318933	74319140	chr14-167
chr14	94853429	94853636	chr14-172
chr14	24739835	24740042	chr14-180
chr14	53257913	53258120	chr14-184
chr14	65006452	65006659	chr14-187
chr14	31890070	31890277	chr14-19
chr14	75468691	75468898	chr14-190
chr14	75593058	75593265	chr14-191
chr14	75987848	75988055	chr14-192
chr14	89028961	89029168	chr14-195
chr14	74817100	74817307	chr14-2
chr14	23058633	23058840	chr14-203
chr14	24803010	24803217	chr14-204
chr14	24835537	24835744	chr14-205
chr14	50154560	50154767	chr14-207
chr14	76125413	76125620	chr14-222
chr14	78175201	78175408	chr14-226
chr14	90922337	90922544	chr14-228
chr14	105154989	105155196	chr14-235
chr14	20810387	20810594	chr14-236
chr14	61788172	61788379	chr14-243
chr14	103564696	103564903	chr14-259
chr14	100151041	100151248	chr14-26
chr14	23066088	23066295	chr14-297
chr14	99740458	99740665	chr14-3
chr14	27065996	27066203	chr14-300
chr14	55032850	55033057	chr14-309
chr14	67982517	67982724	chr14-31
chr14	75895074	75895281	chr14-321
chr14	100842131	100842338	chr14-333
chr14	21979892	21980099	chr14-338
chr14	74769980	74770187	chr14-362
chr14	91279823	91280030	chr14-373
chr14	101032067	101032274	chr14-384
chr14	58894048	58894255	chr14-4
chr14	62229837	62230044	chr14-404
chr14	62230619	62230826	chr14-405
chr14	75079229	75079436	chr14-416
chr14	23340266	23340473	chr14-42
chr14	101121486	101121693	chr14-433
chr14	101120853	101121060	chr14-45
chr14	77964588	77964795	chr14-469
chr14	90797760	90797967	chr14-475
chr14	100788733	100788940	chr14-486
chr14	102976925	102977132	chr14-52
chr14	24640536	24640743	chr14-54
chr14	75388875	75389082	chr14-541
chr14	42076381	42076588	chr14-55
chr14	93531791	93531998	chr14-563
chr14	96828597	96828804	chr14-570
chr14	105765990	105766197	chr14-577
chr14	58862429	58862636	chr14-58
chr14	75468090	75468297	chr14-632
chr14	94254213	94254420	chr14-653
chr14	94426325	94426532	chr14-655
chr14	24900466	24900673	chr14-683
chr14	50160448	50160655	chr14-699
chr14	105647031	105647238	chr14-73
chr14	100626662	100626869	chr14-787
chr14	24584807	24585014	chr14-805
chr14	100068741	100068948	chr14-82
chr14	50320496	50320703	chr14-838
chr14	39736813	39737020	chr14-87
chr14	64761266	64761473	chr14-873
chr14	92979501	92979708	chr14-9
chr14	77543169	77543376	chr14-925
chr14	77922349	77922556	chr14-926
chr14	96671612	96671819	chr14-958
chr14	105189955	105190162	chr14-96
chr14	105768200	105768407	chr14-980
chr14	48145441	48145648	chr14-99
chr14	24613780	24613987	chr14-992
chr15	90727775	90727982	chr15-10
chr15	69744801	69745008	chr15-105
chr15	40763690	40763897	chr15-1072
chr15	41523010	41523217	chr15-11
chr15	40211973	40212180	chr15-112
chr15	63450324	63450531	chr15-1135
chr15	68113082	68113289	chr15-118
chr15	73661422	73661629	chr15-1192
chr15	74420087	74420294	chr15-1198
chr15	83877179	83877386	chr15-123
chr15	90357749	90357956	chr15-126
chr15	99645171	99645378	chr15-128
chr15	52311047	52311254	chr15-134
chr15	69884266	69884473	chr15-139
chr15	75182599	75182806	chr15-141
chr15	75918864	75919071	chr15-15
chr15	83621753	83621960	chr15-154
chr15	23086856	23087063	chr15-158
chr15	57025804	57026011	chr15-161
chr15	91475453	91475660	chr15-169
chr15	93631596	93631803	chr15-171
chr15	31451208	31451415	chr15-176
chr15	48938149	48938356	chr15-180
chr15	66649255	66649462	chr15-184
chr15	37265267	37265474	chr15-197
chr15	39872672	39872879	chr15-198
chr15	74907240	74907447	chr15-2
chr15	44118822	44119029	chr15-200
chr15	45020473	45020680	chr15-201
chr15	34634601	34634808	chr15-231
chr15	55881246	55881453	chr15-242
chr15	68521014	68521221	chr15-257
chr15	78633090	78633297	chr15-26
chr15	44719335	44719542	chr15-272
chr15	45722644	45722851	chr15-274
chr15	75230649	75230856	chr15-292
chr15	86338409	86338616	chr15-297
chr15	90931969	90932176	chr15-300
chr15	35839001	35839208	chr15-309
chr15	40330427	40330634	chr15-313
chr15	69886965	69887172	chr15-32
chr15	74503129	74503336	chr15-325
chr15	55611836	55612043	chr15-33
chr15	100104930	100105137	chr15-337
chr15	73975719	73975926	chr15-34
chr15	34516902	34517109	chr15-343
chr15	41100046	41100253	chr15-35
chr15	75251267	75251474	chr15-374
chr15	79724504	79724711	chr15-379
chr15	83316484	83316691	chr15-382
chr15	93442885	93443092	chr15-389
chr15	94653060	94653267	chr15-39
chr15	99645949	99646156	chr15-392
chr15	31393590	31393797	chr15-394
chr15	82338788	82338995	chr15-4
chr15	40075195	40075402	chr15-40
chr15	62456355	62456562	chr15-408
chr15	42565926	42566133	chr15-41
chr15	74500499	74500706	chr15-423
chr15	65068333	65068540	chr15-43
chr15	92396396	92396603	chr15-441
chr15	27018169	27018376	chr15-451
chr15	40574722	40574929	chr15-457
chr15	42867919	42868126	chr15-459
chr15	67356001	67356208	chr15-46
chr15	49255611	49255818	chr15-466
chr15	69853778	69853985	chr15-47
chr15	65671277	65671484	chr15-479
chr15	75072657	75072864	chr15-492
chr15	78422077	78422284	chr15-499
chr15	89156854	89157061	chr15-507
chr15	91536990	91537197	chr15-514
chr15	42447886	42448093	chr15-536
chr15	74724772	74724979	chr15-579
chr15	70386176	70386383	chr15-58
chr15	78911448	78911655	chr15-584
chr15	79238935	79239142	chr15-585
chr15	40615607	40615814	chr15-6
chr15	99558468	99558675	chr15-604
chr15	57668130	57668337	chr15-61
chr15	65134381	65134588	chr15-62
chr15	44069008	44069215	chr15-627
chr15	57614149	57614356	chr15-638
chr15	72565339	72565546	chr15-671
chr15	73863838	73864045	chr15-674
chr15	66993910	66994117	chr15-7
chr15	100347481	100347688	chr15-709
chr15	40542577	40542784	chr15-728
chr15	42866897	42867104	chr15-736
chr15	44083548	44083755	chr15-738
chr15	81615996	81616203	chr15-74
chr15	51606066	51606273	chr15-746
chr15	60691170	60691377	chr15-761
chr15	34875698	34875905	chr15-77
chr15	91413935	91414142	chr15-80
chr15	78369118	78369325	chr15-813
chr15	90437828	90438035	chr15-824
chr15	89182217	89182424	chr15-88
chr15	83775655	83775862	chr15-94
chr15	89878271	89878478	chr15-97
chr15	75197927	75198134	chr15-971
chr15	78383706	78383913	chr15-989
chr15	81071008	81071215	chr15-994
chr16	84681401	84681608	chr16-1002
chr16	89557866	89558073	chr16-1016
chr16	638354	638561	chr16-1018
chr16	30886277	30886484	chr16-102
chr16	3451292	3451499	chr16-1029
chr16	11038735	11038942	chr16-104
chr16	19430436	19430643	chr16-1050
chr16	50187627	50187834	chr16-106
chr16	27412412	27412619	chr16-1065
chr16	2041799	2042006	chr16-109
chr16	87526948	87527155	chr16-11
chr16	67841326	67841533	chr16-1118
chr16	68298067	68298274	chr16-1119
chr16	88728922	88729129	chr16-1178
chr16	88869100	88869307	chr16-1179
chr16	57318878	57319085	chr16-121
chr16	84220772	84220979	chr16-122
chr16	30440920	30441127	chr16-125
chr16	20774092	20774299	chr16-1252
chr16	31190594	31190801	chr16-126
chr16	30708658	30708865	chr16-1285
chr16	31519927	31520134	chr16-1291
chr16	12897113	12897320	chr16-13
chr16	57051217	57051424	chr16-1335
chr16	84402434	84402641	chr16-135
chr16	68295884	68296091	chr16-1366
chr16	2723696	2723903	chr16-137
chr16	70322661	70322868	chr16-1373
chr16	71392127	71392334	chr16-1376
chr16	78134418	78134625	chr16-1394
chr16	30933286	30933493	chr16-14
chr16	12070116	12070323	chr16-141
chr16	84275452	84275659	chr16-1414
chr16	88703023	88703230	chr16-1443
chr16	81041377	81041584	chr16-148
chr16	28858119	28858326	chr16-15
chr16	89641227	89641434	chr16-150
chr16	9184613	9184820	chr16-152
chr16	23159541	23159748	chr16-158
chr16	23568263	23568470	chr16-16
chr16	67198999	67199206	chr16-160
chr16	30908105	30908312	chr16-167
chr16	31453760	31453967	chr16-168
chr16	50581827	50582034	chr16-170
chr16	68777628	68777835	chr16-172
chr16	27280335	27280542	chr16-176
chr16	28874354	28874561	chr16-177
chr16	102880	103087	chr16-18
chr16	57126826	57127033	chr16-181
chr16	85337119	85337326	chr16-187
chr16	446847	447054	chr16-190
chr16	31084152	31084359	chr16-194
chr16	776756	776963	chr16-201
chr16	19078468	19078675	chr16-202
chr16	57844585	57844792	chr16-205
chr16	30968241	30968448	chr16-21
chr16	11763209	11763416	chr16-214
chr16	50581272	50581479	chr16-222
chr16	57125230	57125437	chr16-225
chr16	57807280	57807487	chr16-226
chr16	85724400	85724607	chr16-23
chr16	3011955	3012162	chr16-231
chr16	4817387	4817594	chr16-233
chr16	4841405	4841612	chr16-234
chr16	5121602	5121809	chr16-235
chr16	22218672	22218879	chr16-251
chr16	29690003	29690210	chr16-254
chr16	30405185	30405392	chr16-255
chr16	75528204	75528411	chr16-262
chr16	79635492	79635699	chr16-263
chr16	6071650	6071857	chr16-268
chr16	4818944	4819151	chr16-27
chr16	27323240	27323447	chr16-272
chr16	57729184	57729391	chr16-279
chr16	68770801	68771008	chr16-281
chr16	691821	692028	chr16-288
chr16	1021711	1021918	chr16-289
chr16	4674282	4674489	chr16-291
chr16	8956060	8956267	chr16-292
chr16	58163730	58163937	chr16-305
chr16	71599242	71599449	chr16-309
chr16	87811338	87811545	chr16-315
chr16	1127409	1127616	chr16-317
chr16	4375239	4375446	chr16-318
chr16	8814022	8814229	chr16-320
chr16	31022489	31022696	chr16-327
chr16	66865020	66865227	chr16-33
chr16	57768472	57768679	chr16-336
chr16	50099560	50099767	chr16-34
chr16	71264792	71264999	chr16-342
chr16	75033876	75034083	chr16-343
chr16	68002658	68002865	chr16-35
chr16	87350391	87350598	chr16-36
chr16	28305551	28305758	chr16-366
chr16	30569603	30569810	chr16-368
chr16	31471823	31472030	chr16-369
chr16	89678773	89678980	chr16-390
chr16	15951472	15951679	chr16-395
chr16	90114523	90114730	chr16-425
chr16	2009069	2009276	chr16-427
chr16	8892142	8892349	chr16-432
chr16	14403854	14404061	chr16-436
chr16	18994916	18995123	chr16-437
chr16	2244833	2245040	chr16-44
chr16	48417832	48418039	chr16-45
chr16	7381632	7381839	chr16-469
chr16	49891680	49891887	chr16-47
chr16	11678459	11678666	chr16-475
chr16	27278646	27278853	chr16-488
chr16	31105501	31105708	chr16-492
chr16	53090119	53090326	chr16-497
chr16	69788137	69788344	chr16-505
chr16	85047611	85047818	chr16-518
chr16	1463793	1464000	chr16-526
chr16	11761410	11761617	chr16-534
chr16	31119355	31119562	chr16-547
chr16	75019235	75019442	chr16-569
chr16	19567415	19567622	chr16-57
chr16	30007644	30007851	chr16-58
chr16	2273122	2273329	chr16-586
chr16	8814816	8815023	chr16-594
chr16	9058416	9058623	chr16-596
chr16	21246203	21246410	chr16-604
chr16	30961285	30961492	chr16-612
chr16	31106358	31106565	chr16-613
chr16	49856637	49856844	chr16-618
chr16	69420057	69420264	chr16-639
chr16	15149400	15149607	chr16-64
chr16	85146864	85147071	chr16-655
chr16	231259	231466	chr16-658
chr16	50775310	50775517	chr16-66
chr16	23194688	23194895	chr16-695
chr16	23314127	23314334	chr16-696
chr16	28891006	28891213	chr16-698
chr16	29789246	29789453	chr16-699
chr16	85644378	85644585	chr16-70
chr16	29986586	29986793	chr16-700
chr16	30799237	30799444	chr16-702
chr16	4303252	4303459	chr16-72
chr16	69795909	69796116	chr16-734
chr16	71263386	71263593	chr16-735
chr16	24550274	24550481	chr16-74
chr16	75682838	75683045	chr16-741
chr16	50776374	50776581	chr16-75
chr16	84853124	84853331	chr16-753
chr16	87984221	87984428	chr16-764
chr16	10911465	10911672	chr16-772
chr16	86589021	86589228	chr16-78
chr16	23846926	23847133	chr16-795
chr16	27561983	27562190	chr16-80
chr16	50732518	50732725	chr16-810
chr16	56899380	56899587	chr16-826
chr16	58535932	58536139	chr16-834
chr16	67233436	67233643	chr16-842
chr16	75467105	75467312	chr16-86
chr16	85949429	85949636	chr16-868
chr16	87418136	87418343	chr16-87
chr16	3550378	3550585	chr16-888
chr16	57569559	57569766	chr16-91
chr16	28833490	28833697	chr16-922
chr16	30596082	30596289	chr16-927
chr16	11681241	11681448	chr16-93
chr16	67563659	67563866	chr16-96
chr16	1381388	1381595	chr16-97
chr16	18995776	18995983	chr16-98
chr16	81272675	81272882	chr16-991
chr17	10284411	10284618	chr17-1
chr17	40706047	40706254	chr17-101
chr17	34900407	34900614	chr17-1030
chr17	39278625	39278832	chr17-1045
chr17	39559852	39560059	chr17-1047
chr17	42344573	42344780	chr17-1056
chr17	36761039	36761246	chr17-107
chr17	40645526	40645733	chr17-108
chr17	53800895	53801102	chr17-1080
chr17	73522965	73523172	chr17-1109
chr17	57444292	57444499	chr17-111
chr17	78007772	78007979	chr17-1116
chr17	79623879	79624086	chr17-1117
chr17	76130701	76130908	chr17-113
chr17	78235770	78235977	chr17-115
chr17	42403834	42404041	chr17-116
chr17	47307126	47307333	chr17-117
chr17	62075344	62075551	chr17-118
chr17	75276771	75276978	chr17-119
chr17	27229182	27229389	chr17-12
chr17	36587171	36587378	chr17-1202
chr17	34890259	34890466	chr17-121
chr17	38656106	38656313	chr17-1216
chr17	42839448	42839655	chr17-1231
chr17	40440090	40440297	chr17-124
chr17	45917750	45917957	chr17-125
chr17	8024246	8024453	chr17-129
chr17	73902299	73902506	chr17-1308
chr17	5135656	5135863	chr17-1333
chr17	7083252	7083459	chr17-1340
chr17	18283115	18283322	chr17-1366
chr17	19209930	19210137	chr17-1368
chr17	19990878	19991085	chr17-14
chr17	36859905	36860112	chr17-142
chr17	38659797	38660004	chr17-1426
chr17	40086437	40086644	chr17-143
chr17	73031164	73031371	chr17-148
chr17	79678971	79679178	chr17-149
chr17	36762658	36762865	chr17-15
chr17	1360397	1360604	chr17-150
chr17	62971935	62972142	chr17-1512
chr17	63132865	63133072	chr17-1513
chr17	21155713	21155920	chr17-152
chr17	35767358	35767565	chr17-153
chr17	71784788	71784995	chr17-1540
chr17	37028301	37028508	chr17-155
chr17	79679763	79679970	chr17-160
chr17	7518803	7519010	chr17-163
chr17	47755657	47755864	chr17-167
chr17	48711713	48711920	chr17-168
chr17	7607888	7608095	chr17-17
chr17	56430601	56430808	chr17-172
chr17	65990099	65990306	chr17-174
chr17	73030331	73030538	chr17-175
chr17	259460	259667	chr17-179
chr17	77813623	77813830	chr17-187
chr17	1466317	1466524	chr17-189
chr17	36507328	36507535	chr17-19
chr17	1732611	1732818	chr17-190
chr17	29151866	29152073	chr17-193
chr17	17991352	17991559	chr17-2
chr17	70066368	70066575	chr17-20
chr17	43224952	43225159	chr17-202
chr17	47652604	47652811	chr17-204
chr17	8089676	8089883	chr17-209
chr17	5185257	5185464	chr17-21
chr17	21306510	21306717	chr17-211
chr17	37382383	37382590	chr17-214
chr17	70587391	70587598	chr17-218
chr17	45726445	45726652	chr17-22
chr17	27073539	27073746	chr17-226
chr17	41174565	41174772	chr17-231
chr17	61920634	61920841	chr17-235
chr17	79885817	79886024	chr17-239
chr17	46605657	46605864	chr17-24
chr17	1546064	1546271	chr17-241
chr17	4699037	4699244	chr17-243
chr17	26733647	26733854	chr17-267
chr17	72322087	72322294	chr17-277
chr17	74498777	74498984	chr17-28
chr17	28087338	28087545	chr17-284
chr17	31254681	31254888	chr17-285
chr17	34122963	34123170	chr17-286
chr17	56296794	56297001	chr17-297
chr17	55978461	55978668	chr17-3
chr17	18907683	18907890	chr17-30
chr17	73042448	73042655	chr17-303
chr17	73760658	73760865	chr17-305
chr17	19550674	19550881	chr17-312
chr17	27892438	27892645	chr17-316
chr17	32582969	32583176	chr17-317
chr17	34891519	34891726	chr17-32
chr17	36907931	36908138	chr17-320
chr17	48347467	48347674	chr17-324
chr17	72733093	72733300	chr17-329
chr17	4046566	4046773	chr17-333
chr17	7167033	7167240	chr17-336
chr17	30265019	30265226	chr17-348
chr17	45266448	45266655	chr17-357
chr17	46969329	46969536	chr17-359
chr17	60884965	60885172	chr17-363
chr17	48229270	48229477	chr17-37
chr17	79479954	79480161	chr17-373
chr17	2305553	2305760	chr17-374
chr17	7209873	7210080	chr17-377
chr17	79269470	79269677	chr17-38
chr17	34136918	34137125	chr17-389
chr17	41465334	41465541	chr17-391
chr17	48132235	48132442	chr17-398
chr17	52978552	52978759	chr17-399
chr17	42402403	42402610	chr17-40
chr17	61777565	61777772	chr17-400
chr17	61905283	61905490	chr17-401
chr17	74532992	74533199	chr17-406
chr17	75470744	75470951	chr17-407
chr17	77895307	77895514	chr17-409
chr17	9811096	9811303	chr17-413
chr17	26878537	26878744	chr17-417
chr17	31257589	31257796	chr17-423
chr17	43209105	43209312	chr17-429
chr17	72208835	72209042	chr17-439
chr17	1664974	1665181	chr17-447
chr17	7532944	7533151	chr17-451
chr17	17141085	17141292	chr17-457
chr17	27892957	27893164	chr17-461
chr17	40950320	40950527	chr17-467
chr17	38473990	38474197	chr17-48
chr17	66507612	66507819	chr17-483
chr17	40834093	40834300	chr17-49
chr17	1467008	1467215	chr17-495
chr17	8130176	8130383	chr17-499
chr17	17743217	17743424	chr17-5
chr17	21157068	21157275	chr17-50
chr17	17580762	17580969	chr17-51
chr17	45398339	45398546	chr17-528
chr17	78965396	78965603	chr17-53
chr17	46179006	46179213	chr17-530
chr17	53046969	53047176	chr17-536
chr17	66597773	66597980	chr17-545
chr17	76897906	76898113	chr17-553
chr17	78122036	78122243	chr17-554
chr17	79359971	79360178	chr17-556
chr17	80188640	80188847	chr17-557
chr17	634988	635195	chr17-558
chr17	16945109	16945316	chr17-56
chr17	8151919	8152126	chr17-564
chr17	10633455	10633662	chr17-565
chr17	29248606	29248813	chr17-583
chr17	37213576	37213783	chr17-591
chr17	41321354	41321561	chr17-595
chr17	43138162	43138369	chr17-598
chr17	48351501	48351708	chr17-605
chr17	48796677	48796884	chr17-606
chr17	64411799	64412006	chr17-61
chr17	11143303	11143510	chr17-62
chr17	73641435	73641642	chr17-628
chr17	73976065	73976272	chr17-630
chr17	884070	884277	chr17-639
chr17	48132861	48133068	chr17-64
chr17	8129720	8129927	chr17-646
chr17	8190568	8190775	chr17-647
chr17	18266263	18266470	chr17-660
chr17	25801470	25801677	chr17-663
chr17	21186936	21187143	chr17-67
chr17	35970135	35970342	chr17-672
chr17	43507692	43507899	chr17-68
chr17	48289574	48289781	chr17-688
chr17	48228489	48228696	chr17-69
chr17	53498467	53498674	chr17-690
chr17	57231168	57231375	chr17-694
chr17	58156365	58156572	chr17-697
chr17	62775324	62775531	chr17-698
chr17	67059077	67059284	chr17-702
chr17	67231877	67232084	chr17-703
chr17	71161277	71161484	chr17-710
chr17	73106734	73106941	chr17-715
chr17	76125357	76125564	chr17-72
chr17	80476789	80476996	chr17-727
chr17	3791376	3791583	chr17-735
chr17	74449373	74449580	chr17-74
chr17	14206803	14207010	chr17-76
chr17	19289431	19289638	chr17-760
chr17	29250135	29250342	chr17-771
chr17	75278191	75278398	chr17-78
chr17	4900940	4901147	chr17-79
chr17	41983855	41984062	chr17-794
chr17	42734401	42734608	chr17-798
chr17	40713616	40713823	chr17-8
chr17	43210442	43210649	chr17-801
chr17	48206223	48206430	chr17-812
chr17	48624776	48624983	chr17-813
chr17	17741248	17741455	chr17-82
chr17	64299898	64300105	chr17-825
chr17	79281493	79281700	chr17-840
chr17	79850145	79850352	chr17-841
chr17	4890696	4890903	chr17-86
chr17	26554138	26554345	chr17-877
chr17	39942623	39942830	chr17-9
chr17	74348833	74349040	chr17-90
chr17	39579279	39579486	chr17-904
chr17	42343793	42344000	chr17-913
chr17	57642629	57642836	chr17-926
chr17	26697872	26698079	chr17-93
chr17	64297622	64297829	chr17-930
chr17	36831400	36831607	chr17-94
chr17	39677819	39678026	chr17-95
chr17	2653320	2653527	chr17-958
chr17	6460912	6461119	chr17-970
chr17	8114180	8114387	chr17-976
chr17	8151450	8151657	chr17-977
chr17	12921737	12921944	chr17-988
chr17	12568848	12569055	chr17-99
chr18	55297865	55298072	chr18-100
chr18	57364697	57364904	chr18-102
chr18	3013674	3013881	chr18-104
chr18	12378267	12378474	chr18-12
chr18	61035165	61035372	chr18-14
chr18	12701902	12702109	chr18-141
chr18	30351435	30351642	chr18-143
chr18	29597933	29598140	chr18-15
chr18	19181165	19181372	chr18-161
chr18	657253	657460	chr18-179
chr18	267736	267943	chr18-193
chr18	11981443	11981650	chr18-20
chr18	19283920	19284127	chr18-22
chr18	67067645	67067852	chr18-23
chr18	71815114	71815321	chr18-24
chr18	712434	712641	chr18-246
chr18	32924713	32924920	chr18-25
chr18	10455050	10455257	chr18-251
chr18	22006227	22006434	chr18-262
chr18	48724830	48725037	chr18-277
chr18	51795511	51795718	chr18-281
chr18	56338807	56339014	chr18-283
chr18	10454384	10454591	chr18-297
chr18	21032431	21032638	chr18-305
chr18	33551622	33551829	chr18-319
chr18	32620370	32620577	chr18-41
chr18	9334266	9334473	chr18-414
chr18	47086748	47086955	chr18-42
chr18	32926050	32926257	chr18-47
chr18	34409135	34409342	chr18-5
chr18	711824	712031	chr18-54
chr18	5629626	5629833	chr18-55
chr18	25757105	25757312	chr18-58
chr18	48087642	48087849	chr18-60
chr18	9103637	9103844	chr18-62
chr18	74535100	74535307	chr18-67
chr18	46987192	46987399	chr18-7
chr18	5747754	5747961	chr18-704
chr18	10525632	10525839	chr18-717
chr18	59853476	59853683	chr18-74
chr18	47808325	47808532	chr18-799
chr18	3605667	3605874	chr18-9
chr18	40859232	40859439	chr18-98
chr19	11484938	11485145	chr19-1
chr19	17358045	17358252	chr19-10
chr19	12900017	12900224	chr19-100
chr19	2901064	2901271	chr19-1007
chr19	47734026	47734233	chr19-102
chr19	5690743	5690950	chr19-1022
chr19	55973394	55973601	chr19-103
chr19	7813125	7813332	chr19-1030
chr19	8578286	8578493	chr19-1036
chr19	14248167	14248374	chr19-104
chr19	14144832	14145039	chr19-1052
chr19	17374623	17374830	chr19-1060
chr19	17393257	17393464	chr19-1061
chr19	17828366	17828573	chr19-1064
chr19	18654554	18654761	chr19-107
chr19	1027483	1027690	chr19-108
chr19	34972395	34972602	chr19-1080
chr19	39322618	39322825	chr19-1086
chr19	18528070	18528277	chr19-110
chr19	46172824	46173031	chr19-1102
chr19	33555054	33555261	chr19-111
chr19	58192746	58192953	chr19-1122
chr19	58892760	58892967	chr19-1124
chr19	639451	639658	chr19-1126
chr19	3760971	3761178	chr19-113
chr19	2281686	2281893	chr19-1131
chr19	50179455	50179662	chr19-114
chr19	10339700	10339907	chr19-1167
chr19	10342334	10342541	chr19-1168
chr19	40854007	40854214	chr19-117
chr19	12834194	12834401	chr19-1175
chr19	1040739	1040946	chr19-119
chr19	17958960	17959167	chr19-1193
chr19	10381327	10381534	chr19-120
chr19	36304489	36304696	chr19-1214
chr19	1406996	1407203	chr19-122
chr19	39990711	39990918	chr19-1221
chr19	3761757	3761964	chr19-123
chr19	49869471	49869678	chr19-1246
chr19	50144775	50144982	chr19-1247
chr19	8676542	8676749	chr19-125
chr19	51567804	51568011	chr19-1250
chr19	51846464	51846671	chr19-1251
chr19	52431313	52431520	chr19-1253
chr19	47525174	47525381	chr19-126
chr19	56109787	56109994	chr19-1260
chr19	59054829	59055036	chr19-1264
chr19	2719339	2719546	chr19-1281
chr19	3227188	3227395	chr19-1284
chr19	4539287	4539494	chr19-1289
chr19	7762767	7762974	chr19-129
chr19	4830759	4830966	chr19-1291
chr19	4904678	4904885	chr19-1292
chr19	13905647	13905854	chr19-13
chr19	11200179	11200386	chr19-130
chr19	8477697	8477904	chr19-1311
chr19	18208246	18208453	chr19-132
chr19	40502961	40503168	chr19-133
chr19	17337927	17338134	chr19-1334
chr19	17419838	17420045	chr19-1335
chr19	18113078	18113285	chr19-1341
chr19	917364	917571	chr19-136
chr19	10305938	10306145	chr19-138
chr19	18451125	18451332	chr19-14
chr19	45995537	45995744	chr19-1411
chr19	48971683	48971890	chr19-1422
chr19	50368186	50368393	chr19-1428
chr19	50924294	50924501	chr19-1429
chr19	4182274	4182481	chr19-144
chr19	17185674	17185881	chr19-145
chr19	19774983	19775190	chr19-147
chr19	6334563	6334770	chr19-1484
chr19	8509137	8509344	chr19-1498
chr19	18668302	18668509	chr19-15
chr19	1479341	1479548	chr19-150
chr19	10831511	10831718	chr19-1505
chr19	11351855	11352062	chr19-1506
chr19	11371773	11371980	chr19-151
chr19	11999393	11999600	chr19-1510
chr19	12888045	12888252	chr19-1515
chr19	14543593	14543800	chr19-152
chr19	1812065	1812272	chr19-153
chr19	3786513	3786720	chr19-154
chr19	19740106	19740313	chr19-1552
chr19	11493498	11493705	chr19-157
chr19	36192951	36193158	chr19-1577
chr19	39304098	39304305	chr19-1583
chr19	39685625	39685832	chr19-1585
chr19	17530872	17531079	chr19-159
chr19	42387844	42388051	chr19-16
chr19	18393600	18393807	chr19-160
chr19	45926218	45926425	chr19-1603
chr19	50527886	50528093	chr19-1626
chr19	38720444	38720651	chr19-164
chr19	41724224	41724431	chr19-165
chr19	42636959	42637166	chr19-166
chr19	46180932	46181139	chr19-167
chr19	1247743	1247950	chr19-169
chr19	40791698	40791905	chr19-17
chr19	1512823	1513030	chr19-170
chr19	1904996	1905203	chr19-171
chr19	16222990	16223197	chr19-173
chr19	2475508	2475715	chr19-18
chr19	10653915	10654122	chr19-181
chr19	10655089	10655296	chr19-182
chr19	11650403	11650610	chr19-184
chr19	46366046	46366253	chr19-185
chr19	1606179	1606386	chr19-186
chr19	3185004	3185211	chr19-187
chr19	3706061	3706268	chr19-188
chr19	10541958	10542165	chr19-189
chr19	14691483	14691690	chr19-190
chr19	45504328	45504535	chr19-192
chr19	18063578	18063785	chr19-198
chr19	46386489	46386696	chr19-2
chr19	55972532	55972739	chr19-20
chr19	37266364	37266571	chr19-200
chr19	39617401	39617608	chr19-202
chr19	50083997	50084204	chr19-204
chr19	5978741	5978948	chr19-205
chr19	58514328	58514535	chr19-21
chr19	48114251	48114458	chr19-210
chr19	5342949	5343156	chr19-213
chr19	5623512	5623719	chr19-214
chr19	14543031	14543238	chr19-216
chr19	925298	925505	chr19-22
chr19	41946031	41946238	chr19-222
chr19	47103602	47103809	chr19-224
chr19	49056942	49057149	chr19-226
chr19	56905040	56905247	chr19-228
chr19	1242169	1242376	chr19-229
chr19	39615908	39616115	chr19-23
chr19	2782636	2782843	chr19-232
chr19	17375199	17375406	chr19-238
chr19	4867910	4868117	chr19-24
chr19	46233233	46233440	chr19-244
chr19	47217011	47217218	chr19-245
chr19	49058035	49058242	chr19-246
chr19	3184129	3184336	chr19-249
chr19	3627315	3627522	chr19-25
chr19	4724440	4724647	chr19-250
chr19	6361154	6361361	chr19-252
chr19	11593571	11593778	chr19-253
chr19	18119030	18119237	chr19-257
chr19	20012622	20012829	chr19-258
chr19	46149294	46149501	chr19-26
chr19	38398555	38398762	chr19-260
chr19	47220748	47220955	chr19-262
chr19	47922765	47922972	chr19-263
chr19	842167	842374	chr19-264
chr19	1491329	1491536	chr19-266
chr19	2702917	2703124	chr19-269
chr19	5689919	5690126	chr19-273
chr19	7937811	7938018	chr19-274
chr19	10527414	10527621	chr19-275
chr19	11307154	11307361	chr19-276
chr19	41283017	41283224	chr19-28
chr19	33864112	33864319	chr19-281
chr19	36908974	36909181	chr19-282
chr19	45251307	45251514	chr19-284
chr19	50707326	50707533	chr19-289
chr19	55679029	55679236	chr19-291
chr19	1067079	1067286	chr19-296
chr19	1653149	1653356	chr19-30
chr19	11649110	11649317	chr19-303
chr19	13068188	13068395	chr19-304
chr19	17558612	17558819	chr19-305
chr19	17905568	17905775	chr19-307
chr19	33716786	33716993	chr19-308
chr19	13227666	13227873	chr19-31
chr19	36630174	36630381	chr19-310
chr19	44173416	44173623	chr19-315
chr19	46009537	46009744	chr19-317
chr19	48324823	48325030	chr19-318
chr19	44646023	44646230	chr19-32
chr19	50980187	50980394	chr19-320
chr19	58544865	58545072	chr19-321
chr19	1513882	1514089	chr19-322
chr19	2977670	2977877	chr19-323
chr19	3059792	3059999	chr19-324
chr19	3357437	3357644	chr19-325
chr19	13983232	13983439	chr19-330
chr19	17416828	17417035	chr19-332
chr19	40724174	40724381	chr19-340
chr19	44099709	44099916	chr19-342
chr19	45250139	45250346	chr19-343
chr19	6394089	6394296	chr19-355
chr19	9695375	9695582	chr19-360
chr19	18263140	18263347	chr19-363
chr19	19249487	19249694	chr19-366
chr19	46142230	46142437	chr19-37
chr19	47973849	47974056	chr19-374
chr19	48325367	48325574	chr19-375
chr19	1021934	1022141	chr19-378
chr19	2051542	2051749	chr19-38
chr19	13858235	13858442	chr19-389
chr19	17517421	17517628	chr19-392
chr19	17859645	17859852	chr19-393
chr19	18060140	18060347	chr19-395
chr19	18210619	18210826	chr19-396
chr19	18793876	18794083	chr19-398
chr19	19173884	19174091	chr19-399
chr19	19250376	19250583	chr19-400
chr19	29492571	29492778	chr19-402
chr19	38923980	38924187	chr19-404
chr19	53325088	53325295	chr19-409
chr19	45908427	45908634	chr19-41
chr19	55919956	55920163	chr19-410
chr19	8070742	8070949	chr19-416
chr19	10025664	10025871	chr19-419
chr19	32895638	32895845	chr19-429
chr19	47163576	47163783	chr19-436
chr19	48247063	48247270	chr19-438
chr19	18942282	18942489	chr19-44
chr19	51501991	51502198	chr19-441
chr19	54370068	54370275	chr19-442
chr19	1072490	1072697	chr19-446
chr19	1174332	1174539	chr19-447
chr19	3933394	3933601	chr19-450
chr19	7852536	7852743	chr19-453
chr19	13228697	13228904	chr19-456
chr19	14201313	14201520	chr19-457
chr19	18389763	18389970	chr19-459
chr19	3721332	3721539	chr19-46
chr19	18507809	18508016	chr19-460
chr19	18720306	18720513	chr19-461
chr19	38806907	38807114	chr19-469
chr19	39905061	39905268	chr19-470
chr19	49107174	49107381	chr19-480
chr19	49990232	49990439	chr19-482
chr19	54367666	54367873	chr19-483
chr19	4277560	4277767	chr19-489
chr19	8454553	8454760	chr19-495
chr19	10216683	10216890	chr19-497
chr19	11466077	11466284	chr19-498
chr19	54605679	54605886	chr19-5
chr19	46367074	46367281	chr19-50
chr19	17137186	17137393	chr19-501
chr19	17621874	17622081	chr19-504
chr19	17858021	17858228	chr19-51
chr19	33166417	33166624	chr19-510
chr19	41285033	41285240	chr19-513
chr19	45146852	45147059	chr19-516
chr19	45541127	45541334	chr19-517
chr19	1400653	1400860	chr19-52
chr19	55791891	55792098	chr19-525
chr19	56092663	56092870	chr19-527
chr19	5622100	5622307	chr19-53
chr19	708158	708365	chr19-530
chr19	2015744	2015951	chr19-536
chr19	3608166	3608373	chr19-541
chr19	4968467	4968674	chr19-543
chr19	7769621	7769828	chr19-547
chr19	39421691	39421898	chr19-55
chr19	11979135	11979342	chr19-554
chr19	16770312	16770519	chr19-559
chr19	18904067	18904274	chr19-565
chr19	19383164	19383371	chr19-567
chr19	35632841	35633048	chr19-569
chr19	40918914	40919121	chr19-573
chr19	40970970	40971177	chr19-574
chr19	46088416	46088623	chr19-579
chr19	3763204	3763411	chr19-58
chr19	47551349	47551556	chr19-582
chr19	49956044	49956251	chr19-584
chr19	55919282	55919489	chr19-588
chr19	56112514	56112721	chr19-589
chr19	57183376	57183583	chr19-590
chr19	1097774	1097981	chr19-594
chr19	1523544	1523751	chr19-597
chr19	49122865	49123072	chr19-6
chr19	4870149	4870356	chr19-604
chr19	8408364	8408571	chr19-609
chr19	7292949	7293156	chr19-61
chr19	17981282	17981489	chr19-621
chr19	21106615	21106822	chr19-623
chr19	32836130	32836337	chr19-629
chr19	35738395	35738602	chr19-63
chr19	34894911	34895118	chr19-631
chr19	38747046	38747253	chr19-633
chr19	40918236	40918443	chr19-634
chr19	45459074	45459281	chr19-638
chr19	45871476	45871683	chr19-639
chr19	49016511	49016718	chr19-64
chr19	47972600	47972807	chr19-643
chr19	49826164	49826371	chr19-644
chr19	1450918	1451125	chr19-651
chr19	4534630	4534837	chr19-659
chr19	7702719	7702926	chr19-666
chr19	17444890	17445097	chr19-67
chr19	11639472	11639679	chr19-671
chr19	11640133	11640340	chr19-672
chr19	19648648	19648855	chr19-684
chr19	30302294	30302501	chr19-689
chr19	35519333	35519540	chr19-692
chr19	35597891	35598098	chr19-694
chr19	11308638	11308845	chr19-7
chr19	45149380	45149587	chr19-702
chr19	45940682	45940889	chr19-706
chr19	46403494	46403701	chr19-707
chr19	15090876	15091083	chr19-71
chr19	58977873	58978080	chr19-718
chr19	1041637	1041844	chr19-721
chr19	2163437	2163644	chr19-725
chr19	49955310	49955517	chr19-73
chr19	6736309	6736516	chr19-736
chr19	4640023	4640230	chr19-74
chr19	14141012	14141219	chr19-743
chr19	14493157	14493364	chr19-744
chr19	16308721	16308928	chr19-747
chr19	39343236	39343443	chr19-75
chr19	17667365	17667572	chr19-751
chr19	19322415	19322622	chr19-755
chr19	45115429	45115636	chr19-76
chr19	36025137	36025344	chr19-761
chr19	38718243	38718450	chr19-763
chr19	44256803	44257010	chr19-767
chr19	46368575	46368782	chr19-77
chr19	46284234	46284441	chr19-772
chr19	49339881	49340088	chr19-779
chr19	57998789	57998996	chr19-785
chr19	633992	634199	chr19-786
chr19	640113	640320	chr19-787
chr19	820835	821042	chr19-788
chr19	822717	822924	chr19-789
chr19	7600647	7600854	chr19-79
chr19	14116277	14116484	chr19-8
chr19	13858872	13859079	chr19-80
chr19	3539786	3539993	chr19-800
chr19	4534104	4534311	chr19-803
chr19	6772049	6772256	chr19-808
chr19	10196444	10196651	chr19-81
chr19	7849823	7850030	chr19-814
chr19	8579185	8579392	chr19-816
chr19	14318205	14318412	chr19-826
chr19	14494609	14494816	chr19-827
chr19	18361232	18361439	chr19-837
chr19	17530325	17530532	chr19-84
chr19	19649499	19649706	chr19-842
chr19	35454004	35454211	chr19-848
chr19	35520519	35520726	chr19-849
chr19	50269354	50269561	chr19-85
chr19	39832021	39832228	chr19-858
chr19	47987048	47987255	chr19-871
chr19	49436106	49436313	chr19-873
chr19	55574726	55574933	chr19-881
chr19	462706	462913	chr19-883
chr19	4069562	4069769	chr19-895
chr19	4790721	4790928	chr19-899
chr19	47731080	47731287	chr19-9
chr19	1026003	1026210	chr19-90
chr19	6769015	6769222	chr19-906
chr19	8213201	8213408	chr19-91
chr19	7796609	7796816	chr19-911
chr19	11372694	11372901	chr19-92
chr19	10715592	10715799	chr19-920
chr19	16186280	16186487	chr19-93
chr19	17336655	17336862	chr19-933
chr19	18283617	18283824	chr19-941
chr19	22018513	22018720	chr19-949
chr19	46389613	46389820	chr19-95
chr19	35632385	35632592	chr19-953
chr19	36395308	36395515	chr19-954
chr19	38182994	38183201	chr19-955
chr19	38810116	38810323	chr19-957
chr19	3063131	3063338	chr19-96
chr19	40854612	40854819	chr19-964
chr19	6280263	6280470	chr19-97
chr19	44144482	44144689	chr19-973
chr19	45506846	45507053	chr19-975
chr19	46477399	46477606	chr19-978
chr19	47250185	47250392	chr19-979
chr19	8271786	8271993	chr19-98
chr19	8275729	8275936	chr19-99
chr19	52429744	52429951	chr19-992
chr2	42274709	42274916	chr2-1
chr2	233415748	233415955	chr2-10
chr2	24162743	24162950	chr2-1005
chr2	27255336	27255543	chr2-1009
chr2	170218794	170219001	chr2-101
chr2	32390370	32390577	chr2-1012
chr2	11295968	11296175	chr2-104
chr2	11683533	11683740	chr2-105
chr2	85811225	85811432	chr2-1053
chr2	26402117	26402324	chr2-106
chr2	160654368	160654575	chr2-1100
chr2	87017196	87017403	chr2-111
chr2	174220351	174220558	chr2-1111
chr2	120188906	120189113	chr2-114
chr2	236401950	236402157	chr2-1163
chr2	192110696	192110903	chr2-118
chr2	26394607	26394814	chr2-1195
chr2	11884081	11884288	chr2-12
chr2	44001369	44001576	chr2-1210
chr2	88928107	88928314	chr2-1233
chr2	64370530	64370737	chr2-124
chr2	28614123	28614330	chr2-13
chr2	217363107	217363314	chr2-130
chr2	179278015	179278222	chr2-1300
chr2	201729529	201729736	chr2-1316
chr2	202046729	202046936	chr2-1319
chr2	40006591	40006798	chr2-132
chr2	257944	258151	chr2-1353
chr2	152684306	152684513	chr2-136
chr2	30670440	30670647	chr2-1378
chr2	31457868	31458075	chr2-1379
chr2	241836568	241836775	chr2-139
chr2	219264102	219264309	chr2-14
chr2	5831617	5831824	chr2-140
chr2	47570887	47571094	chr2-1407
chr2	71163645	71163852	chr2-1427
chr2	79740130	79740337	chr2-1435
chr2	55746297	55746504	chr2-144
chr2	85811789	85811996	chr2-1440
chr2	85842943	85843150	chr2-1441
chr2	88354317	88354524	chr2-1444
chr2	106808066	106808273	chr2-1461
chr2	109149988	109150195	chr2-1466
chr2	132250488	132250695	chr2-1493
chr2	132285070	132285277	chr2-1494
chr2	65357987	65358194	chr2-15
chr2	160141914	160142121	chr2-1519
chr2	85982957	85983164	chr2-155
chr2	198176383	198176590	chr2-1552
chr2	202120956	202121163	chr2-1557
chr2	170440523	170440730	chr2-159
chr2	232650646	232650853	chr2-163
chr2	3381188	3381395	chr2-164
chr2	11051441	11051648	chr2-165
chr2	32852331	32852538	chr2-1654
chr2	32236404	32236611	chr2-169
chr2	61109586	61109793	chr2-1690
chr2	88469472	88469679	chr2-1733
chr2	111870747	111870954	chr2-1766
chr2	119361400	119361607	chr2-1772
chr2	131114189	131114396	chr2-1794
chr2	157110354	157110561	chr2-1822
chr2	220362207	220362414	chr2-1907
chr2	38603818	38604025	chr2-198
chr2	55646986	55647193	chr2-2
chr2	73429825	73430032	chr2-2072
chr2	152265928	152266135	chr2-2165
chr2	222440405	222440612	chr2-217
chr2	170551018	170551225	chr2-2193
chr2	233499387	233499594	chr2-22
chr2	242254194	242254401	chr2-220
chr2	178483213	178483420	chr2-2206
chr2	3523143	3523350	chr2-221
chr2	47631067	47631274	chr2-226
chr2	70520949	70521156	chr2-228
chr2	219725902	219726109	chr2-2282
chr2	223534969	223535176	chr2-2287
chr2	86789681	86789888	chr2-230
chr2	233387819	233388026	chr2-2304
chr2	1748566	1748773	chr2-2327
chr2	6517997	6518204	chr2-2336
chr2	7020276	7020483	chr2-2337
chr2	102952663	102952870	chr2-234
chr2	191047031	191047238	chr2-243
chr2	44504854	44505061	chr2-2442
chr2	206546714	206546921	chr2-247
chr2	208491064	208491271	chr2-249
chr2	73521472	73521679	chr2-2496
chr2	74880689	74880896	chr2-2504
chr2	38304663	38304870	chr2-256
chr2	112655321	112655528	chr2-2569
chr2	69971149	69971356	chr2-259
chr2	120282073	120282280	chr2-2592
chr2	80530634	80530841	chr2-264
chr2	119362193	119362400	chr2-267
chr2	176046153	176046360	chr2-2717
chr2	170335522	170335729	chr2-273
chr2	182322380	182322587	chr2-2730
chr2	25193660	25193867	chr2-285
chr2	242674175	242674382	chr2-2866
chr2	27718885	27719092	chr2-287
chr2	237416416	237416623	chr2-29
chr2	64836501	64836708	chr2-295
chr2	145274106	145274313	chr2-3
chr2	173420069	173420276	chr2-310
chr2	201674658	201674865	chr2-313
chr2	29117107	29117314	chr2-32
chr2	232395256	232395463	chr2-321
chr2	233926307	233926514	chr2-322
chr2	37571275	37571482	chr2-328
chr2	98327799	98328006	chr2-335
chr2	133174137	133174344	chr2-339
chr2	178122845	178123052	chr2-348
chr2	230136330	230136537	chr2-355
chr2	11272548	11272755	chr2-361
chr2	27357748	27357955	chr2-364
chr2	39661721	39661928	chr2-368
chr2	45236441	45236648	chr2-370
chr2	69970385	69970592	chr2-372
chr2	171785254	171785461	chr2-386
chr2	191397993	191398200	chr2-391
chr2	198364673	198364880	chr2-392
chr2	29203615	29203822	chr2-4
chr2	219260502	219260709	chr2-40
chr2	237415824	237416031	chr2-400
chr2	65660323	65660530	chr2-417
chr2	70417505	70417712	chr2-419
chr2	86426253	86426460	chr2-422
chr2	128615822	128616029	chr2-431
chr2	162930888	162931095	chr2-435
chr2	172749784	172749991	chr2-437
chr2	95787178	95787385	chr2-44
chr2	32288040	32288247	chr2-452
chr2	74781758	74781965	chr2-459
chr2	95786357	95786564	chr2-460
chr2	98281091	98281298	chr2-461
chr2	102090636	102090843	chr2-462
chr2	109744377	109744584	chr2-463
chr2	113402709	113402916	chr2-464
chr2	26395229	26395436	chr2-47
chr2	178258655	178258862	chr2-479
chr2	96011619	96011826	chr2-48
chr2	201452871	201453078	chr2-482
chr2	219262910	219263117	chr2-5
chr2	98330857	98331064	chr2-519
chr2	162016374	162016581	chr2-533
chr2	190539536	190539743	chr2-541
chr2	204399790	204399997	chr2-548
chr2	85640321	85640528	chr2-578
chr2	86667013	86667220	chr2-580
chr2	47403690	47403897	chr2-6
chr2	205410007	205410214	chr2-611
chr2	150188994	150189201	chr2-62
chr2	230933499	230933706	chr2-623
chr2	234776783	234776990	chr2-626
chr2	16083713	16083920	chr2-633
chr2	21022075	21022282	chr2-636
chr2	39457277	39457484	chr2-648
chr2	73496420	73496627	chr2-673
chr2	95831870	95832077	chr2-677
chr2	130692086	130692293	chr2-690
chr2	134327883	134328090	chr2-692
chr2	136498884	136499091	chr2-693
chr2	242089346	242089553	chr2-7
chr2	219232894	219233101	chr2-70
chr2	208635550	208635757	chr2-716
chr2	232827544	232827751	chr2-727
[truncated: 1,287 more rows]
