# Supplementary material for: LSD1-mediated enhancer silencing attenuates retinoic acid signalling during pancreatic endocrine cell development
Source: Nat Commun. 2020 Apr 29;11:2082. doi: 10.1038/s41467-020-16017-x (PMC7190832; doi:10.1038/s41467-020-16017-x)
Supplement: Supplementary file 4 — Supplementary Dataset 2 [file 41467_2020_16017_MOESM4_ESM.xlsx]

## Sheet: Sheet1
Supplementary Data 2. Distal LSD1 ChIP-Seq peaks at PP1 stage.
chr	start	end	PeakID
chr1	21665025	21665232	chr1-10
chr1	35312671	35312878	chr1-100
chr1	208910975	208911182	chr1-1004
chr1	213564888	213565095	chr1-1005
chr1	213697855	213698062	chr1-1006
chr1	93595203	93595410	chr1-101
chr1	232818194	232818401	chr1-1012
chr1	233131670	233131877	chr1-1013
chr1	236111310	236111517	chr1-1016
chr1	10952358	10952565	chr1-1022
chr1	10984329	10984536	chr1-1023
chr1	18517627	18517834	chr1-1028
chr1	18624502	18624709	chr1-1029
chr1	18685177	18685384	chr1-1030
chr1	22199658	22199865	chr1-1034
chr1	23076486	23076693	chr1-1035
chr1	23688664	23688871	chr1-1036
chr1	23965251	23965458	chr1-1037
chr1	27891364	27891571	chr1-1041
chr1	30092993	30093200	chr1-1044
chr1	31627346	31627553	chr1-1045
chr1	33862558	33862765	chr1-1051
chr1	33960571	33960778	chr1-1052
chr1	41883049	41883256	chr1-1056
chr1	43483959	43484166	chr1-1058
chr1	45355761	45355968	chr1-1060
chr1	48373973	48374180	chr1-1062
chr1	48551769	48551976	chr1-1064
chr1	53089562	53089769	chr1-1065
chr1	56165095	56165302	chr1-1068
chr1	95587697	95587904	chr1-107
chr1	57806702	57806909	chr1-1072
chr1	61523496	61523703	chr1-1074
chr1	64515733	64515940	chr1-1077
chr1	78883719	78883926	chr1-1081
chr1	90368551	90368758	chr1-1084
chr1	109801899	109802106	chr1-1088
chr1	202036217	202036424	chr1-109
chr1	145255801	145256008	chr1-1098
chr1	53581620	53581827	chr1-11
chr1	158083248	158083455	chr1-1100
chr1	165223289	165223496	chr1-1104
chr1	166881004	166881211	chr1-1107
chr1	169497807	169498014	chr1-1109
chr1	16339164	16339371	chr1-111
chr1	201089577	201089784	chr1-1114
chr1	201506708	201506915	chr1-1115
chr1	202045948	202046155	chr1-1119
chr1	22228941	22229148	chr1-112
chr1	208732821	208733028	chr1-1127
chr1	214854316	214854523	chr1-1130
chr1	221068557	221068764	chr1-1131
chr1	221977608	221977815	chr1-1132
chr1	223205599	223205806	chr1-1133
chr1	229133436	229133643	chr1-1138
chr1	40359027	40359234	chr1-114
chr1	3053520	3053727	chr1-1146
chr1	6440135	6440342	chr1-1148
chr1	44781660	44781867	chr1-115
chr1	15598559	15598766	chr1-1154
chr1	161672169	161672376	chr1-116
chr1	19263257	19263464	chr1-1162
chr1	20901599	20901806	chr1-1164
chr1	21205426	21205633	chr1-1165
chr1	21598549	21598756	chr1-1166
chr1	22011327	22011534	chr1-1167
chr1	162317153	162317360	chr1-117
chr1	22907514	22907721	chr1-1171
chr1	22989405	22989612	chr1-1172
chr1	23014790	23014997	chr1-1173
chr1	25235852	25236059	chr1-1175
chr1	26200800	26201007	chr1-1178
chr1	27157646	27157853	chr1-1180
chr1	28622469	28622676	chr1-1182
chr1	29824359	29824566	chr1-1184
chr1	31320572	31320779	chr1-1185
chr1	31359668	31359875	chr1-1186
chr1	32816628	32816835	chr1-1187
chr1	41324778	41324985	chr1-1189
chr1	43930564	43930771	chr1-1193
chr1	48290061	48290268	chr1-1197
chr1	21647052	21647259	chr1-120
chr1	53603524	53603731	chr1-1202
chr1	63429146	63429353	chr1-1207
chr1	64470824	64471031	chr1-1209
chr1	27900916	27901123	chr1-121
chr1	72466650	72466857	chr1-1215
chr1	76275342	76275549	chr1-1216
chr1	80260508	80260715	chr1-1217
chr1	85544858	85545065	chr1-1221
chr1	87990389	87990596	chr1-1223
chr1	90412161	90412368	chr1-1225
chr1	96210190	96210397	chr1-1229
chr1	100106339	100106546	chr1-1231
chr1	107957337	107957544	chr1-1232
chr1	118196489	118196696	chr1-1238
chr1	146565038	146565245	chr1-1247
chr1	118297249	118297456	chr1-125
chr1	156427545	156427752	chr1-1256
chr1	162902311	162902518	chr1-1259
chr1	202088252	202088459	chr1-126
chr1	165816385	165816592	chr1-1262
chr1	183777887	183778094	chr1-1266
chr1	203252447	203252654	chr1-127
chr1	201521605	201521812	chr1-1271
chr1	202390118	202390325	chr1-1273
chr1	204376802	204377009	chr1-1277
chr1	204681731	204681938	chr1-1278
chr1	2478126	2478333	chr1-128
chr1	208386639	208386846	chr1-1280
chr1	209369579	209369786	chr1-1281
chr1	216995927	216996134	chr1-1284
chr1	218001437	218001644	chr1-1285
chr1	12664462	12664669	chr1-129
chr1	223383420	223383627	chr1-1291
chr1	225120428	225120635	chr1-1292
chr1	232395902	232396109	chr1-1296
chr1	233609746	233609953	chr1-1298
chr1	237087137	237087344	chr1-1299
chr1	218539801	218540008	chr1-13
chr1	27831424	27831631	chr1-130
chr1	3260914	3261121	chr1-1307
chr1	10953527	10953734	chr1-1310
chr1	11125098	11125305	chr1-1311
chr1	11622781	11622988	chr1-1312
chr1	12261476	12261683	chr1-1313
chr1	17896687	17896894	chr1-1319
chr1	40849679	40849886	chr1-132
chr1	21962634	21962841	chr1-1332
chr1	24543402	24543609	chr1-1336
chr1	24701254	24701461	chr1-1339
chr1	25853470	25853677	chr1-1340
chr1	26865031	26865238	chr1-1342
chr1	29709221	29709428	chr1-1346
chr1	57554598	57554805	chr1-135
chr1	31504202	31504409	chr1-1350
chr1	31922668	31922875	chr1-1351
chr1	32421486	32421693	chr1-1353
chr1	33446673	33446880	chr1-1355
chr1	34677552	34677759	chr1-1356
chr1	38896723	38896930	chr1-1357
chr1	40391715	40391922	chr1-1359
chr1	62744909	62745116	chr1-136
chr1	43974807	43975014	chr1-1362
chr1	44329687	44329894	chr1-1364
chr1	45082741	45082948	chr1-1365
chr1	46123789	46123996	chr1-1367
chr1	48792197	48792404	chr1-1369
chr1	55150326	55150533	chr1-1374
chr1	56901171	56901378	chr1-1375
chr1	56908851	56909058	chr1-1376
chr1	57546764	57546971	chr1-1379
chr1	95163227	95163434	chr1-138
chr1	59053328	59053535	chr1-1381
chr1	90389148	90389355	chr1-1387
chr1	91923345	91923552	chr1-1388
chr1	97306703	97306910	chr1-1391
chr1	98886998	98887205	chr1-1392
chr1	100297594	100297801	chr1-1394
chr1	118643662	118643869	chr1-141
chr1	167684614	167684821	chr1-142
chr1	156153999	156154206	chr1-1421
chr1	161275765	161275972	chr1-1423
chr1	163507764	163507971	chr1-1424
chr1	175182804	175183011	chr1-1427
chr1	5575849	5576056	chr1-143
chr1	179721077	179721284	chr1-1432
chr1	180790463	180790670	chr1-1435
chr1	183762081	183762288	chr1-1437
chr1	185193348	185193555	chr1-1438
chr1	185643415	185643622	chr1-1440
chr1	193427081	193427288	chr1-1443
chr1	34485660	34485867	chr1-145
chr1	203497676	203497883	chr1-1452
chr1	208227958	208228165	chr1-1457
chr1	213758299	213758506	chr1-1460
chr1	218211518	218211725	chr1-1464
chr1	221475673	221475880	chr1-1468
chr1	226398546	226398753	chr1-1469
chr1	228034796	228035003	chr1-1470
chr1	230788099	230788306	chr1-1472
chr1	231463272	231463479	chr1-1473
chr1	233299516	233299723	chr1-1474
chr1	245222245	245222452	chr1-1483
chr1	245408742	245408949	chr1-1484
chr1	245784526	245784733	chr1-1485
chr1	246332925	246333132	chr1-1486
chr1	8273334	8273541	chr1-1489
chr1	81031972	81032179	chr1-149
chr1	10995867	10996074	chr1-1493
chr1	15242141	15242348	chr1-1497
chr1	16553780	16553987	chr1-1499
chr1	235690822	235691029	chr1-15
chr1	82314659	82314866	chr1-150
chr1	16948225	16948432	chr1-1500
chr1	17341533	17341740	chr1-1503
chr1	18252428	18252635	chr1-1504
chr1	19048360	19048567	chr1-1506
chr1	19056602	19056809	chr1-1507
chr1	19392065	19392272	chr1-1508
chr1	164559242	164559449	chr1-151
chr1	21629858	21630065	chr1-1510
chr1	203309451	203309658	chr1-152
chr1	23798108	23798315	chr1-1521
chr1	26036662	26036869	chr1-1527
chr1	203637553	203637760	chr1-153
chr1	29432383	29432590	chr1-1535
chr1	29608867	29609074	chr1-1536
chr1	32410330	32410537	chr1-1539
chr1	228556046	228556253	chr1-154
chr1	33183150	33183357	chr1-1540
chr1	36717809	36718016	chr1-1542
chr1	37547918	37548125	chr1-1544
chr1	41797349	41797556	chr1-1546
chr1	41816259	41816466	chr1-1547
chr1	43446186	43446393	chr1-1551
chr1	48581495	48581702	chr1-1556
chr1	49221658	49221865	chr1-1557
chr1	53715108	53715315	chr1-1561
chr1	54690022	54690229	chr1-1562
chr1	54861270	54861477	chr1-1563
chr1	57599636	57599843	chr1-1567
chr1	58056795	58057002	chr1-1568
chr1	58365025	58365232	chr1-1569
chr1	16505499	16505706	chr1-157
chr1	59638447	59638654	chr1-1573
chr1	72349673	72349880	chr1-1577
chr1	26947472	26947679	chr1-158
chr1	74945132	74945339	chr1-1580
chr1	79153204	79153411	chr1-1582
chr1	91305786	91305993	chr1-1588
chr1	92339754	92339961	chr1-1589
chr1	47341905	47342112	chr1-159
chr1	106677310	106677517	chr1-1595
chr1	108212632	108212839	chr1-1597
chr1	30128531	30128738	chr1-16
chr1	114477867	114478074	chr1-1604
chr1	115787921	115788128	chr1-1605
chr1	63551024	63551231	chr1-161
chr1	117306223	117306430	chr1-162
chr1	151522248	151522455	chr1-1624
chr1	154740484	154740691	chr1-1630
chr1	156363045	156363252	chr1-1632
chr1	157330138	157330345	chr1-1634
chr1	160381833	160382040	chr1-1638
chr1	151487834	151488041	chr1-164
chr1	161499996	161500203	chr1-1640
chr1	164826932	164827139	chr1-1641
chr1	167502451	167502658	chr1-1642
chr1	172650089	172650296	chr1-1646
chr1	172939409	172939616	chr1-1647
chr1	208408740	208408947	chr1-165
chr1	176947886	176948093	chr1-1651
chr1	178305118	178305325	chr1-1653
chr1	180784453	180784660	chr1-1654
chr1	183688802	183689009	chr1-1657
chr1	184336912	184337119	chr1-1659
chr1	224691612	224691819	chr1-166
chr1	184507903	184508110	chr1-1660
chr1	197657416	197657623	chr1-1663
chr1	202123578	202123785	chr1-1668
chr1	234778255	234778462	chr1-167
chr1	204367450	204367657	chr1-1671
chr1	209404711	209404918	chr1-1672
chr1	209814657	209814864	chr1-1674
chr1	210674245	210674452	chr1-1675
chr1	212023880	212024087	chr1-1676
chr1	212731989	212732196	chr1-1677
chr1	213904354	213904561	chr1-1678
chr1	213905836	213906043	chr1-1679
chr1	245976401	245976608	chr1-168
chr1	216638022	216638229	chr1-1683
chr1	219160245	219160452	chr1-1684
chr1	226712355	226712562	chr1-1694
chr1	23163902	23164109	chr1-17
chr1	18626409	18626616	chr1-170
chr1	240248355	240248562	chr1-1706
chr1	240326716	240326923	chr1-1707
chr1	19831330	19831537	chr1-171
chr1	5707112	5707319	chr1-1716
chr1	7019976	7020183	chr1-1718
chr1	7765306	7765513	chr1-1719
chr1	8168250	8168457	chr1-1721
chr1	9193987	9194194	chr1-1722
chr1	9272867	9273074	chr1-1723
chr1	9706186	9706393	chr1-1725
chr1	12209065	12209272	chr1-1729
chr1	12503291	12503498	chr1-1730
chr1	15444510	15444717	chr1-1732
chr1	15771382	15771589	chr1-1734
chr1	18633901	18634108	chr1-1739
chr1	22951794	22952001	chr1-1745
chr1	39634245	39634452	chr1-175
chr1	23537567	23537774	chr1-1753
chr1	23940272	23940479	chr1-1754
chr1	25464588	25464795	chr1-1756
chr1	25594613	25594820	chr1-1757
chr1	25814271	25814478	chr1-1758
chr1	31215509	31215716	chr1-1767
chr1	31241502	31241709	chr1-1768
chr1	31376583	31376790	chr1-1769
chr1	47937448	47937655	chr1-177
chr1	31628386	31628593	chr1-1770
chr1	37230376	37230583	chr1-1773
chr1	39026832	39027039	chr1-1774
chr1	57761087	57761294	chr1-178
chr1	43539136	43539343	chr1-1781
chr1	45082015	45082222	chr1-1783
chr1	48352805	48353012	chr1-1789
chr1	201704305	201704512	chr1-179
chr1	48379495	48379702	chr1-1790
chr1	48381085	48381292	chr1-1791
chr1	51712973	51713180	chr1-1794
chr1	51801291	51801498	chr1-1795
chr1	53095414	53095621	chr1-1796
chr1	54152606	54152813	chr1-1798
chr1	235092556	235092763	chr1-18
chr1	212672165	212672372	chr1-180
chr1	57423054	57423261	chr1-1802
chr1	57929794	57930001	chr1-1803
chr1	58353859	58354066	chr1-1804
chr1	59293082	59293289	chr1-1808
chr1	225942639	225942846	chr1-181
chr1	59647095	59647302	chr1-1811
chr1	59782670	59782877	chr1-1813
chr1	64261827	64262034	chr1-1817
chr1	231330744	231330951	chr1-182
chr1	70204342	70204549	chr1-1824
chr1	74326429	74326636	chr1-1825
chr1	74794867	74795074	chr1-1827
chr1	74968078	74968285	chr1-1828
chr1	82734694	82734901	chr1-1830
chr1	27899727	27899934	chr1-184
chr1	94551061	94551268	chr1-1841
chr1	97356155	97356362	chr1-1846
chr1	108380174	108380381	chr1-1850
chr1	109694012	109694219	chr1-1854
chr1	116838158	116838365	chr1-1862
chr1	116858915	116859122	chr1-1863
chr1	117829279	117829486	chr1-1865
chr1	120338724	120338931	chr1-1867
chr1	184709534	184709741	chr1-187
chr1	145724424	145724631	chr1-1876
chr1	149230466	149230673	chr1-1878
chr1	158088574	158088781	chr1-1887
chr1	159132134	159132341	chr1-1888
chr1	240162477	240162684	chr1-189
chr1	162655546	162655753	chr1-1890
chr1	2979861	2980068	chr1-19
chr1	21592989	21593196	chr1-190
chr1	187662084	187662291	chr1-1904
chr1	190421665	190421872	chr1-1905
chr1	191652744	191652951	chr1-1906
chr1	26676938	26677145	chr1-192
chr1	205512220	205512427	chr1-1924
chr1	206309982	206310189	chr1-1925
chr1	226848997	226849204	chr1-1938
chr1	229074800	229075007	chr1-1941
chr1	230581012	230581219	chr1-1942
chr1	233141003	233141210	chr1-1945
chr1	52442940	52443147	chr1-195
chr1	246028681	246028888	chr1-1958
chr1	87240305	87240512	chr1-196
chr1	8155656	8155863	chr1-1965
chr1	8288363	8288570	chr1-1966
chr1	8516716	8516923	chr1-1967
chr1	113976897	113977104	chr1-197
chr1	11240014	11240221	chr1-1971
chr1	11951550	11951757	chr1-1974
chr1	12428927	12429134	chr1-1975
chr1	15343171	15343378	chr1-1977
chr1	15433921	15434128	chr1-1978
chr1	15537990	15538197	chr1-1980
chr1	18590855	18591062	chr1-1993
chr1	18792313	18792520	chr1-1994
chr1	20496584	20496791	chr1-1999
chr1	36952063	36952270	chr1-2
chr1	213917794	213918001	chr1-200
chr1	21968144	21968351	chr1-2005
chr1	21985622	21985829	chr1-2006
chr1	22617637	22617844	chr1-2009
chr1	23775408	23775615	chr1-2017
chr1	24564279	24564486	chr1-2018
chr1	25151343	25151550	chr1-2019
chr1	25995756	25995963	chr1-2020
chr1	27914635	27914842	chr1-2026
chr1	27946414	27946621	chr1-2027
chr1	28617215	28617422	chr1-2029
chr1	29873930	29874137	chr1-2030
chr1	30120953	30121160	chr1-2031
chr1	30758223	30758430	chr1-2033
chr1	30982602	30982809	chr1-2034
chr1	31171032	31171239	chr1-2035
chr1	31204195	31204402	chr1-2036
chr1	32150545	32150752	chr1-2038
chr1	16471236	16471443	chr1-204
chr1	33684689	33684896	chr1-2042
chr1	36983691	36983898	chr1-2044
chr1	37922310	37922517	chr1-2046
chr1	39907502	39907709	chr1-2048
chr1	41255256	41255463	chr1-2052
chr1	41606208	41606415	chr1-2053
chr1	41844747	41844954	chr1-2056
chr1	42612848	42613055	chr1-2057
chr1	43401411	43401618	chr1-2059
chr1	49151554	49151761	chr1-2065
chr1	19266192	19266399	chr1-207
chr1	54182774	54182981	chr1-2076
chr1	55518754	55518961	chr1-2081
chr1	56959988	56960195	chr1-2084
chr1	26217312	26217519	chr1-209
chr1	58301102	58301309	chr1-2093
chr1	59650930	59651137	chr1-2096
chr1	59788153	59788360	chr1-2098
chr1	59369992	59370199	chr1-21
chr1	62434605	62434812	chr1-2100
chr1	62735162	62735369	chr1-2101
chr1	64190122	64190329	chr1-2103
chr1	68345807	68346014	chr1-2109
chr1	27358636	27358843	chr1-211
chr1	71454103	71454310	chr1-2113
chr1	77502271	77502478	chr1-2116
chr1	33761409	33761616	chr1-212
chr1	84782185	84782392	chr1-2122
chr1	85328068	85328275	chr1-2123
chr1	87666771	87666978	chr1-2127
chr1	88201737	88201944	chr1-2128
chr1	56848390	56848597	chr1-213
chr1	93352631	93352838	chr1-2130
chr1	56882393	56882600	chr1-214
chr1	95931233	95931440	chr1-2141
chr1	100410379	100410586	chr1-2142
chr1	100951385	100951592	chr1-2143
chr1	108068933	108069140	chr1-215
chr1	115751728	115751935	chr1-2152
chr1	116030285	116030492	chr1-2153
chr1	116686928	116687135	chr1-2155
chr1	117793828	117794035	chr1-2158
chr1	174781821	174782028	chr1-216
chr1	205658910	205659117	chr1-217
chr1	146544759	146544966	chr1-2173
chr1	155357101	155357308	chr1-2179
chr1	234892722	234892929	chr1-218
chr1	157271793	157272000	chr1-2184
chr1	160621795	160622002	chr1-2186
chr1	162120013	162120220	chr1-2187
chr1	235012468	235012675	chr1-219
chr1	167094454	167094661	chr1-2194
chr1	172246085	172246292	chr1-2198
chr1	236056488	236056695	chr1-220
chr1	175346160	175346367	chr1-2201
chr1	176658621	176658828	chr1-2202
chr1	180218073	180218280	chr1-2204
chr1	184906825	184907032	chr1-2209
chr1	8121283	8121490	chr1-221
chr1	191215127	191215334	chr1-2212
chr1	196533616	196533823	chr1-2215
chr1	201095668	201095875	chr1-2219
chr1	20784401	20784608	chr1-222
chr1	203542028	203542235	chr1-2224
chr1	204223583	204223790	chr1-2225
chr1	36941827	36942034	chr1-223
chr1	208379349	208379556	chr1-2233
chr1	210581277	210581484	chr1-2234
chr1	41882541	41882748	chr1-224
chr1	214459517	214459724	chr1-2243
chr1	223320796	223321003	chr1-2249
chr1	57035337	57035544	chr1-225
chr1	224684628	224684835	chr1-2252
chr1	224864741	224864948	chr1-2253
chr1	229264630	229264837	chr1-2256
chr1	232299838	232300045	chr1-2258
chr1	57745714	57745921	chr1-226
chr1	232791136	232791343	chr1-2261
chr1	235175670	235175877	chr1-2265
chr1	237080885	237081092	chr1-2266
chr1	59665692	59665899	chr1-227
chr1	244409618	244409825	chr1-2270
chr1	245463090	245463297	chr1-2271
chr1	247520370	247520577	chr1-2273
chr1	1365228	1365435	chr1-2275
chr1	2472612	2472819	chr1-2279
chr1	2787877	2788084	chr1-2280
chr1	9349053	9349260	chr1-2289
chr1	9728319	9728526	chr1-2290
chr1	10651380	10651587	chr1-2292
chr1	10777967	10778174	chr1-2293
chr1	10868562	10868769	chr1-2295
chr1	10938912	10939119	chr1-2297
chr1	11414739	11414946	chr1-2299
chr1	234913648	234913855	chr1-23
chr1	204061919	204062126	chr1-230
chr1	14214598	14214805	chr1-2307
chr1	14227143	14227350	chr1-2308
chr1	15058047	15058254	chr1-2311
chr1	17894615	17894822	chr1-2329
chr1	18790770	18790977	chr1-2332
chr1	22576843	22577050	chr1-2339
chr1	244533449	244533656	chr1-234
chr1	23171024	23171231	chr1-2342
chr1	24422019	24422226	chr1-2347
chr1	24537300	24537507	chr1-2348
chr1	25457557	25457764	chr1-2356
chr1	25696254	25696461	chr1-2357
chr1	15511292	15511499	chr1-236
chr1	27781083	27781290	chr1-2361
chr1	27879672	27879879	chr1-2362
chr1	28181723	28181930	chr1-2365
chr1	16126351	16126558	chr1-237
chr1	29011605	29011812	chr1-2370
chr1	29187115	29187322	chr1-2371
chr1	30843902	30844109	chr1-2378
chr1	21647539	21647746	chr1-239
chr1	36584553	36584760	chr1-2394
chr1	37047783	37047990	chr1-2398
chr1	22668267	22668474	chr1-240
chr1	38496958	38497165	chr1-2400
chr1	42264992	42265199	chr1-2406
chr1	43447175	43447382	chr1-2408
chr1	44452001	44452208	chr1-2410
chr1	54055802	54056009	chr1-2424
chr1	38709598	38709805	chr1-243
chr1	55821304	55821511	chr1-2430
chr1	57814115	57814322	chr1-2434
chr1	57862204	57862411	chr1-2435
chr1	59287030	59287237	chr1-2439
chr1	41268441	41268648	chr1-244
chr1	59629461	59629668	chr1-2442
chr1	65369555	65369762	chr1-2450
chr1	68956036	68956243	chr1-2455
chr1	74980089	74980296	chr1-2459
chr1	80855038	80855245	chr1-2462
chr1	82930100	82930307	chr1-2463
chr1	86207795	86208002	chr1-2469
chr1	61579902	61580109	chr1-247
chr1	90586101	90586308	chr1-2473
chr1	99700941	99701148	chr1-2487
chr1	102651735	102651942	chr1-2489
chr1	66917637	66917844	chr1-249
chr1	108559586	108559793	chr1-2492
chr1	110189033	110189240	chr1-2493
chr1	110766747	110766954	chr1-2495
chr1	112893054	112893261	chr1-2499
chr1	116467029	116467236	chr1-2510
chr1	117555879	117556086	chr1-2511
chr1	118907640	118907847	chr1-2516
chr1	158013555	158013762	chr1-252
chr1	177715592	177715799	chr1-253
chr1	150159400	150159607	chr1-2539
chr1	154813945	154814152	chr1-2546
chr1	157341586	157341793	chr1-2553
chr1	157802199	157802406	chr1-2554
chr1	161977885	161978092	chr1-2559
chr1	8129758	8129965	chr1-256
chr1	162918223	162918430	chr1-2563
chr1	9495311	9495518	chr1-257
chr1	167218041	167218248	chr1-2570
chr1	167415133	167415340	chr1-2571
chr1	174122934	174123141	chr1-2577
chr1	175789155	175789362	chr1-2579
chr1	10875513	10875720	chr1-258
chr1	176067728	176067935	chr1-2580
chr1	178029876	178030083	chr1-2581
chr1	179686135	179686342	chr1-2582
chr1	179733360	179733567	chr1-2583
chr1	180592928	180593135	chr1-2588
chr1	15524565	15524772	chr1-259
chr1	181988215	181988422	chr1-2592
chr1	183958781	183958988	chr1-2596
chr1	48176046	48176253	chr1-26
chr1	22997538	22997745	chr1-260
chr1	198048789	198048996	chr1-2601
chr1	198448288	198448495	chr1-2603
chr1	23920568	23920775	chr1-261
chr1	203518509	203518716	chr1-2611
chr1	204729950	204730157	chr1-2615
chr1	204825853	204826060	chr1-2616
chr1	205770825	205771032	chr1-2618
chr1	208376994	208377201	chr1-2620
chr1	27676607	27676814	chr1-263
chr1	214686993	214687200	chr1-2632
chr1	218950647	218950854	chr1-2638
chr1	219569571	219569778	chr1-2639
chr1	33221157	33221364	chr1-264
chr1	225416638	225416845	chr1-2649
chr1	226282295	226282502	chr1-2651
chr1	36952699	36952906	chr1-266
chr1	232338917	232339124	chr1-2660
chr1	233518723	233518930	chr1-2661
chr1	233553782	233553989	chr1-2662
chr1	233915846	233916053	chr1-2663
chr1	234658736	234658943	chr1-2664
chr1	234905472	234905679	chr1-2666
chr1	41898288	41898495	chr1-267
chr1	241342435	241342642	chr1-2672
chr1	244436056	244436263	chr1-2679
chr1	3085514	3085721	chr1-2689
chr1	61557303	61557510	chr1-269
chr1	3086002	3086209	chr1-2690
chr1	5047726	5047933	chr1-2692
chr1	5584271	5584478	chr1-2693
chr1	5815031	5815238	chr1-2694
chr1	10314326	10314533	chr1-2709
chr1	10616792	10616999	chr1-2710
chr1	11709323	11709530	chr1-2716
chr1	75889434	75889641	chr1-272
chr1	14976769	14976976	chr1-2724
chr1	15105786	15105993	chr1-2725
chr1	15438633	15438840	chr1-2727
chr1	16107250	16107457	chr1-2729
chr1	79965275	79965482	chr1-273
chr1	16383026	16383233	chr1-2731
chr1	16523476	16523683	chr1-2735
chr1	17299777	17299984	chr1-2741
chr1	17779339	17779546	chr1-2743
chr1	17885515	17885722	chr1-2744
chr1	18507885	18508092	chr1-2749
chr1	18798663	18798870	chr1-2750
chr1	19293651	19293858	chr1-2752
chr1	19376440	19376647	chr1-2753
chr1	19799659	19799866	chr1-2754
chr1	20943549	20943756	chr1-2759
chr1	156441225	156441432	chr1-276
chr1	21173517	21173724	chr1-2760
chr1	21710557	21710764	chr1-2765
chr1	185563668	185563875	chr1-277
chr1	22627500	22627707	chr1-2771
chr1	23025112	23025319	chr1-2777
chr1	23799287	23799494	chr1-2781
chr1	24877860	24878067	chr1-2786
chr1	24895065	24895272	chr1-2787
chr1	25383727	25383934	chr1-2789
chr1	209700362	209700569	chr1-279
chr1	213693150	213693357	chr1-280
chr1	29581877	29582084	chr1-2805
chr1	30033810	30034017	chr1-2808
chr1	242377274	242377481	chr1-281
chr1	21582179	21582386	chr1-282
chr1	33521153	33521360	chr1-2820
chr1	34925869	34926076	chr1-2823
chr1	35339631	35339838	chr1-2825
chr1	37241744	37241951	chr1-2830
chr1	38402486	38402693	chr1-2831
chr1	41348499	41348706	chr1-2838
chr1	41876435	41876642	chr1-2839
chr1	42291679	42291886	chr1-2844
chr1	43514205	43514412	chr1-2849
chr1	45034115	45034322	chr1-2855
chr1	48387554	48387761	chr1-286
chr1	45991682	45991889	chr1-2861
chr1	46932243	46932450	chr1-2863
chr1	48103094	48103301	chr1-2867
chr1	48342336	48342543	chr1-2869
chr1	48868551	48868758	chr1-2873
chr1	49411393	49411600	chr1-2874
chr1	50695049	50695256	chr1-2876
chr1	55371911	55372118	chr1-2890
chr1	56701426	56701633	chr1-2895
chr1	84726359	84726566	chr1-29
chr1	59074398	59074605	chr1-2903
chr1	59977902	59978109	chr1-2908
chr1	158119592	158119799	chr1-291
chr1	65448226	65448433	chr1-2919
chr1	67432939	67433146	chr1-2923
chr1	68091887	68092094	chr1-2925
chr1	79833624	79833831	chr1-2939
chr1	233771677	233771884	chr1-294
chr1	234228968	234229175	chr1-295
chr1	88071433	88071640	chr1-2952
chr1	94024143	94024350	chr1-2959
chr1	241773516	241773723	chr1-296
chr1	94774784	94774991	chr1-2962
chr1	95825362	95825569	chr1-2970
chr1	100878469	100878676	chr1-2979
chr1	16339998	16340205	chr1-298
chr1	102075780	102075987	chr1-2982
chr1	107371928	107372135	chr1-2985
chr1	108155019	108155226	chr1-2986
chr1	30646016	30646223	chr1-299
chr1	59349774	59349981	chr1-3
chr1	32254363	32254570	chr1-300
chr1	116996212	116996419	chr1-3009
chr1	41253814	41254021	chr1-302
chr1	120575245	120575452	chr1-3021
chr1	147752273	147752480	chr1-3032
chr1	151367181	151367388	chr1-3042
chr1	154849409	154849616	chr1-3046
chr1	160510273	160510480	chr1-3058
chr1	160627932	160628139	chr1-3059
chr1	103081523	103081730	chr1-307
chr1	166674764	166674971	chr1-3078
chr1	167786322	167786529	chr1-3080
chr1	169036272	169036479	chr1-3085
chr1	176504262	176504469	chr1-3094
chr1	179268413	179268620	chr1-3098
chr1	234760241	234760448	chr1-31
chr1	181786668	181786875	chr1-3102
chr1	182043591	182043798	chr1-3103
chr1	183801725	183801932	chr1-3106
chr1	186817791	186817998	chr1-3110
chr1	188842795	188843002	chr1-3112
chr1	194308598	194308805	chr1-3118
chr1	167683937	167684144	chr1-312
chr1	181368428	181368635	chr1-313
chr1	203361564	203361771	chr1-3136
chr1	203433666	203433873	chr1-3137
chr1	205313542	205313749	chr1-3147
chr1	206219726	206219933	chr1-3149
chr1	204071831	204072038	chr1-315
chr1	208506871	208507078	chr1-3154
chr1	209497408	209497615	chr1-3155
chr1	228974911	228975118	chr1-316
chr1	213276220	213276427	chr1-3163
chr1	213535637	213535844	chr1-3165
chr1	214588037	214588244	chr1-3172
chr1	221651355	221651562	chr1-3183
chr1	222577974	222578181	chr1-3185
chr1	222639570	222639777	chr1-3186
chr1	10885292	10885499	chr1-319
chr1	225832952	225833159	chr1-3194
chr1	227953929	227954136	chr1-3197
chr1	23945793	23946000	chr1-32
chr1	229485224	229485431	chr1-3203
chr1	230873657	230873864	chr1-3205
chr1	22589403	22589610	chr1-321
chr1	234247105	234247312	chr1-3216
chr1	234309052	234309259	chr1-3217
chr1	234656972	234657179	chr1-3218
chr1	27849940	27850147	chr1-322
chr1	235400257	235400464	chr1-3223
chr1	27982909	27983116	chr1-323
chr1	245469420	245469627	chr1-3236
chr1	246282051	246282258	chr1-3237
chr1	3002503	3002710	chr1-3240
chr1	5629853	5630060	chr1-3245
chr1	8533676	8533883	chr1-3256
chr1	35309107	35309314	chr1-326
chr1	9279048	9279255	chr1-3260
chr1	11490058	11490265	chr1-3267
chr1	12000576	12000783	chr1-3270
chr1	12138722	12138929	chr1-3271
chr1	15400503	15400710	chr1-3279
chr1	15997789	15997996	chr1-3282
chr1	16075381	16075588	chr1-3283
chr1	16323400	16323607	chr1-3288
chr1	16359844	16360051	chr1-3289
chr1	17258130	17258337	chr1-3294
chr1	17562715	17562922	chr1-3296
chr1	17878144	17878351	chr1-3297
chr1	17915480	17915687	chr1-3298
chr1	18891900	18892107	chr1-3303
chr1	18987967	18988174	chr1-3304
chr1	21922179	21922386	chr1-3316
chr1	87289580	87289787	chr1-332
chr1	22476571	22476778	chr1-3320
chr1	91191599	91191806	chr1-333
chr1	23570698	23570905	chr1-3333
chr1	23584863	23585070	chr1-3334
chr1	24451461	24451668	chr1-3342
chr1	24666555	24666762	chr1-3343
chr1	104127548	104127755	chr1-335
chr1	27298103	27298310	chr1-3358
chr1	29127330	29127537	chr1-3368
chr1	29868851	29869058	chr1-3375
chr1	30396042	30396249	chr1-3379
chr1	31679958	31680165	chr1-3385
chr1	33710181	33710388	chr1-3391
chr1	33730038	33730245	chr1-3392
chr1	33733476	33733683	chr1-3393
chr1	34955903	34956110	chr1-3397
chr1	35535471	35535678	chr1-3399
chr1	207126684	207126891	chr1-340
chr1	36052483	36052690	chr1-3402
chr1	37535424	37535631	chr1-3406
chr1	39033825	39034032	chr1-3409
chr1	212732548	212732755	chr1-341
chr1	222758246	222758453	chr1-342
chr1	41849490	41849697	chr1-3422
chr1	41858106	41858313	chr1-3423
chr1	43793679	43793886	chr1-3431
chr1	45051368	45051575	chr1-3432
chr1	47090388	47090595	chr1-3436
chr1	47114997	47115204	chr1-3437
chr1	47557170	47557377	chr1-3438
chr1	48004891	48005098	chr1-3442
chr1	48035460	48035667	chr1-3444
chr1	48336717	48336924	chr1-3445
chr1	10874530	10874737	chr1-345
chr1	53364560	53364767	chr1-3457
chr1	53783646	53783853	chr1-3459
chr1	12646623	12646830	chr1-347
chr1	55471185	55471392	chr1-3471
chr1	55990952	55991159	chr1-3473
chr1	13843979	13844186	chr1-348
chr1	57326685	57326892	chr1-3483
chr1	16491192	16491399	chr1-349
chr1	59812228	59812435	chr1-3499
chr1	18523804	18524011	chr1-350
chr1	59961429	59961636	chr1-3500
chr1	60045538	60045745	chr1-3501
chr1	61358477	61358684	chr1-3504
chr1	61863268	61863475	chr1-3506
chr1	62071429	62071636	chr1-3507
chr1	21958826	21959033	chr1-352
chr1	70658190	70658397	chr1-3528
chr1	22248628	22248835	chr1-354
chr1	79616705	79616912	chr1-3540
chr1	83361865	83362072	chr1-3546
chr1	30115417	30115624	chr1-355
chr1	86087134	86087341	chr1-3553
chr1	86120342	86120549	chr1-3554
chr1	91096015	91096222	chr1-3562
chr1	33896895	33897102	chr1-357
chr1	35290507	35290714	chr1-358
chr1	99685827	99686034	chr1-3586
chr1	37930100	37930307	chr1-359
chr1	105076114	105076321	chr1-3592
chr1	107864724	107864931	chr1-3596
chr1	108320140	108320347	chr1-3597
chr1	108579299	108579506	chr1-3599
chr1	36352615	36352822	chr1-36
chr1	57533009	57533216	chr1-360
chr1	109875250	109875457	chr1-3603
chr1	111919348	111919555	chr1-3606
chr1	113169633	113169840	chr1-3607
chr1	59569238	59569445	chr1-361
chr1	116330354	116330561	chr1-3616
chr1	117046862	117047069	chr1-3618
chr1	65001806	65002013	chr1-363
chr1	146544022	146544229	chr1-3639
chr1	149711781	149711988	chr1-3645
chr1	94580928	94581135	chr1-365
chr1	151885577	151885784	chr1-3657
chr1	153548772	153548979	chr1-3664
chr1	153837137	153837344	chr1-3665
chr1	120279359	120279566	chr1-367
chr1	145399297	145399504	chr1-368
chr1	157762263	157762470	chr1-3684
chr1	160881209	160881416	chr1-3688
chr1	162882068	162882275	chr1-3694
chr1	164551412	164551619	chr1-3696
chr1	165237826	165238033	chr1-3699
chr1	90664135	90664342	chr1-37
chr1	154159620	154159827	chr1-370
chr1	167093273	167093480	chr1-3704
chr1	167750933	167751140	chr1-3706
chr1	162875807	162876014	chr1-371
chr1	172856082	172856289	chr1-3715
chr1	177842676	177842883	chr1-372
chr1	175094559	175094766	chr1-3720
chr1	201470095	201470302	chr1-373
chr1	189886901	189887108	chr1-3742
chr1	192816261	192816468	chr1-3745
chr1	193382552	193382759	chr1-3747
chr1	194109335	194109542	chr1-3748
chr1	196524766	196524973	chr1-3751
chr1	199973561	199973768	chr1-3757
chr1	200083808	200084015	chr1-3761
chr1	201449084	201449291	chr1-3764
chr1	217441477	217441684	chr1-377
chr1	203149986	203150193	chr1-3770
chr1	204269849	204270056	chr1-3775
chr1	205032134	205032341	chr1-3777
chr1	205316332	205316539	chr1-3779
chr1	218352861	218353068	chr1-378
chr1	221883288	221883495	chr1-379
chr1	211776152	211776359	chr1-3794
chr1	212054582	212054789	chr1-3795
chr1	212999243	212999450	chr1-3802
chr1	228462858	228463065	chr1-381
chr1	214783055	214783262	chr1-3812
chr1	216403084	216403291	chr1-3816
chr1	217402069	217402276	chr1-3819
chr1	221803481	221803688	chr1-3832
chr1	7741469	7741676	chr1-384
chr1	12611694	12611901	chr1-385
chr1	233331108	233331315	chr1-3858
chr1	15752092	15752299	chr1-386
chr1	235067272	235067479	chr1-3866
chr1	18481327	18481534	chr1-387
chr1	238172115	238172322	chr1-3875
chr1	238507307	238507514	chr1-3877
chr1	240432645	240432852	chr1-3878
chr1	18967537	18967744	chr1-388
chr1	241088704	241088911	chr1-3882
chr1	241281993	241282200	chr1-3883
chr1	244671053	244671260	chr1-3890
chr1	246491506	246491713	chr1-3895
chr1	27977008	27977215	chr1-391
chr1	35048028	35048235	chr1-393
chr1	37050545	37050752	chr1-394
chr1	43680335	43680542	chr1-397
chr1	157210282	157210489	chr1-4
chr1	59281695	59281902	chr1-40
chr1	98521593	98521800	chr1-402
chr1	112095289	112095496	chr1-404
chr1	112789456	112789663	chr1-405
chr1	150583717	150583924	chr1-407
chr1	178623840	178624047	chr1-408
chr1	201507562	201507769	chr1-409
chr1	20803253	20803460	chr1-41
chr1	240760072	240760279	chr1-414
chr1	8214872	8215079	chr1-415
chr1	10896274	10896481	chr1-417
chr1	12714696	12714903	chr1-418
chr1	22267096	22267303	chr1-419
chr1	22583945	22584152	chr1-420
chr1	23880191	23880398	chr1-421
chr1	48487586	48487793	chr1-426
chr1	48509153	48509360	chr1-427
chr1	59219964	59220171	chr1-428
chr1	120315016	120315223	chr1-43
chr1	151948166	151948373	chr1-438
chr1	155960981	155961188	chr1-439
chr1	156617077	156617284	chr1-440
chr1	198924328	198924535	chr1-445
chr1	229283983	229284190	chr1-45
chr1	218844301	218844508	chr1-451
chr1	219587717	219587924	chr1-452
chr1	233496545	233496752	chr1-453
chr1	245343672	245343879	chr1-454
chr1	2473426	2473633	chr1-455
chr1	9907428	9907635	chr1-457
chr1	21665591	21665798	chr1-458
chr1	22237536	22237743	chr1-459
chr1	120316182	120316389	chr1-46
chr1	23549323	23549530	chr1-461
chr1	29741014	29741221	chr1-465
chr1	30063464	30063671	chr1-467
chr1	32787331	32787538	chr1-468
chr1	44698190	44698397	chr1-470
chr1	56992908	56993115	chr1-474
chr1	119023344	119023551	chr1-478
chr1	151568976	151569183	chr1-480
chr1	154391504	154391711	chr1-481
chr1	169540570	169540777	chr1-484
chr1	178333425	178333632	chr1-486
chr1	196275740	196275947	chr1-488
chr1	199658008	199658215	chr1-489
chr1	42359834	42360041	chr1-49
chr1	240286021	240286228	chr1-495
chr1	245818050	245818257	chr1-496
chr1	18488295	18488502	chr1-5
chr1	18615904	18616111	chr1-502
chr1	20799422	20799629	chr1-503
chr1	23504596	23504803	chr1-505
chr1	27846486	27846693	chr1-507
chr1	29253372	29253579	chr1-510
chr1	29716793	29717000	chr1-511
chr1	36594091	36594298	chr1-514
chr1	49141267	49141474	chr1-519
chr1	56947116	56947323	chr1-520
chr1	56983128	56983335	chr1-521
chr1	68024506	68024713	chr1-523
chr1	83323446	83323653	chr1-525
chr1	85674284	85674491	chr1-528
chr1	57276733	57276940	chr1-53
chr1	98926022	98926229	chr1-530
chr1	100027567	100027774	chr1-531
chr1	112119326	112119533	chr1-533
chr1	117787665	117787872	chr1-534
chr1	120328171	120328378	chr1-535
chr1	52443839	52444046	chr1-54
chr1	174911622	174911829	chr1-545
chr1	211840971	211841178	chr1-548
chr1	212662881	212663088	chr1-549
chr1	203297293	203297500	chr1-55
chr1	227496388	227496595	chr1-551
chr1	245434337	245434544	chr1-554
chr1	11648977	11649184	chr1-556
chr1	48159729	48159936	chr1-56
chr1	21641563	21641770	chr1-560
chr1	23054548	23054755	chr1-563
chr1	25420833	25421040	chr1-565
chr1	27941088	27941295	chr1-567
chr1	28496879	28497086	chr1-569
chr1	31374682	31374889	chr1-571
chr1	33592511	33592718	chr1-573
chr1	39676391	39676598	chr1-575
chr1	53573364	53573571	chr1-578
chr1	57634969	57635176	chr1-579
chr1	65719763	65719970	chr1-58
chr1	57873277	57873484	chr1-580
chr1	64066024	64066231	chr1-583
chr1	90419429	90419636	chr1-585
chr1	97673964	97674171	chr1-586
chr1	156660101	156660308	chr1-59
chr1	152080544	152080751	chr1-596
chr1	156371446	156371653	chr1-597
chr1	16394101	16394308	chr1-6
chr1	184874891	184875098	chr1-60
chr1	201647512	201647719	chr1-606
chr1	204076052	204076259	chr1-609
chr1	204264623	204264830	chr1-610
chr1	204987704	204987911	chr1-611
chr1	205641072	205641279	chr1-612
chr1	208473255	208473462	chr1-613
chr1	209569931	209570138	chr1-614
chr1	224319030	224319237	chr1-616
chr1	235061309	235061516	chr1-617
chr1	236665847	236666054	chr1-618
chr1	240336031	240336238	chr1-619
chr1	23918729	23918936	chr1-62
chr1	241265646	241265853	chr1-620
chr1	5650852	5651059	chr1-621
chr1	15093899	15094106	chr1-624
chr1	16472330	16472537	chr1-627
chr1	41267728	41267935	chr1-63
chr1	20864758	20864965	chr1-630
chr1	21611963	21612170	chr1-631
chr1	21949252	21949459	chr1-632
chr1	22884111	22884318	chr1-633
chr1	23077613	23077820	chr1-634
chr1	26099280	26099487	chr1-635
chr1	29783994	29784201	chr1-638
chr1	31931216	31931423	chr1-640
chr1	32234565	32234772	chr1-641
chr1	33182071	33182278	chr1-643
chr1	36982365	36982572	chr1-644
chr1	42635942	42636149	chr1-647
chr1	15749945	15750152	chr1-65
chr1	54793996	54794203	chr1-652
chr1	54940786	54940993	chr1-653
chr1	59032243	59032450	chr1-655
chr1	90299927	90300134	chr1-658
chr1	96074607	96074814	chr1-661
chr1	96980471	96980678	chr1-662
chr1	112290021	112290228	chr1-664
chr1	156147262	156147469	chr1-669
chr1	24430443	24430650	chr1-67
chr1	157921980	157922187	chr1-671
chr1	175345443	175345650	chr1-673
chr1	175505514	175505721	chr1-674
chr1	182319321	182319528	chr1-675
chr1	203119685	203119892	chr1-677
chr1	208243933	208244140	chr1-680
chr1	221092058	221092265	chr1-682
chr1	224692323	224692530	chr1-683
chr1	231813262	231813469	chr1-686
chr1	8136525	8136732	chr1-688
chr1	9473012	9473219	chr1-690
chr1	16081575	16081782	chr1-691
chr1	16447374	16447581	chr1-692
chr1	18464341	18464548	chr1-693
chr1	18518740	18518947	chr1-694
chr1	21578529	21578736	chr1-696
chr1	27027930	27028137	chr1-699
chr1	179671650	179671857	chr1-7
chr1	22182707	22182914	chr1-70
chr1	40823356	40823563	chr1-705
chr1	41290961	41291168	chr1-706
chr1	54627562	54627769	chr1-709
chr1	57526976	57527183	chr1-711
chr1	63927416	63927623	chr1-712
chr1	65624386	65624593	chr1-713
chr1	109724946	109725153	chr1-715
chr1	113913550	113913757	chr1-717
chr1	162665572	162665779	chr1-72
chr1	118077723	118077930	chr1-721
chr1	151103434	151103641	chr1-726
chr1	164677931	164678138	chr1-729
chr1	19333337	19333544	chr1-73
chr1	166437302	166437509	chr1-730
chr1	166812636	166812843	chr1-731
chr1	182601205	182601412	chr1-735
chr1	208111264	208111471	chr1-738
chr1	209557418	209557625	chr1-739
chr1	20729162	20729369	chr1-74
chr1	212711012	212711219	chr1-740
chr1	213843975	213844182	chr1-742
chr1	214721379	214721586	chr1-744
chr1	222547934	222548141	chr1-746
chr1	236134423	236134630	chr1-748
chr1	236247740	236247947	chr1-749
chr1	22740360	22740567	chr1-75
chr1	241355336	241355543	chr1-750
chr1	8066062	8066269	chr1-752
chr1	8702239	8702446	chr1-753
chr1	10969772	10969979	chr1-755
chr1	15093407	15093614	chr1-756
chr1	16450196	16450403	chr1-758
chr1	16533710	16533917	chr1-759
chr1	212462632	212462839	chr1-76
chr1	18501603	18501810	chr1-760
chr1	18614510	18614717	chr1-762
chr1	21654550	21654757	chr1-764
chr1	22234287	22234494	chr1-765
chr1	22998526	22998733	chr1-766
chr1	23902889	23903096	chr1-767
chr1	25051631	25051838	chr1-769
chr1	26490631	26490838	chr1-771
chr1	31217180	31217387	chr1-774
chr1	48327254	48327461	chr1-781
chr1	48531221	48531428	chr1-783
chr1	53078923	53079130	chr1-784
chr1	12493742	12493949	chr1-79
chr1	93745744	93745951	chr1-792
chr1	95534547	95534754	chr1-794
chr1	112247523	112247730	chr1-797
chr1	115731592	115731799	chr1-798
chr1	16439362	16439569	chr1-80
chr1	145669291	145669498	chr1-802
chr1	150543760	150543967	chr1-803
chr1	157078313	157078520	chr1-804
chr1	159821175	159821382	chr1-805
chr1	163201032	163201239	chr1-808
chr1	163442064	163442271	chr1-809
chr1	200244621	200244828	chr1-81
chr1	181070112	181070319	chr1-811
chr1	183224359	183224566	chr1-812
chr1	183912226	183912433	chr1-813
chr1	201713690	201713897	chr1-816
chr1	202607025	202607232	chr1-818
chr1	224920800	224921007	chr1-82
chr1	208673203	208673410	chr1-821
chr1	209067027	209067234	chr1-822
chr1	231369345	231369552	chr1-83
chr1	6154930	6155137	chr1-832
chr1	11002652	11002859	chr1-835
chr1	19394049	19394256	chr1-839
chr1	26948081	26948288	chr1-84
chr1	21859592	21859799	chr1-840
chr1	23011370	23011577	chr1-841
chr1	23118418	23118625	chr1-843
chr1	24541765	24541972	chr1-847
chr1	24959587	24959794	chr1-848
chr1	114541933	114542140	chr1-85
chr1	26021326	26021533	chr1-850
chr1	26106494	26106701	chr1-851
chr1	27883075	27883282	chr1-854
chr1	41822595	41822802	chr1-858
chr1	42392730	42392937	chr1-859
chr1	44886319	44886526	chr1-861
chr1	48493543	48493750	chr1-864
chr1	54851338	54851545	chr1-865
chr1	55416580	55416787	chr1-867
chr1	16825097	16825304	chr1-87
chr1	57674376	57674583	chr1-870
chr1	57765417	57765624	chr1-871
chr1	59624064	59624271	chr1-873
chr1	64197021	64197228	chr1-875
chr1	83325622	83325829	chr1-876
chr1	84485871	84486078	chr1-877
chr1	88446332	88446539	chr1-879
chr1	61735882	61736089	chr1-88
chr1	110676428	110676635	chr1-883
chr1	116721935	116722142	chr1-885
chr1	157086601	157086808	chr1-89
chr1	154815304	154815511	chr1-897
chr1	156631973	156632180	chr1-898
chr1	171179550	171179757	chr1-902
chr1	171613909	171614116	chr1-903
chr1	177041433	177041640	chr1-905
chr1	181053238	181053445	chr1-908
chr1	203403783	203403990	chr1-914
chr1	204248432	204248639	chr1-918
chr1	208767952	208768159	chr1-920
chr1	214221335	214221542	chr1-921
chr1	231979666	231979873	chr1-925
chr1	234491743	234491950	chr1-926
chr1	236135706	236135913	chr1-927
chr1	3166796	3167003	chr1-934
chr1	15465414	15465621	chr1-935
chr1	15742222	15742429	chr1-937
chr1	20848506	20848713	chr1-943
chr1	20911280	20911487	chr1-944
chr1	21023823	21024030	chr1-945
chr1	21974681	21974888	chr1-947
chr1	27902591	27902798	chr1-95
chr1	25032415	25032622	chr1-954
chr1	25417492	25417699	chr1-955
chr1	25994776	25994983	chr1-956
chr1	29575337	29575544	chr1-958
chr1	154390477	154390684	chr1-96
chr1	37524080	37524287	chr1-961
chr1	41838376	41838583	chr1-962
chr1	42277909	42278116	chr1-964
chr1	43439597	43439804	chr1-965
chr1	44105424	44105631	chr1-966
chr1	81942800	81943007	chr1-976
chr1	91502855	91503062	chr1-978
chr1	240358079	240358286	chr1-98
chr1	95069296	95069503	chr1-980
chr1	120322643	120322850	chr1-982
chr1	22247589	22247796	chr1-99
chr1	156835768	156835975	chr1-990
chr1	158020646	158020853	chr1-991
chr1	165345976	165346183	chr1-994
chr1	169064187	169064394	chr1-995
chr1	177714761	177714968	chr1-996
chr1	181362286	181362493	chr1-997
chr1	181485453	181485660	chr1-998
chr10	73798404	73798611	chr10-10
chr10	101210781	101210988	chr10-100
chr10	95034088	95034295	chr10-1003
chr10	95785876	95786083	chr10-1005
chr10	103046991	103047198	chr10-101
chr10	99268984	99269191	chr10-1014
chr10	103092117	103092324	chr10-1017
chr10	105578972	105579179	chr10-1020
chr10	105585953	105586160	chr10-1021
chr10	106823759	106823966	chr10-1022
chr10	114848049	114848256	chr10-1029
chr10	114777868	114778075	chr10-103
chr10	120286604	120286811	chr10-1036
chr10	122895126	122895333	chr10-1043
chr10	123904716	123904923	chr10-1045
chr10	126116261	126116468	chr10-1047
chr10	126583540	126583747	chr10-1048
chr10	123302389	123302596	chr10-105
chr10	126982551	126982758	chr10-1050
chr10	134508897	134509104	chr10-1053
chr10	134615644	134615851	chr10-1054
chr10	333890	334097	chr10-1056
chr10	3676883	3677090	chr10-1057
chr10	9843112	9843319	chr10-106
chr10	7950890	7951097	chr10-1062
chr10	11220875	11221082	chr10-107
chr10	19902612	19902819	chr10-1079
chr10	22155901	22156108	chr10-1082
chr10	25197935	25198142	chr10-1087
chr10	26554993	26555200	chr10-1090
chr10	27022655	27022862	chr10-1091
chr10	28695933	28696140	chr10-1094
chr10	64274124	64274331	chr10-110
chr10	32382655	32382862	chr10-1102
chr10	35706219	35706426	chr10-1107
chr10	126905297	126905504	chr10-111
chr10	44202664	44202871	chr10-1110
chr10	45730937	45731144	chr10-1111
chr10	49447791	49447998	chr10-1113
chr10	54638824	54639031	chr10-1117
chr10	63943271	63943478	chr10-1120
chr10	64971657	64971864	chr10-1122
chr10	70359995	70360202	chr10-1128
chr10	14716738	14716945	chr10-113
chr10	74069800	74070007	chr10-1136
chr10	74552098	74552305	chr10-1137
chr10	75925006	75925213	chr10-1139
chr10	30816916	30817123	chr10-114
chr10	77385002	77385209	chr10-1144
chr10	79223753	79223960	chr10-1147
chr10	79616694	79616901	chr10-1148
chr10	80874791	80874998	chr10-1152
chr10	80904049	80904256	chr10-1153
chr10	82465742	82465949	chr10-1155
chr10	84961622	84961829	chr10-1157
chr10	86300427	86300634	chr10-1158
chr10	63712102	63712309	chr10-116
chr10	93967175	93967382	chr10-1164
chr10	94680680	94680887	chr10-1166
chr10	94906158	94906365	chr10-1168
chr10	95118248	95118455	chr10-1170
chr10	96382448	96382655	chr10-1171
chr10	97403560	97403767	chr10-1174
chr10	112084102	112084309	chr10-1196
chr10	112196683	112196890	chr10-1197
chr10	112530112	112530319	chr10-1200
chr10	116043412	116043619	chr10-1212
chr10	116280347	116280554	chr10-1213
chr10	117730403	117730610	chr10-1215
chr10	118452745	118452952	chr10-1217
chr10	123804846	123805053	chr10-122
chr10	119986700	119986907	chr10-1223
chr10	121182291	121182498	chr10-1227
chr10	123822398	123822605	chr10-123
chr10	126189519	126189726	chr10-1232
chr10	134921042	134921249	chr10-1239
chr10	131649275	131649482	chr10-124
chr10	3703613	3703820	chr10-1244
chr10	7164632	7164839	chr10-1247
chr10	7265552	7265759	chr10-1248
chr10	11550249	11550456	chr10-1250
chr10	11569230	11569437	chr10-1251
chr10	15482251	15482458	chr10-1259
chr10	16846173	16846380	chr10-1261
chr10	17007827	17008034	chr10-1262
chr10	17186935	17187142	chr10-1264
chr10	18899109	18899316	chr10-1265
chr10	19063427	19063634	chr10-1267
chr10	114418946	114419153	chr10-128
chr10	26156060	26156267	chr10-1280
chr10	28664584	28664791	chr10-1284
chr10	28665228	28665435	chr10-1285
chr10	29646975	29647182	chr10-1288
chr10	117996830	117997037	chr10-129
chr10	8072547	8072754	chr10-13
chr10	8234355	8234562	chr10-130
chr10	35173247	35173454	chr10-1302
chr10	36309088	36309295	chr10-1304
chr10	30125422	30125629	chr10-131
chr10	49392769	49392976	chr10-1316
chr10	57738900	57739107	chr10-132
chr10	72106028	72106235	chr10-133
chr10	63236422	63236629	chr10-1333
chr10	63983672	63983879	chr10-1335
chr10	88170587	88170794	chr10-134
chr10	71618072	71618279	chr10-1342
chr10	72458961	72459168	chr10-1345
chr10	72805174	72805381	chr10-1346
chr10	99167521	99167728	chr10-135
chr10	75178387	75178594	chr10-1354
chr10	76377346	76377553	chr10-1357
chr10	76773415	76773622	chr10-1360
chr10	77416026	77416233	chr10-1364
chr10	78122001	78122208	chr10-1368
chr10	79633959	79634166	chr10-1372
chr10	79947206	79947413	chr10-1375
chr10	80131691	80131898	chr10-1379
chr10	125795225	125795432	chr10-138
chr10	80377934	80378141	chr10-1382
chr10	80435603	80435810	chr10-1384
chr10	80944151	80944358	chr10-1386
chr10	80957426	80957633	chr10-1387
chr10	81031379	81031586	chr10-1388
chr10	49660683	49660890	chr10-139
chr10	83728479	83728686	chr10-1390
chr10	88365394	88365601	chr10-1393
chr10	95204926	95205133	chr10-14
chr10	53256996	53257203	chr10-140
chr10	92069139	92069346	chr10-1401
chr10	71206164	71206371	chr10-141
chr10	74210113	74210320	chr10-142
chr10	105517625	105517832	chr10-1431
chr10	112508792	112508999	chr10-1449
chr10	87015113	87015320	chr10-145
chr10	114046642	114046849	chr10-1452
chr10	114735761	114735968	chr10-1454
chr10	116389330	116389537	chr10-1460
chr10	118977085	118977292	chr10-1465
chr10	119495354	119495561	chr10-1467
chr10	102396286	102396493	chr10-147
chr10	122187324	122187531	chr10-1475
chr10	125223252	125223459	chr10-1481
chr10	125757964	125758171	chr10-1483
chr10	125846292	125846499	chr10-1484
chr10	132927842	132928049	chr10-149
chr10	127716905	127717112	chr10-1490
chr10	130820129	130820336	chr10-1494
chr10	112617048	112617255	chr10-15
chr10	29050058	29050265	chr10-150
chr10	2292433	2292640	chr10-1502
chr10	3096431	3096638	chr10-1503
chr10	35054778	35054985	chr10-151
chr10	8519303	8519510	chr10-1519
chr10	9849892	9850099	chr10-1520
chr10	10245840	10246047	chr10-1521
chr10	12580802	12581009	chr10-1524
chr10	14187962	14188169	chr10-1526
chr10	14525416	14525623	chr10-1528
chr10	71182066	71182273	chr10-153
chr10	14637541	14637748	chr10-1530
chr10	17237133	17237340	chr10-1533
chr10	17304630	17304837	chr10-1534
chr10	17441515	17441722	chr10-1536
chr10	20644069	20644276	chr10-1539
chr10	71603763	71603970	chr10-154
chr10	22115722	22115929	chr10-1546
chr10	24602052	24602259	chr10-1552
chr10	73790137	73790344	chr10-156
chr10	90106403	90106610	chr10-157
chr10	32422196	32422403	chr10-1571
chr10	34702924	34703131	chr10-1579
chr10	99087665	99087872	chr10-158
chr10	36524918	36525125	chr10-1588
chr10	102656594	102656801	chr10-159
chr10	103042770	103042977	chr10-160
chr10	45932006	45932213	chr10-1600
chr10	49445018	49445225	chr10-1603
chr10	49669541	49669748	chr10-1604
chr10	111941471	111941678	chr10-161
chr10	54478143	54478350	chr10-1612
chr10	112158851	112159058	chr10-162
chr10	65322487	65322694	chr10-1620
chr10	67254834	67255041	chr10-1622
chr10	68200585	68200792	chr10-1623
chr10	70853712	70853919	chr10-1624
chr10	121028007	121028214	chr10-163
chr10	73193699	73193906	chr10-1633
chr10	73234543	73234750	chr10-1634
chr10	73542081	73542288	chr10-1636
chr10	121048967	121049174	chr10-164
chr10	74263862	74264069	chr10-1643
chr10	75518556	75518763	chr10-1652
chr10	76317986	76318193	chr10-1656
chr10	77782245	77782452	chr10-1660
chr10	79700024	79700231	chr10-1665
chr10	79806810	79807017	chr10-1666
chr10	94866463	94866670	chr10-1668
chr10	80157980	80158187	chr10-1669
chr10	36173638	36173845	chr10-167
chr10	80755434	80755641	chr10-1675
chr10	73458556	73458763	chr10-168
chr10	81729947	81730154	chr10-1680
chr10	81741454	81741661	chr10-1681
chr10	74057262	74057469	chr10-169
chr10	90220219	90220426	chr10-1694
chr10	80819834	80820041	chr10-17
chr10	74079873	74080080	chr10-170
chr10	95019300	95019507	chr10-1702
chr10	76581892	76582099	chr10-171
chr10	98823227	98823434	chr10-1717
chr10	98995225	98995432	chr10-1719
chr10	80395125	80395332	chr10-172
chr10	99563023	99563230	chr10-1724
chr10	80734638	80734845	chr10-173
chr10	102786968	102787175	chr10-1731
chr10	105983063	105983270	chr10-1752
chr10	106167952	106168159	chr10-1753
chr10	106246684	106246891	chr10-1754
chr10	106556705	106556912	chr10-1755
chr10	114053983	114054190	chr10-1763
chr10	116645875	116646082	chr10-1777
chr10	120277684	120277891	chr10-1783
chr10	120704803	120705010	chr10-1785
chr10	105602822	105603029	chr10-179
chr10	121834455	121834662	chr10-1793
chr10	122979304	122979511	chr10-1797
chr10	123459997	123460204	chr10-1803
chr10	123519426	123519633	chr10-1804
chr10	123851360	123851567	chr10-1806
chr10	124056313	124056520	chr10-1807
chr10	11078396	11078603	chr10-181
chr10	126879986	126880193	chr10-1815
chr10	131257119	131257326	chr10-1819
chr10	24635652	24635859	chr10-183
chr10	65262697	65262904	chr10-186
chr10	80864063	80864270	chr10-189
chr10	87077307	87077514	chr10-190
chr10	88472165	88472372	chr10-191
chr10	94566686	94566893	chr10-192
chr10	97016113	97016320	chr10-195
chr10	10596384	10596591	chr10-198
chr10	80818882	80819089	chr10-2
chr10	77176722	77176929	chr10-202
chr10	78631481	78631688	chr10-203
chr10	80349424	80349631	chr10-204
chr10	80416946	80417153	chr10-205
chr10	80883978	80884185	chr10-207
chr10	95509381	95509588	chr10-209
chr10	95522969	95523176	chr10-211
chr10	49714662	49714869	chr10-218
chr10	73526397	73526604	chr10-221
chr10	75583222	75583429	chr10-222
chr10	80289396	80289603	chr10-224
chr10	92348058	92348265	chr10-225
chr10	95163876	95164083	chr10-226
chr10	100168593	100168800	chr10-228
chr10	99549841	99550048	chr10-23
chr10	112594112	112594319	chr10-230
chr10	24671911	24672118	chr10-235
chr10	32261421	32261628	chr10-237
chr10	47075577	47075784	chr10-24
chr10	49697261	49697468	chr10-241
chr10	73074711	73074918	chr10-245
chr10	79215894	79216101	chr10-247
chr10	80666537	80666744	chr10-248
chr10	81147700	81147907	chr10-249
chr10	71425933	71426140	chr10-25
chr10	95512876	95513083	chr10-251
chr10	97026271	97026478	chr10-252
chr10	114039999	114040206	chr10-256
chr10	123094985	123095192	chr10-259
chr10	124021208	124021415	chr10-260
chr10	134519493	134519700	chr10-261
chr10	1473515	1473722	chr10-262
chr10	21266251	21266458	chr10-263
chr10	25742597	25742804	chr10-265
chr10	26189773	26189980	chr10-266
chr10	32383973	32384180	chr10-267
chr10	128602420	128602627	chr10-27
chr10	56470928	56471135	chr10-270
chr10	74026344	74026551	chr10-273
chr10	95330549	95330756	chr10-276
chr10	105332476	105332683	chr10-28
chr10	112155299	112155506	chr10-282
chr10	114120175	114120382	chr10-283
chr10	126427756	126427963	chr10-285
chr10	3961160	3961367	chr10-288
chr10	13310355	13310562	chr10-289
chr10	62185591	62185798	chr10-29
chr10	15190058	15190265	chr10-290
chr10	22751646	22751853	chr10-292
chr10	23533783	23533990	chr10-294
chr10	51543187	51543394	chr10-298
chr10	88160499	88160706	chr10-30
chr10	71328563	71328770	chr10-300
chr10	72820831	72821038	chr10-301
chr10	79619787	79619994	chr10-303
chr10	80020075	80020282	chr10-304
chr10	80497752	80497959	chr10-305
chr10	80724166	80724373	chr10-306
chr10	102430890	102431097	chr10-31
chr10	90945551	90945758	chr10-311
chr10	97020013	97020220	chr10-316
chr10	125866166	125866373	chr10-319
chr10	120230457	120230664	chr10-32
chr10	127600641	127600848	chr10-320
chr10	5630107	5630314	chr10-322
chr10	16201705	16201912	chr10-323
chr10	22090668	22090875	chr10-324
chr10	32213872	32214079	chr10-327
chr10	35002497	35002704	chr10-328
chr10	44732313	44732520	chr10-33
chr10	54396719	54396926	chr10-330
chr10	78938848	78939055	chr10-335
chr10	79409178	79409385	chr10-336
chr10	79991394	79991601	chr10-338
chr10	80300432	80300639	chr10-339
chr10	30726320	30726527	chr10-34
chr10	80832843	80833050	chr10-340
chr10	82530060	82530267	chr10-341
chr10	86953417	86953624	chr10-342
chr10	89307483	89307690	chr10-344
chr10	91228612	91228819	chr10-345
chr10	94826074	94826281	chr10-35
chr10	105554023	105554230	chr10-350
chr10	127770086	127770293	chr10-356
chr10	5584178	5584385	chr10-358
chr10	5927733	5927940	chr10-359
chr10	114761654	114761861	chr10-36
chr10	8478774	8478981	chr10-363
chr10	22307500	22307707	chr10-365
chr10	28742962	28743169	chr10-366
chr10	29418925	29419132	chr10-367
chr10	30807942	30808149	chr10-369
chr10	17037858	17038065	chr10-37
chr10	34659935	34660142	chr10-370
chr10	52657024	52657231	chr10-372
chr10	63797059	63797266	chr10-373
chr10	71096797	71097004	chr10-374
chr10	72830750	72830957	chr10-375
chr10	73838803	73839010	chr10-376
chr10	75598032	75598239	chr10-377
chr10	79047646	79047853	chr10-38
chr10	79908359	79908566	chr10-380
chr10	95215246	95215453	chr10-387
chr10	95862907	95863114	chr10-388
chr10	80539421	80539628	chr10-39
chr10	101691954	101692161	chr10-391
chr10	103228968	103229175	chr10-392
chr10	119255618	119255825	chr10-397
chr10	121164307	121164514	chr10-398
chr10	2187107	2187314	chr10-402
chr10	23279476	23279683	chr10-407
chr10	97989601	97989808	chr10-41
chr10	33596859	33597066	chr10-412
chr10	35045471	35045678	chr10-414
chr10	36930749	36930956	chr10-415
chr10	44806378	44806585	chr10-417
chr10	49572863	49573070	chr10-419
chr10	49732389	49732596	chr10-420
chr10	53677786	53677993	chr10-421
chr10	73314539	73314746	chr10-424
chr10	74447195	74447402	chr10-425
chr10	79731258	79731465	chr10-430
chr10	80086277	80086484	chr10-431
chr10	80665432	80665639	chr10-435
chr10	82209391	82209598	chr10-438
chr10	84230558	84230765	chr10-439
chr10	114659547	114659754	chr10-44
chr10	98916831	98917038	chr10-443
chr10	99930222	99930429	chr10-444
chr10	110832642	110832849	chr10-450
chr10	127710273	127710480	chr10-456
chr10	3736629	3736836	chr10-459
chr10	30826984	30827191	chr10-46
chr10	6432263	6432470	chr10-461
chr10	14407721	14407928	chr10-464
chr10	36164890	36165097	chr10-467
chr10	36711882	36712089	chr10-468
chr10	52303907	52304114	chr10-472
chr10	63599663	63599870	chr10-473
chr10	66524394	66524601	chr10-474
chr10	71275654	71275861	chr10-475
chr10	74010346	74010553	chr10-478
chr10	76800347	76800554	chr10-479
chr10	80041406	80041613	chr10-483
chr10	98340573	98340780	chr10-490
chr10	99798015	99798222	chr10-491
chr10	103071537	103071744	chr10-492
chr10	104991033	104991240	chr10-493
chr10	114526871	114527078	chr10-498
chr10	115284265	115284472	chr10-499
chr10	122151625	122151832	chr10-505
chr10	133926849	133927056	chr10-508
chr10	11069039	11069246	chr10-512
chr10	14302257	14302464	chr10-513
chr10	14446578	14446785	chr10-514
chr10	16433612	16433819	chr10-516
chr10	21619092	21619299	chr10-518
chr10	23068648	23068855	chr10-519
chr10	99057396	99057603	chr10-52
chr10	24540810	24541017	chr10-520
chr10	32048776	32048983	chr10-522
chr10	47093461	47093668	chr10-527
chr10	101283862	101284069	chr10-53
chr10	63537990	63538197	chr10-531
chr10	72835426	72835633	chr10-534
chr10	73349643	73349850	chr10-535
chr10	73424403	73424610	chr10-536
chr10	77655068	77655275	chr10-539
chr10	105337142	105337349	chr10-54
chr10	78952220	78952427	chr10-541
chr10	79096502	79096709	chr10-542
chr10	79250723	79250930	chr10-543
chr10	79957717	79957924	chr10-544
chr10	80172387	80172594	chr10-546
chr10	80991753	80991960	chr10-548
chr10	13723273	13723480	chr10-55
chr10	82449085	82449292	chr10-550
chr10	95989957	95990164	chr10-557
chr10	99442730	99442937	chr10-559
chr10	102635503	102635710	chr10-562
chr10	104730331	104730538	chr10-564
chr10	72129306	72129513	chr10-57
chr10	117496558	117496765	chr10-574
chr10	118301554	118301761	chr10-575
chr10	119477146	119477353	chr10-576
chr10	120217448	120217655	chr10-577
chr10	120978716	120978923	chr10-578
chr10	125814074	125814281	chr10-581
chr10	126913661	126913868	chr10-582
chr10	127033360	127033567	chr10-583
chr10	6398400	6398607	chr10-587
chr10	10519065	10519272	chr10-589
chr10	14082001	14082208	chr10-592
chr10	14690073	14690280	chr10-594
chr10	14959886	14960093	chr10-596
chr10	738925	739132	chr10-60
chr10	25567245	25567452	chr10-603
chr10	35448180	35448387	chr10-611
chr10	49494532	49494739	chr10-615
chr10	53520221	53520428	chr10-618
chr10	66665908	66666115	chr10-622
chr10	71095454	71095661	chr10-623
chr10	71309825	71310032	chr10-624
chr10	71571338	71571545	chr10-625
chr10	72772377	72772584	chr10-626
chr10	73485554	73485761	chr10-627
chr10	73486841	73487048	chr10-628
chr10	117737469	117737676	chr10-63
chr10	74560441	74560648	chr10-632
chr10	80120051	80120258	chr10-637
chr10	21764549	21764756	chr10-64
chr10	80923878	80924085	chr10-640
chr10	91225739	91225946	chr10-647
chr10	94486845	94487052	chr10-649
chr10	24529450	24529657	chr10-65
chr10	97287190	97287397	chr10-654
chr10	99783903	99784110	chr10-657
chr10	79202232	79202439	chr10-66
chr10	105323442	105323649	chr10-660
chr10	106039989	106040196	chr10-661
chr10	112462481	112462688	chr10-664
chr10	112884928	112885135	chr10-666
chr10	114376478	114376685	chr10-668
chr10	80888104	80888311	chr10-67
chr10	115279055	115279262	chr10-670
chr10	115473118	115473325	chr10-672
chr10	118019234	118019441	chr10-674
chr10	122031563	122031770	chr10-678
chr10	13801146	13801353	chr10-68
chr10	128609857	128610064	chr10-681
chr10	134223198	134223405	chr10-682
chr10	6320857	6321064	chr10-685
chr10	26805706	26805913	chr10-69
chr10	26162259	26162466	chr10-698
chr10	26567330	26567537	chr10-699
chr10	127702123	127702330	chr10-7
chr10	49662345	49662552	chr10-70
chr10	29606481	29606688	chr10-702
chr10	30875899	30876106	chr10-703
chr10	31325061	31325268	chr10-704
chr10	32376233	32376440	chr10-705
chr10	34695415	34695622	chr10-709
chr10	111928642	111928849	chr10-71
chr10	62282145	62282352	chr10-718
chr10	63102683	63102890	chr10-719
chr10	14596019	14596226	chr10-72
chr10	63908006	63908213	chr10-720
chr10	72445314	72445521	chr10-721
chr10	77820830	77821037	chr10-729
chr10	28797268	28797475	chr10-73
chr10	79235242	79235449	chr10-731
chr10	79681852	79682059	chr10-732
chr10	80450191	80450398	chr10-733
chr10	80842987	80843194	chr10-738
chr10	88431389	88431596	chr10-743
chr10	96874174	96874381	chr10-749
chr10	96876551	96876758	chr10-750
chr10	97066558	97066765	chr10-751
chr10	97214797	97215004	chr10-752
chr10	98018444	98018651	chr10-753
chr10	98939140	98939347	chr10-754
chr10	104172442	104172649	chr10-759
chr10	30131321	30131528	chr10-76
chr10	105537614	105537821	chr10-761
chr10	114554922	114555129	chr10-767
chr10	114728927	114729134	chr10-768
chr10	30476050	30476257	chr10-77
chr10	115369355	115369562	chr10-771
chr10	121494034	121494241	chr10-775
chr10	123912783	123912990	chr10-776
chr10	10476383	10476590	chr10-780
chr10	13326162	13326369	chr10-783
chr10	18494121	18494328	chr10-788
chr10	80807420	80807627	chr10-79
chr10	21447259	21447466	chr10-790
chr10	25893314	25893521	chr10-796
chr10	26498733	26498940	chr10-797
chr10	29852460	29852667	chr10-801
chr10	30011802	30012009	chr10-802
chr10	112396449	112396656	chr10-81
chr10	48475743	48475950	chr10-811
chr10	64525676	64525883	chr10-819
chr10	36138009	36138216	chr10-82
chr10	65566816	65567023	chr10-821
chr10	70062251	70062458	chr10-823
chr10	71621890	71622097	chr10-825
chr10	74005050	74005257	chr10-829
chr10	75786429	75786636	chr10-831
chr10	77013616	77013823	chr10-832
chr10	77021562	77021769	chr10-833
chr10	60886589	60886796	chr10-84
chr10	79646811	79647018	chr10-841
chr10	79652232	79652439	chr10-842
chr10	84351321	84351528	chr10-848
chr10	73397811	73398018	chr10-85
chr10	95865162	95865369	chr10-858
chr10	101104635	101104842	chr10-864
chr10	102119012	102119219	chr10-866
chr10	103991579	103991786	chr10-868
chr10	105447594	105447801	chr10-871
chr10	105510954	105511161	chr10-872
chr10	112840680	112840887	chr10-879
chr10	5671260	5671467	chr10-88
chr10	114596014	114596221	chr10-881
chr10	118449356	118449563	chr10-885
chr10	120328192	120328399	chr10-887
chr10	122811981	122812188	chr10-892
chr10	122944963	122945170	chr10-893
chr10	77359708	77359915	chr10-9
chr10	126888606	126888813	chr10-900
chr10	130658055	130658262	chr10-901
chr10	133258612	133258819	chr10-902
chr10	1758272	1758479	chr10-904
chr10	4610696	4610903	chr10-906
chr10	95207806	95208013	chr10-91
chr10	18522766	18522973	chr10-913
chr10	20990023	20990230	chr10-914
chr10	21585908	21586115	chr10-916
chr10	112626026	112626233	chr10-92
chr10	24656682	24656889	chr10-922
chr10	26214930	26215137	chr10-926
chr10	28641024	28641231	chr10-928
chr10	17136908	17137115	chr10-93
chr10	34024349	34024556	chr10-932
chr10	43550853	43551060	chr10-937
chr10	62844374	62844581	chr10-951
chr10	73027986	73028193	chr10-953
chr10	73514334	73514541	chr10-954
chr10	76118834	76119041	chr10-960
chr10	76465365	76465572	chr10-962
chr10	76822783	76822990	chr10-967
chr10	97235666	97235873	chr10-97
chr10	77394787	77394994	chr10-971
chr10	77461663	77461870	chr10-972
chr10	78286053	78286260	chr10-976
chr10	78571253	78571460	chr10-977
chr10	80157448	80157655	chr10-982
chr10	80718278	80718485	chr10-984
chr10	80979429	80979636	chr10-985
chr10	81027165	81027372	chr10-987
chr10	18500944	18501151	chr10-99
chr10	85444286	85444493	chr10-990
chr10	86145008	86145215	chr10-992
chr10	86310322	86310529	chr10-993
chr10	88554767	88554974	chr10-995
chr10	92810502	92810709	chr10-999
chr11	58691424	58691631	chr11-10
chr11	8779467	8779674	chr11-1003
chr11	9519903	9520110	chr11-1004
chr11	13175997	13176204	chr11-1012
chr11	15527869	15528076	chr11-1015
chr11	15942861	15943068	chr11-1017
chr11	16055438	16055645	chr11-1018
chr11	12270408	12270615	chr11-102
chr11	106074130	106074337	chr11-103
chr11	30412989	30413196	chr11-1032
chr11	33897503	33897710	chr11-1033
chr11	34845099	34845306	chr11-1038
chr11	36126147	36126354	chr11-1039
chr11	38150647	38150854	chr11-1040
chr11	43723140	43723347	chr11-1042
chr11	44597845	44598052	chr11-1044
chr11	44854699	44854906	chr11-1046
chr11	44874596	44874803	chr11-1047
chr11	44897867	44898074	chr11-1048
chr11	118491677	118491884	chr11-105
chr11	46230444	46230651	chr11-1052
chr11	47945548	47945755	chr11-1057
chr11	57538856	57539063	chr11-1063
chr11	62274613	62274820	chr11-1068
chr11	36457017	36457224	chr11-107
chr11	64519156	64519363	chr11-1073
chr11	68896600	68896807	chr11-1083
chr11	69338305	69338512	chr11-1084
chr11	70225014	70225221	chr11-1087
chr11	86195864	86196071	chr11-109
chr11	86417921	86418128	chr11-110
chr11	74964306	74964513	chr11-1101
chr11	75248186	75248393	chr11-1103
chr11	75434170	75434377	chr11-1105
chr11	75644081	75644288	chr11-1107
chr11	76335969	76336176	chr11-1109
chr11	79127073	79127280	chr11-1113
chr11	79795312	79795519	chr11-1115
chr11	91655504	91655711	chr11-1125
chr11	93263561	93263768	chr11-1127
chr11	95728032	95728239	chr11-1131
chr11	106607161	106607368	chr11-1135
chr11	107432383	107432590	chr11-1136
chr11	20024815	20025022	chr11-114
chr11	115809458	115809665	chr11-1146
chr11	117491398	117491605	chr11-1149
chr11	117540390	117540597	chr11-1150
chr11	119023857	119024064	chr11-1152
chr11	120804092	120804299	chr11-1155
chr11	122187469	122187676	chr11-1157
chr11	122614122	122614329	chr11-1158
chr11	124009750	124009957	chr11-1159
chr11	62694309	62694516	chr11-116
chr11	124615751	124615958	chr11-1160
chr11	125997597	125997804	chr11-1162
chr11	127310798	127311005	chr11-1163
chr11	91731663	91731870	chr11-117
chr11	7569270	7569477	chr11-1175
chr11	46260208	46260415	chr11-118
chr11	9556857	9557064	chr11-1180
chr11	12646221	12646428	chr11-1188
chr11	12792054	12792261	chr11-1189
chr11	80903713	80903920	chr11-119
chr11	27331823	27332030	chr11-1200
chr11	29660030	29660237	chr11-1204
chr11	30459413	30459620	chr11-1206
chr11	88456816	88457023	chr11-121
chr11	33581723	33581930	chr11-1210
chr11	34285207	34285414	chr11-1211
chr11	34879090	34879297	chr11-1218
chr11	35411212	35411419	chr11-1220
chr11	44710942	44711149	chr11-1224
chr11	44890533	44890740	chr11-1227
chr11	44908738	44908945	chr11-1228
chr11	45854761	45854968	chr11-1231
chr11	46220090	46220297	chr11-1233
chr11	47071897	47072104	chr11-1234
chr11	47355704	47355911	chr11-1236
chr11	47461619	47461826	chr11-1237
chr11	113957221	113957428	chr11-124
chr11	47956300	47956507	chr11-1241
chr11	57078096	57078303	chr11-1242
chr11	57587361	57587568	chr11-1245
chr11	57746214	57746421	chr11-1246
chr11	60950676	60950883	chr11-1249
chr11	118799091	118799298	chr11-125
chr11	61393037	61393244	chr11-1251
chr11	27428575	27428782	chr11-126
chr11	64448011	64448218	chr11-1261
chr11	64801928	64802135	chr11-1263
chr11	66368266	66368473	chr11-1267
chr11	59317964	59318171	chr11-127
chr11	68310558	68310765	chr11-1271
chr11	68895354	68895561	chr11-1272
chr11	68984801	68985008	chr11-1273
chr11	69171948	69172155	chr11-1274
chr11	69646787	69646994	chr11-1275
chr11	70826961	70827168	chr11-1276
chr11	73240306	73240513	chr11-128
chr11	74258041	74258248	chr11-1283
chr11	74411083	74411290	chr11-1284
chr11	74992546	74992753	chr11-1285
chr11	76014624	76014831	chr11-1288
chr11	115934020	115934227	chr11-129
chr11	78295075	78295282	chr11-1292
chr11	82555198	82555405	chr11-1295
chr11	82963504	82963711	chr11-1296
chr11	35424678	35424885	chr11-13
chr11	9591088	9591295	chr11-130
chr11	86298955	86299162	chr11-1301
chr11	91068360	91068567	chr11-1307
chr11	91489229	91489436	chr11-1308
chr11	100683330	100683537	chr11-1314
chr11	39838425	39838632	chr11-132
chr11	117637886	117638093	chr11-1342
chr11	121348013	121348220	chr11-1348
chr11	121896154	121896361	chr11-1349
chr11	128718997	128719204	chr11-1357
chr11	129480930	129481137	chr11-1359
chr11	131089590	131089797	chr11-1361
chr11	712633	712840	chr11-1365
chr11	3103865	3104072	chr11-1369
chr11	9571932	9572139	chr11-1379
chr11	20178372	20178579	chr11-138
chr11	12510839	12511046	chr11-1385
chr11	13450137	13450344	chr11-1386
chr11	13858610	13858817	chr11-1388
chr11	34628409	34628616	chr11-139
chr11	17235967	17236174	chr11-1395
chr11	17533732	17533939	chr11-1396
chr11	23147140	23147347	chr11-1404
chr11	68886745	68886952	chr11-141
chr11	27646869	27647076	chr11-1411
chr11	30486948	30487155	chr11-1416
chr11	30783880	30784087	chr11-1418
chr11	31486936	31487143	chr11-1419
chr11	86280730	86280937	chr11-142
chr11	90059562	90059769	chr11-143
chr11	44037290	44037497	chr11-1438
chr11	91738281	91738488	chr11-144
chr11	44633649	44633856	chr11-1442
chr11	44759363	44759570	chr11-1444
chr11	44962492	44962699	chr11-1446
chr11	45011099	45011306	chr11-1448
chr11	91875114	91875321	chr11-145
chr11	45453854	45454061	chr11-1451
chr11	45585208	45585415	chr11-1452
chr11	46198102	46198309	chr11-1453
chr11	112393400	112393607	chr11-146
chr11	59267864	59268071	chr11-1464
chr11	117567721	117567928	chr11-147
chr11	61480528	61480735	chr11-1470
chr11	118254447	118254654	chr11-148
chr11	64155447	64155654	chr11-1483
chr11	64486352	64486559	chr11-1484
chr11	68096963	68097170	chr11-1494
chr11	68141653	68141860	chr11-1495
chr11	70714510	70714717	chr11-1503
chr11	72622337	72622544	chr11-1505
chr11	74198683	74198890	chr11-1508
chr11	74436918	74437125	chr11-1509
chr11	2802378	2802585	chr11-151
chr11	75162650	75162857	chr11-1513
chr11	75202531	75202738	chr11-1515
chr11	76650385	76650592	chr11-1524
chr11	78046549	78046756	chr11-1527
chr11	78627155	78627362	chr11-1528
chr11	79484204	79484411	chr11-1529
chr11	80751019	80751226	chr11-1533
chr11	82246102	82246309	chr11-1534
chr11	86333911	86334118	chr11-1542
chr11	88242061	88242268	chr11-1545
chr11	89335439	89335646	chr11-1546
chr11	32009250	32009457	chr11-155
chr11	95395662	95395869	chr11-1552
chr11	97139083	97139290	chr11-1557
chr11	104563322	104563529	chr11-1560
chr11	110305833	110306040	chr11-1566
chr11	112776684	112776891	chr11-1569
chr11	114054722	114054929	chr11-1575
chr11	115029388	115029595	chr11-1577
chr11	61362453	61362660	chr11-158
chr11	117055288	117055495	chr11-1586
chr11	117363683	117363890	chr11-1588
chr11	61435237	61435444	chr11-159
chr11	117422002	117422209	chr11-1590
chr11	117614738	117614945	chr11-1591
chr11	119655530	119655737	chr11-1595
chr11	119688707	119688914	chr11-1596
chr11	119805002	119805209	chr11-1597
chr11	119905305	119905512	chr11-1599
chr11	12013784	12013991	chr11-16
chr11	121273046	121273253	chr11-1602
chr11	122158889	122159096	chr11-1607
chr11	95840437	95840644	chr11-161
chr11	123041028	123041235	chr11-1610
chr11	125316030	125316237	chr11-1613
chr11	110938801	110939008	chr11-162
chr11	128544029	128544236	chr11-1621
chr11	131508839	131509046	chr11-1627
chr11	133417250	133417457	chr11-1631
chr11	133459707	133459914	chr11-1632
chr11	356140	356347	chr11-1633
chr11	849427	849634	chr11-1634
chr11	2178160	2178367	chr11-1637
chr11	2461114	2461321	chr11-1638
chr11	10348271	10348478	chr11-164
chr11	5673692	5673899	chr11-1648
chr11	16034217	16034424	chr11-165
chr11	6357508	6357715	chr11-1652
chr11	8241064	8241271	chr11-1656
chr11	8312415	8312622	chr11-1657
chr11	19943205	19943412	chr11-166
chr11	12180257	12180464	chr11-1665
chr11	12761551	12761758	chr11-1671
chr11	12906507	12906714	chr11-1675
chr11	15896843	15897050	chr11-1687
chr11	16397281	16397488	chr11-1689
[truncated: 9,801 more rows]
