# Supplementary material for: LSD1-mediated enhancer silencing attenuates retinoic acid signalling during pancreatic endocrine cell development
Source: Nat Commun. 2020 Apr 29;11:2082. doi: 10.1038/s41467-020-16017-x (PMC7190832; doi:10.1038/s41467-020-16017-x)
Supplement: Supplementary file 5 — Supplementary Dataset 3 [file 41467_2020_16017_MOESM5_ESM.xlsx]

## Sheet: Sheet1
Supplementary Data 3. LSD1-bound enhancers deactivated from PP1 to PP2 (G1 enhancers).
chr	start	end	peakID
chr1	233131670	233131877	chr1-1013
chr1	236111310	236111517	chr1-1016
chr1	18624502	18624709	chr1-1029
chr1	22199658	22199865	chr1-1034
chr1	48551769	48551976	chr1-1064
chr1	95587697	95587904	chr1-107
chr1	109801899	109802106	chr1-1088
chr1	202036217	202036424	chr1-109
chr1	22228941	22229148	chr1-112
chr1	40359027	40359234	chr1-114
chr1	162317153	162317360	chr1-117
chr1	43930564	43930771	chr1-1193
chr1	146565038	146565245	chr1-1247
chr1	202390118	202390325	chr1-1273
chr1	12664462	12664669	chr1-129
chr1	233609746	233609953	chr1-1298
chr1	218539801	218540008	chr1-13
chr1	44329687	44329894	chr1-1364
chr1	91923345	91923552	chr1-1388
chr1	118643662	118643869	chr1-141
chr1	5575849	5576056	chr1-143
chr1	228034796	228035003	chr1-1470
chr1	235690822	235691029	chr1-15
chr1	164559242	164559449	chr1-151
chr1	228556046	228556253	chr1-154
chr1	33183150	33183357	chr1-1540
chr1	49221658	49221865	chr1-1557
chr1	30128531	30128738	chr1-16
chr1	157330138	157330345	chr1-1634
chr1	180784453	180784660	chr1-1654
chr1	183688802	183689009	chr1-1657
chr1	245976401	245976608	chr1-168
chr1	23163902	23164109	chr1-17
chr1	18626409	18626616	chr1-170
chr1	39634245	39634452	chr1-175
chr1	184709534	184709741	chr1-187
chr1	159132134	159132341	chr1-1888
chr1	36952063	36952270	chr1-2
chr1	213917794	213918001	chr1-200
chr1	26217312	26217519	chr1-209
chr1	236056488	236056695	chr1-220
chr1	201095668	201095875	chr1-2219
chr1	57745714	57745921	chr1-226
chr1	59665692	59665899	chr1-227
chr1	247520370	247520577	chr1-2273
chr1	14214598	14214805	chr1-2307
chr1	244533449	244533656	chr1-234
chr1	25696254	25696461	chr1-2357
chr1	74980089	74980296	chr1-2459
chr1	102651735	102651942	chr1-2489
chr1	108559586	108559793	chr1-2492
chr1	177715592	177715799	chr1-253
chr1	157341586	157341793	chr1-2553
chr1	157802199	157802406	chr1-2554
chr1	205770825	205771032	chr1-2618
chr1	36952699	36952906	chr1-266
chr1	156441225	156441432	chr1-276
chr1	185563668	185563875	chr1-277
chr1	33521153	33521360	chr1-2820
chr1	48868551	48868758	chr1-2873
chr1	160627932	160628139	chr1-3059
chr1	167786322	167786529	chr1-3080
chr1	8533676	8533883	chr1-3256
chr1	87289580	87289787	chr1-332
chr1	104127548	104127755	chr1-335
chr1	222758246	222758453	chr1-342
chr1	18523804	18524011	chr1-350
chr1	37930100	37930307	chr1-359
chr1	107864724	107864931	chr1-3596
chr1	36352615	36352822	chr1-36
chr1	59569238	59569445	chr1-361
chr1	94580928	94581135	chr1-365
chr1	153548772	153548979	chr1-3664
chr1	154159620	154159827	chr1-370
chr1	12611694	12611901	chr1-385
chr1	15752092	15752299	chr1-386
chr1	98521593	98521800	chr1-402
chr1	150583717	150583924	chr1-407
chr1	240760072	240760279	chr1-414
chr1	12714696	12714903	chr1-418
chr1	48509153	48509360	chr1-427
chr1	218844301	218844508	chr1-451
chr1	233496545	233496752	chr1-453
chr1	23549323	23549530	chr1-461
chr1	44698190	44698397	chr1-470
chr1	42359834	42360041	chr1-49
chr1	240286021	240286228	chr1-495
chr1	245818050	245818257	chr1-496
chr1	18488295	18488502	chr1-5
chr1	18615904	18616111	chr1-502
chr1	57276733	57276940	chr1-53
chr1	117787665	117787872	chr1-534
chr1	120328171	120328378	chr1-535
chr1	174911622	174911829	chr1-545
chr1	212662881	212663088	chr1-549
chr1	23054548	23054755	chr1-563
chr1	57634969	57635176	chr1-579
chr1	97673964	97674171	chr1-586
chr1	156660101	156660308	chr1-59
chr1	184874891	184875098	chr1-60
chr1	204264623	204264830	chr1-610
chr1	23077613	23077820	chr1-634
chr1	33182071	33182278	chr1-643
chr1	15749945	15750152	chr1-65
chr1	182319321	182319528	chr1-675
chr1	8136525	8136732	chr1-688
chr1	9473012	9473219	chr1-690
chr1	179671650	179671857	chr1-7
chr1	22182707	22182914	chr1-70
chr1	65624386	65624593	chr1-713
chr1	213843975	213844182	chr1-742
chr1	236134423	236134630	chr1-748
chr1	212462632	212462839	chr1-76
chr1	18614510	18614717	chr1-762
chr1	53078923	53079130	chr1-784
chr1	12493742	12493949	chr1-79
chr1	112247523	112247730	chr1-797
chr1	16439362	16439569	chr1-80
chr1	145669291	145669498	chr1-802
chr1	163442064	163442271	chr1-809
chr1	183912226	183912433	chr1-813
chr1	224920800	224921007	chr1-82
chr1	231369345	231369552	chr1-83
chr1	114541933	114542140	chr1-85
chr1	171179550	171179757	chr1-902
chr1	177041433	177041640	chr1-905
chr1	208767952	208768159	chr1-920
chr1	236135706	236135913	chr1-927
chr1	41838376	41838583	chr1-962
chr1	44105424	44105631	chr1-966
chr1	81942800	81943007	chr1-976
chr1	177714761	177714968	chr1-996
chr10	73798404	73798611	chr10-10
chr10	101210781	101210988	chr10-100
chr10	114777868	114778075	chr10-103
chr10	120286604	120286811	chr10-1036
chr10	96382448	96382655	chr10-1171
chr10	123804846	123805053	chr10-122
chr10	28664584	28664791	chr10-1284
chr10	28665228	28665435	chr10-1285
chr10	117996830	117997037	chr10-129
chr10	57738900	57739107	chr10-132
chr10	72106028	72106235	chr10-133
chr10	125795225	125795432	chr10-138
chr10	49660683	49660890	chr10-139
chr10	83728479	83728686	chr10-1390
chr10	53256996	53257203	chr10-140
chr10	71206164	71206371	chr10-141
chr10	130820129	130820336	chr10-1494
chr10	112617048	112617255	chr10-15
chr10	71182066	71182273	chr10-153
chr10	121048967	121049174	chr10-164
chr10	75518556	75518763	chr10-1652
chr10	94866463	94866670	chr10-1668
chr10	80395125	80395332	chr10-172
chr10	24635652	24635859	chr10-183
chr10	87077307	87077514	chr10-190
chr10	10596384	10596591	chr10-198
chr10	80349424	80349631	chr10-204
chr10	92348058	92348265	chr10-225
chr10	95163876	95164083	chr10-226
chr10	32261421	32261628	chr10-237
chr10	47075577	47075784	chr10-24
chr10	21266251	21266458	chr10-263
chr10	120230457	120230664	chr10-32
chr10	22090668	22090875	chr10-324
chr10	35002497	35002704	chr10-328
chr10	114761654	114761861	chr10-36
chr10	22307500	22307707	chr10-365
chr10	95215246	95215453	chr10-387
chr10	80539421	80539628	chr10-39
chr10	33596859	33597066	chr10-412
chr10	30826984	30827191	chr10-46
chr10	36164890	36165097	chr10-467
chr10	52303907	52304114	chr10-472
chr10	66524394	66524601	chr10-474
chr10	76800347	76800554	chr10-479
chr10	99798015	99798222	chr10-491
chr10	133926849	133927056	chr10-508
chr10	11069039	11069246	chr10-512
chr10	24540810	24541017	chr10-520
chr10	82449085	82449292	chr10-550
chr10	72129306	72129513	chr10-57
chr10	118301554	118301761	chr10-575
chr10	120978716	120978923	chr10-578
chr10	125814074	125814281	chr10-581
chr10	127033360	127033567	chr10-583
chr10	10519065	10519272	chr10-589
chr10	73485554	73485761	chr10-627
chr10	73486841	73487048	chr10-628
chr10	49662345	49662552	chr10-70
chr10	62282145	62282352	chr10-718
chr10	80842987	80843194	chr10-738
chr10	96876551	96876758	chr10-750
chr10	114728927	114729134	chr10-768
chr10	13326162	13326369	chr10-783
chr10	5671260	5671467	chr10-88
chr10	77359708	77359915	chr10-9
chr10	133258612	133258819	chr10-902
chr10	4610696	4610903	chr10-906
chr10	28641024	28641231	chr10-928
chr10	34024349	34024556	chr10-932
chr10	97235666	97235873	chr10-97
chr11	58691424	58691631	chr11-10
chr11	12270408	12270615	chr11-102
chr11	30412989	30413196	chr11-1032
chr11	34845099	34845306	chr11-1038
chr11	91731663	91731870	chr11-117
chr11	66368266	66368473	chr11-1267
chr11	74258041	74258248	chr11-1283
chr11	115934020	115934227	chr11-129
chr11	90059562	90059769	chr11-143
chr11	91738281	91738488	chr11-144
chr11	91875114	91875321	chr11-145
chr11	2802378	2802585	chr11-151
chr11	86333911	86334118	chr11-1542
chr11	21020120	21020327	chr11-1707
chr11	34805750	34805957	chr11-183
chr11	60798724	60798931	chr11-186
chr11	82258370	82258577	chr11-194
chr11	129736152	129736359	chr11-200
chr11	69816867	69817074	chr11-22
chr11	10371852	10372059	chr11-225
chr11	66809554	66809761	chr11-234
chr11	131400857	131401064	chr11-247
chr11	62982332	62982539	chr11-256
chr11	119746011	119746218	chr11-30
chr11	126836535	126836742	chr11-33
chr11	79212234	79212441	chr11-330
chr11	100602865	100603072	chr11-333
chr11	15910387	15910594	chr11-34
chr11	16819994	16820201	chr11-349
chr11	60774838	60775045	chr11-354
chr11	118185861	118186068	chr11-36
chr11	91857638	91857845	chr11-363
chr11	75052413	75052620	chr11-399
chr11	75053774	75053981	chr11-400
chr11	94479840	94480047	chr11-405
chr11	125468676	125468883	chr11-423
chr11	79217591	79217798	chr11-43
chr11	133505231	133505438	chr11-430
chr11	6301053	6301260	chr11-494
chr11	19274042	19274249	chr11-503
chr11	114017008	114017215	chr11-549
chr11	9198880	9199087	chr11-561
chr11	48019021	48019228	chr11-582
chr11	80736123	80736330	chr11-609
chr11	79218529	79218736	chr11-62
chr11	131395912	131396119	chr11-63
chr11	13018537	13018744	chr11-64
chr11	45001829	45002036	chr11-65
chr11	34229112	34229319	chr11-70
chr11	75269930	75270137	chr11-72
chr11	125085112	125085319	chr11-736
chr11	103714872	103715079	chr11-79
chr11	112966341	112966548	chr11-80
chr11	78512554	78512761	chr11-805
chr11	115128647	115128854	chr11-81
chr11	119725329	119725536	chr11-840
chr11	72999703	72999910	chr11-95
chr11	108273530	108273737	chr11-960
chr11	12286449	12286656	chr11-97
chr11	2761210	2761417	chr11-993
chr12	124803185	124803392	chr12-1
chr12	113856489	113856696	chr12-11
chr12	128588738	128588945	chr12-1216
chr12	115049454	115049661	chr12-130
chr12	69921445	69921652	chr12-1318
chr12	129457144	129457351	chr12-133
chr12	115601715	115601922	chr12-141
chr12	127035156	127035363	chr12-1447
chr12	21050285	21050492	chr12-1492
chr12	319499	319706	chr12-151
chr12	52228609	52228816	chr12-1525
chr12	13521629	13521836	chr12-153
chr12	77732218	77732425	chr12-157
chr12	105055866	105056073	chr12-158
chr12	60971810	60972017	chr12-16
chr12	104970059	104970266	chr12-1621
chr12	3538019	3538226	chr12-1715
chr12	124680895	124681102	chr12-177
chr12	124560463	124560670	chr12-192
chr12	110556590	110556797	chr12-1940
chr12	121664660	121664867	chr12-1991
chr12	122180580	122180787	chr12-1994
chr12	122852287	122852494	chr12-1997
chr12	29742055	29742262	chr12-211
chr12	33133959	33134166	chr12-212
chr12	54914664	54914871	chr12-213
chr12	105814614	105814821	chr12-217
chr12	118936397	118936604	chr12-226
chr12	42675306	42675513	chr12-235
chr12	53515618	53515825	chr12-237
chr12	96132161	96132368	chr12-26
chr12	41462174	41462381	chr12-279
chr12	3071869	3072076	chr12-301
chr12	76329588	76329795	chr12-315
chr12	114906128	114906335	chr12-326
chr12	119811113	119811320	chr12-331
chr12	606683	606890	chr12-335
chr12	3448494	3448701	chr12-336
chr12	58232417	58232624	chr12-350
chr12	106144132	106144339	chr12-36
chr12	106268717	106268924	chr12-360
chr12	113855606	113855813	chr12-39
chr12	68469257	68469464	chr12-403
chr12	95409984	95410191	chr12-414
chr12	647976	648183	chr12-444
chr12	41671168	41671375	chr12-457
chr12	89776107	89776314	chr12-48
chr12	116635178	116635385	chr12-491
chr12	118291153	118291360	chr12-494
chr12	104440034	104440241	chr12-5
chr12	106034571	106034778	chr12-544
chr12	76353290	76353497	chr12-56
chr12	559587	559794	chr12-577
chr12	596910	597117	chr12-578
chr12	115112709	115112916	chr12-58
chr12	106254461	106254668	chr12-61
chr12	68752815	68753022	chr12-615
chr12	69905474	69905681	chr12-616
chr12	76801606	76801813	chr12-621
chr12	114019202	114019409	chr12-649
chr12	116830197	116830404	chr12-656
chr12	17033889	17034096	chr12-678
chr12	54528964	54529171	chr12-73
chr12	114096915	114097122	chr12-741
chr12	114314086	114314293	chr12-744
chr12	8198417	8198624	chr12-779
chr12	53509733	53509940	chr12-810
chr12	72866245	72866452	chr12-88
chr12	127135476	127135683	chr12-885
chr12	30866289	30866496	chr12-917
chr12	42709798	42710005	chr12-925
chr12	124680124	124680331	chr12-98
chr13	44881737	44881944	chr13-1
chr13	72289089	72289296	chr13-103
chr13	27180605	27180812	chr13-12
chr13	94922500	94922707	chr13-124
chr13	106752889	106753096	chr13-162
chr13	49195096	49195303	chr13-17
chr13	99636915	99637122	chr13-19
chr13	79238354	79238561	chr13-200
chr13	99281157	99281364	chr13-209
chr13	36661411	36661618	chr13-23
chr13	47656293	47656500	chr13-232
chr13	81456265	81456472	chr13-24
chr13	89714232	89714439	chr13-241
chr13	30667329	30667536	chr13-26
chr13	79785794	79786001	chr13-276
chr13	39109307	39109514	chr13-309
chr13	31759098	31759305	chr13-357
chr13	24187442	24187649	chr13-37
chr13	28625121	28625328	chr13-415
chr13	73824362	73824569	chr13-42
chr13	27597593	27597800	chr13-45
chr13	94921579	94921786	chr13-466
chr13	70965914	70966121	chr13-50
chr13	30347482	30347689	chr13-502
chr13	36675906	36676113	chr13-508
chr13	64013157	64013364	chr13-56
chr13	101386673	101386880	chr13-61
chr13	79775279	79775486	chr13-643
chr13	24204658	24204865	chr13-66
chr13	21434657	21434864	chr13-695
chr13	95807383	95807590	chr13-75
chr13	51266248	51266455	chr13-79
chr13	99159778	99159985	chr13-81
chr13	32523255	32523462	chr13-9
chr13	69148181	69148388	chr13-90
chr13	24694019	24694226	chr13-96
chr13	26335499	26335706	chr13-98
chr14	101576022	101576229	chr14-1
chr14	23075315	23075522	chr14-104
chr14	39519792	39519999	chr14-106
chr14	50107424	50107631	chr14-108
chr14	67895202	67895409	chr14-119
chr14	68943000	68943207	chr14-127
chr14	54080789	54080996	chr14-137
chr14	50850575	50850782	chr14-14
chr14	101585935	101586142	chr14-145
chr14	39132632	39132839	chr14-149
chr14	23643026	23643233	chr14-17
chr14	21317568	21317775	chr14-18
chr14	91033931	91034138	chr14-196
chr14	96384887	96385094	chr14-199
chr14	50108624	50108831	chr14-21
chr14	62004721	62004928	chr14-212
chr14	71654135	71654342	chr14-218
chr14	76439025	76439232	chr14-223
chr14	72756046	72756253	chr14-275
chr14	78682597	78682804	chr14-281
chr14	91869189	91869396	chr14-285
chr14	91880565	91880772	chr14-29
chr14	96690608	96690815	chr14-291
chr14	38072966	38073173	chr14-305
chr14	70123341	70123548	chr14-316
chr14	79270930	79271137	chr14-325
chr14	48042615	48042822	chr14-344
chr14	34966982	34967189	chr14-393
chr14	53653926	53654133	chr14-452
chr14	87900434	87900641	chr14-51
chr14	72780926	72781133	chr14-534
chr14	77803705	77803912	chr14-549
chr14	96691605	96691812	chr14-569
chr14	55386437	55386644	chr14-57
chr14	87628564	87628771	chr14-645
chr14	70409844	70410051	chr14-69
chr14	53655020	53655227	chr14-703
chr14	22137482	22137689	chr14-74
chr14	91016181	91016388	chr14-769
chr14	63724021	63724228	chr14-77
chr14	64877062	64877269	chr14-78
chr14	47414061	47414268	chr14-836
chr14	28196334	28196541	chr14-85
chr14	65693769	65693976	chr14-89
chr14	87848574	87848781	chr14-92
chr14	78042893	78043100	chr14-927
chr14	90566010	90566217	chr14-944
chr15	96752713	96752920	chr15-1034
chr15	75958037	75958244	chr15-108
chr15	53588889	53589096	chr15-114
chr15	68238885	68239092	chr15-119
chr15	89656031	89656238	chr15-124
chr15	89998884	89999091	chr15-125
chr15	92169770	92169977	chr15-13
chr15	67321767	67321974	chr15-137
chr15	69344386	69344593	chr15-138
chr15	61975321	61975528	chr15-147
chr15	101300050	101300257	chr15-157
chr15	68696866	68697073	chr15-16
chr15	93191747	93191954	chr15-17
chr15	96597103	96597310	chr15-173
chr15	53739485	53739692	chr15-182
chr15	68712218	68712425	chr15-19
chr15	77897425	77897632	chr15-21
chr15	69754824	69755031	chr15-219
chr15	64932362	64932569	chr15-22
chr15	96724569	96724776	chr15-227
chr15	40550517	40550724	chr15-235
chr15	61330997	61331204	chr15-245
chr15	68240651	68240858	chr15-256
chr15	74100264	74100471	chr15-28
chr15	62829639	62829846	chr15-3
chr15	91252187	91252394	chr15-30
chr15	93325562	93325769	chr15-335
chr15	27479470	27479677	chr15-339
chr15	64231712	64231919	chr15-360
chr15	61377494	61377701	chr15-45
chr15	46162790	46162997	chr15-463
chr15	56381398	56381605	chr15-472
chr15	85277586	85277793	chr15-48
chr15	62042830	62043037	chr15-550
chr15	68691874	68692081	chr15-57
chr15	79471593	79471800	chr15-683
chr15	101528557	101528764	chr15-710
chr15	101878948	101879155	chr15-712
chr15	66943682	66943889	chr15-72
chr15	27907722	27907929	chr15-76
chr15	99387109	99387316	chr15-82
chr15	96327826	96328033	chr15-835
chr15	99297891	99298098	chr15-843
chr15	23656653	23656860	chr15-846
chr15	66944502	66944709	chr15-85
chr16	2439159	2439366	chr16-1020
chr16	87079544	87079751	chr16-108
chr16	46910711	46910918	chr16-111
chr16	71768194	71768401	chr16-1127
chr16	82816593	82816800	chr16-1149
chr16	26227372	26227579	chr16-118
chr16	89448988	89449195	chr16-1182
chr16	26376303	26376510	chr16-124
chr16	19015750	19015957	chr16-1245
chr16	1950765	1950972	chr16-132
chr16	57307629	57307836	chr16-145
chr16	78274927	78275134	chr16-147
chr16	69234534	69234741	chr16-156
chr16	26225664	26225871	chr16-166
chr16	56335004	56335211	chr16-196
chr16	57765606	57765813	chr16-197
chr16	51768206	51768413	chr16-223
chr16	65701321	65701528	chr16-228
chr16	11729789	11729996	chr16-237
chr16	85746206	85746413	chr16-25
chr16	56942986	56943193	chr16-259
chr16	25918917	25919124	chr16-26
chr16	26208624	26208831	chr16-271
chr16	11707837	11708044	chr16-28
chr16	84130266	84130473	chr16-284
chr16	65508195	65508402	chr16-308
chr16	88548993	88549200	chr16-316
chr16	11244240	11244447	chr16-321
chr16	48166682	48166889	chr16-330
chr16	66932938	66933145	chr16-379
chr16	85557855	85558062	chr16-388
chr16	79042369	79042576	chr16-40
chr16	11203574	11203781	chr16-434
chr16	30413352	30413559	chr16-490
chr16	52290355	52290562	chr16-495
chr16	1480821	1481028	chr16-527
chr16	65807757	65807964	chr16-562
chr16	87965868	87966075	chr16-584
chr16	73467947	73468154	chr16-59
chr16	88563831	88564038	chr16-61
chr16	5691832	5692039	chr16-666
chr16	12706692	12706899	chr16-671
chr16	56334470	56334677	chr16-68
chr16	19600644	19600851	chr16-688
chr16	85840968	85841175	chr16-759
chr16	12181448	12181655	chr16-775
chr16	52299194	52299401	chr16-816
chr16	85965562	85965769	chr16-869
chr16	19282165	19282372	chr16-909
chr16	19592240	19592447	chr16-910
chr16	75788186	75788393	chr16-981
chr17	35276851	35277058	chr17-105
chr17	20884412	20884619	chr17-1177
chr17	41126194	41126401	chr17-1223
chr17	36755338	36755545	chr17-123
chr17	36559916	36560123	chr17-1414
chr17	40240140	40240347	chr17-144
chr17	42638100	42638307	chr17-157
chr17	48195219	48195426	chr17-158
chr17	48194346	48194553	chr17-16
chr17	52265324	52265531	chr17-170
chr17	78135229	78135436	chr17-188
chr17	25637822	25638029	chr17-192
chr17	36754741	36754948	chr17-196
chr17	42680408	42680615	chr17-199
chr17	42685866	42686073	chr17-200
chr17	44071654	44071861	chr17-203
chr17	46104696	46104903	chr17-233
chr17	3875628	3875835	chr17-242
chr17	17713227	17713434	chr17-249
chr17	47029875	47030082	chr17-255
chr17	42621597	42621804	chr17-27
chr17	52681213	52681420	chr17-273
chr17	67216390	67216597	chr17-301
chr17	3515725	3515932	chr17-307
chr17	10293229	10293436	chr17-310
chr17	46598915	46599122	chr17-36
chr17	17344330	17344537	chr17-382
chr17	8217300	8217507	chr17-4
chr17	76112980	76113187	chr17-441
chr17	13128818	13129025	chr17-455
chr17	44073257	44073464	chr17-471
chr17	66790332	66790539	chr17-485
chr17	29784942	29785149	chr17-584
chr17	11493227	11493434	chr17-63
chr17	36867795	36868002	chr17-674
chr17	39697062	39697269	chr17-7
chr17	78641294	78641501	chr17-722
chr17	4625079	4625286	chr17-739
chr17	29805130	29805337	chr17-773
chr17	8175850	8176057	chr17-853
chr17	14952966	14953173	chr17-866
chr17	41187018	41187225	chr17-910
chr17	66375380	66375587	chr17-935
chr17	68851653	68851860	chr17-939
chr17	71232974	71233181	chr17-947
chr18	3722948	3723155	chr18-10
chr18	29167582	29167789	chr18-108
chr18	7132846	7133053	chr18-11
chr18	71883973	71884180	chr18-121
chr18	3050965	3051172	chr18-139
chr18	71884567	71884774	chr18-153
chr18	63435574	63435781	chr18-175
chr18	3665750	3665957	chr18-181
chr18	25658919	25659126	chr18-182
chr18	43993434	43993641	chr18-189
chr18	23970361	23970568	chr18-200
chr18	31443846	31444053	chr18-228
chr18	74685689	74685896	chr18-245
chr18	2959784	2959991	chr18-248
chr18	67097954	67098161	chr18-288
chr18	3037580	3037787	chr18-293
chr18	56563070	56563277	chr18-343
chr18	61284373	61284580	chr18-346
chr18	19559771	19559978	chr18-35
chr18	29568144	29568351	chr18-377
chr18	23972270	23972477	chr18-38
chr18	28849656	28849863	chr18-40
chr18	3036093	3036300	chr18-405
chr18	9673018	9673225	chr18-416
chr18	53415775	53415982	chr18-48
chr18	55680911	55681118	chr18-49
chr18	23232515	23232722	chr18-52
chr18	11500910	11501117	chr18-57
chr18	29156830	29157037	chr18-618
chr18	29166590	29166797	chr18-65
chr18	7646437	7646644	chr18-69
chr18	34646466	34646673	chr18-773
chr18	47165668	47165875	chr18-8
chr18	59451959	59452166	chr18-85
chr18	34764230	34764437	chr18-96
chr19	7135347	7135554	chr19-1025
chr19	8523387	8523594	chr19-1035
chr19	18490708	18490915	chr19-106
chr19	7838596	7838803	chr19-1307
chr19	16566419	16566626	chr19-1332
chr19	17608987	17609194	chr19-1337
chr19	31914716	31914923	chr19-1363
chr19	16574276	16574483	chr19-140
chr19	16711636	16711843	chr19-1538
chr19	14654717	14654924	chr19-158
chr19	48166673	48166880	chr19-195
chr19	10989697	10989904	chr19-206
chr19	38695087	38695294	chr19-208
chr19	8486504	8486711	chr19-236
chr19	5422299	5422506	chr19-300
chr19	7786650	7786857	chr19-357
chr19	14656001	14656208	chr19-362
chr19	42428411	42428618	chr19-372
chr19	29438082	29438289	chr19-427
chr19	45101760	45101967	chr19-431
chr19	33894924	33895131	chr19-45
chr19	9142540	9142747	chr19-496
chr19	39794898	39795105	chr19-512
chr19	49075113	49075320	chr19-523
chr19	11414225	11414432	chr19-612
chr19	47274452	47274659	chr19-640
chr19	49321942	49322149	chr19-69
chr19	4623563	4623770	chr19-731
chr19	18031406	18031613	chr19-836
chr19	18843705	18843912	chr19-945
chr19	39126127	39126334	chr19-960
chr2	38078363	38078570	chr2-1016
chr2	46229894	46230101	chr2-1025
chr2	60256506	60256713	chr2-1033
chr2	66018066	66018273	chr2-1037
chr2	129066491	129066698	chr2-109
chr2	146516388	146516595	chr2-1093
chr2	151384380	151384587	chr2-1099
chr2	5634826	5635033	chr2-110
chr2	210366435	210366642	chr2-1137
chr2	213601117	213601324	chr2-1138
chr2	215004325	215004532	chr2-1139
chr2	218222941	218223148	chr2-1143
chr2	227092722	227092929	chr2-1155
chr2	239437719	239437926	chr2-1166
chr2	181472412	181472619	chr2-117
chr2	10557871	10558078	chr2-1179
chr2	214127274	214127481	chr2-119
chr2	228331722	228331929	chr2-121
chr2	128685550	128685757	chr2-127
chr2	138506278	138506485	chr2-1274
chr2	150534283	150534490	chr2-1280
chr2	180921318	180921525	chr2-1301
chr2	197971734	197971941	chr2-1313
chr2	206628944	206629151	chr2-1322
chr2	17109369	17109576	chr2-1362
chr2	178559226	178559433	chr2-137
chr2	9842924	9843131	chr2-141
chr2	60521603	60521810	chr2-145
chr2	121941727	121941934	chr2-149
chr2	127873047	127873254	chr2-1490
chr2	5634320	5634527	chr2-154
chr2	185512613	185512820	chr2-1540
chr2	128680564	128680771	chr2-16
chr2	19095753	19095960	chr2-1629
chr2	32681868	32682075	chr2-1653
chr2	38752121	38752328	chr2-1663
chr2	23734354	23734561	chr2-167
chr2	108201751	108201958	chr2-1762
chr2	19008761	19008968	chr2-177
chr2	207779735	207779942	chr2-1878
chr2	208081160	208081367	chr2-189
chr2	43951878	43952085	chr2-199
chr2	97470462	97470669	chr2-2096
chr2	178580601	178580808	chr2-211
chr2	112704603	112704810	chr2-2114
chr2	187139929	187140136	chr2-2219
chr2	116143941	116144148	chr2-236
chr2	140572531	140572738	chr2-239
chr2	167465970	167466177	chr2-241
chr2	37146326	37146533	chr2-2413
chr2	205882513	205882720	chr2-246
chr2	167471384	167471591	chr2-25
chr2	35676347	35676554	chr2-255
chr2	38093655	38093862	chr2-27
chr2	198287936	198288143	chr2-2751
chr2	222121588	222121795	chr2-278
chr2	222311023	222311230	chr2-2829
chr2	72431606	72431813	chr2-2836
chr2	28086919	28087126	chr2-289
chr2	38065886	38066093	chr2-292
chr2	180044512	180044719	chr2-31
chr2	203009250	203009457	chr2-314
chr2	50065060	50065267	chr2-331
chr2	60700654	60700861	chr2-332
chr2	136883880	136884087	chr2-341
chr2	140585322	140585529	chr2-342
chr2	149255480	149255687	chr2-343
chr2	6099246	6099453	chr2-357
chr2	8666006	8666213	chr2-359
chr2	19337840	19338047	chr2-362
chr2	19498090	19498297	chr2-363
chr2	43390566	43390773	chr2-37
chr2	235585179	235585386	chr2-398
chr2	237554304	237554511	chr2-401
chr2	18981696	18981903	chr2-41
chr2	218657697	218657904	chr2-43
chr2	196739411	196739618	chr2-439
chr2	5315275	5315482	chr2-442
chr2	19498861	19499068	chr2-448
chr2	143797325	143797532	chr2-472
chr2	173465420	173465627	chr2-477
chr2	59976683	59976890	chr2-511
chr2	23734927	23735134	chr2-52
chr2	127858331	127858538	chr2-528
chr2	43952961	43953168	chr2-53
chr2	208006775	208006982	chr2-551
chr2	6603166	6603373	chr2-564
chr2	20383694	20383901	chr2-567
chr2	60353630	60353837	chr2-575
chr2	98343181	98343388	chr2-586
chr2	135443738	135443945	chr2-594
chr2	232552730	232552937	chr2-60
chr2	217911960	217912167	chr2-64
chr2	17129546	17129753	chr2-66
chr2	32653739	32653946	chr2-753
chr2	173099756	173099963	chr2-76
chr2	43690600	43690807	chr2-81
chr2	129067429	129067636	chr2-84
chr2	172643600	172643807	chr2-85
chr2	66481010	66481217	chr2-881
chr2	111506133	111506340	chr2-903
chr2	170979392	170979599	chr2-937
chr2	5329867	5330074	chr2-991
chr20	7127946	7128153	chr20-10
chr20	43222798	43223005	chr20-1023
chr20	43706203	43706410	chr20-1025
chr20	54306242	54306449	chr20-105
chr20	15452192	15452399	chr20-1125
chr20	43275196	43275403	chr20-114
chr20	45966224	45966431	chr20-1224
chr20	49828702	49828909	chr20-125
chr20	11947961	11948168	chr20-129
chr20	44548178	44548385	chr20-136
chr20	49485008	49485215	chr20-137
chr20	49837718	49837925	chr20-138
chr20	30913609	30913816	chr20-140
chr20	44547450	44547657	chr20-165
chr20	45769208	45769415	chr20-178
chr20	48199917	48200124	chr20-19
chr20	36490357	36490564	chr20-199
chr20	52479454	52479661	chr20-22
chr20	11947133	11947340	chr20-239
chr20	44971192	44971399	chr20-253
chr20	45956588	45956795	chr20-255
chr20	55578813	55579020	chr20-27
chr20	39304983	39305190	chr20-28
chr20	56907102	56907309	chr20-294
chr20	29532869	29533076	chr20-30
chr20	22654976	22655183	chr20-302
chr20	615808	616015	chr20-354
chr20	36926830	36927037	chr20-373
chr20	42844745	42844952	chr20-377
chr20	39304520	39304727	chr20-38
chr20	29534689	29534896	chr20-408
chr20	22375056	22375263	chr20-474
chr20	34710639	34710846	chr20-486
chr20	47010964	47011171	chr20-504
chr20	8649924	8650131	chr20-536
chr20	29533657	29533864	chr20-558
chr20	45757994	45758201	chr20-64
chr20	55587832	55588039	chr20-66
chr20	31045598	31045805	chr20-67
chr20	37780918	37781125	chr20-68
chr20	48210024	48210231	chr20-75
chr20	60636024	60636231	chr20-910
chr20	25553033	25553240	chr20-963
chr20	13898563	13898770	chr20-97
chr20	16042562	16042769	chr20-98
chr21	43140472	43140679	chr21-102
chr21	33806121	33806328	chr21-144
chr21	45303715	45303922	chr21-155
chr21	40293534	40293741	chr21-17
chr21	35426770	35426977	chr21-170
chr21	30146638	30146845	chr21-19
chr21	33620629	33620836	chr21-197
chr21	40182093	40182300	chr21-27
chr21	33622189	33622396	chr21-290
chr21	36035041	36035248	chr21-298
chr21	40326793	40327000	chr21-3
chr21	40191052	40191259	chr21-312
chr21	43486538	43486745	chr21-4
chr21	22627992	22628199	chr21-48
chr21	43477025	43477232	chr21-68
chr21	19087357	19087564	chr21-73
chr21	33805011	33805218	chr21-75
chr21	18840104	18840311	chr21-82
chr22	40532497	40532704	chr22-105
chr22	44737347	44737554	chr22-112
chr22	44558912	44559119	chr22-140
chr22	19590995	19591202	chr22-157
chr22	25361857	25362064	chr22-162
chr22	23129098	23129305	chr22-17
chr22	44807168	44807375	chr22-173
chr22	33017663	33017870	chr22-18
chr22	45081074	45081281	chr22-191
chr22	44738296	44738503	chr22-216
chr22	28692709	28692916	chr22-27
chr22	38743880	38744087	chr22-276
chr22	21811498	21811705	chr22-314
chr22	32225289	32225496	chr22-332
chr22	20961124	20961331	chr22-348
chr22	24247324	24247531	chr22-350
chr22	38494473	38494680	chr22-382
chr22	40387444	40387651	chr22-39
chr22	29134034	29134241	chr22-424
chr22	29616840	29617047	chr22-46
chr22	30210428	30210635	chr22-478
chr22	33176628	33176835	chr22-481
chr22	40895342	40895549	chr22-54
chr22	31441994	31442201	chr22-540
chr22	41041860	41042067	chr22-57
chr22	29399630	29399837	chr22-65
chr22	23220802	23221009	chr22-717
chr22	29614786	29614993	chr22-92
chr3	34884093	34884300	chr3-100
chr3	197274801	197275008	chr3-1012
chr3	4786253	4786460	chr3-1021
chr3	9201641	9201848	chr3-1026
chr3	30300433	30300640	chr3-109
chr3	51372613	51372820	chr3-110
chr3	129163438	129163645	chr3-114
chr3	156833365	156833572	chr3-115
chr3	128152293	128152500	chr3-122
chr3	7370258	7370465	chr3-125
chr3	30817948	30818155	chr3-127
chr3	45161425	45161632	chr3-135
chr3	170875106	170875313	chr3-1374
chr3	125785560	125785767	chr3-139
chr3	197274092	197274299	chr3-1410
chr3	169177695	169177902	chr3-142
chr3	184289857	184290064	chr3-143
chr3	193775447	193775654	chr3-144
chr3	64331840	64332047	chr3-149
chr3	100456400	100456607	chr3-151
chr3	96680964	96681171	chr3-1534
chr3	11833683	11833890	chr3-1680
chr3	22033986	22034193	chr3-169
chr3	116354503	116354710	chr3-175
chr3	194234046	194234253	chr3-184
chr3	104157631	104157838	chr3-1843
chr3	183049466	183049673	chr3-1963
chr3	5239700	5239907	chr3-2007
chr3	128153520	128153727	chr3-218
chr3	106038997	106039204	chr3-2225
chr3	166547882	166548089	chr3-2336
chr3	58150431	58150638	chr3-236
chr3	77843343	77843550	chr3-241
chr3	94680478	94680685	chr3-243
chr3	195442090	195442297	chr3-257
chr3	64519848	64520055	chr3-27
chr3	157367980	157368187	chr3-277
chr3	184354314	184354521	chr3-278
chr3	184321123	184321330	chr3-28
chr3	25523398	25523605	chr3-285
chr3	29682167	29682374	chr3-286
chr3	59664145	59664352	chr3-294
chr3	157697481	157697688	chr3-311
chr3	194107406	194107613	chr3-325
chr3	37811359	37811566	chr3-354
chr3	59650073	59650280	chr3-364
chr3	116353081	116353288	chr3-375
chr3	128394390	128394597	chr3-378
chr3	25489483	25489690	chr3-38
chr3	192294511	192294718	chr3-391
chr3	69555457	69555664	chr3-4
chr3	14412460	14412667	chr3-402
chr3	38029233	38029440	chr3-407
chr3	58508479	58508686	chr3-412
chr3	129205155	129205362	chr3-435
chr3	168985989	168986196	chr3-445
chr3	184286861	184287068	chr3-449
chr3	195478522	195478729	chr3-459
chr3	14632515	14632722	chr3-48
chr3	37806156	37806363	chr3-49
chr3	110302253	110302460	chr3-496
chr3	132364017	132364224	chr3-507
chr3	179399374	179399581	chr3-524
chr3	193569256	193569463	chr3-53
chr3	38584663	38584870	chr3-543
chr3	69743816	69744023	chr3-563
chr3	197082538	197082745	chr3-596
chr3	5233801	5234008	chr3-599
chr3	45162161	45162368	chr3-61
chr3	57959875	57960082	chr3-616
chr3	113552025	113552232	chr3-639
chr3	4044251	4044458	chr3-64
chr3	39328654	39328861	chr3-696
chr3	73977749	73977956	chr3-723
chr3	119513344	119513551	chr3-739
chr3	123104431	123104638	chr3-740
chr3	140418721	140418928	chr3-751
chr3	144709846	144710053	chr3-754
chr3	55034943	55035150	chr3-76
chr3	177332831	177333038	chr3-764
chr3	180012564	180012771	chr3-765
chr3	192316517	192316724	chr3-778
chr3	58509034	58509241	chr3-813
chr3	61516963	61517170	chr3-818
chr3	62918189	62918396	chr3-821
chr3	68884356	68884563	chr3-828
chr3	158138160	158138367	chr3-864
chr3	195988402	195988609	chr3-881
chr3	169012458	169012665	chr3-90
chr3	52162363	52162570	chr3-917
chr3	52962844	52963051	chr3-918
chr3	61630985	61631192	chr3-928
chr3	62018884	62019091	chr3-929
chr3	69480625	69480832	chr3-935
chr3	17986649	17986856	chr3-94
chr3	112513920	112514127	chr3-947
chr3	129363679	129363886	chr3-963
chr3	148721812	148722019	chr3-973
chr4	79220884	79221091	chr4-1006
chr4	100712794	100713001	chr4-1034
chr4	87739447	87739654	chr4-105
chr4	139834195	139834402	chr4-107
chr4	148512355	148512562	chr4-1083
chr4	183561984	183562191	chr4-1110
chr4	2701116	2701323	chr4-1134
chr4	7009662	7009869	chr4-115
chr4	12736839	12737046	chr4-1161
chr4	84246479	84246686	chr4-121
chr4	141636091	141636298	chr4-123
chr4	79583484	79583691	chr4-1261
chr4	184396006	184396213	chr4-1396
chr4	30607176	30607383	chr4-142
chr4	55338430	55338637	chr4-145
chr4	62996012	62996219	chr4-146
chr4	38918909	38919116	chr4-1498
chr4	103634413	103634620	chr4-151
chr4	152464192	152464399	chr4-1675
chr4	87481569	87481776	chr4-170
chr4	174186111	174186318	chr4-1708
chr4	180775532	180775739	chr4-1717
chr4	154048434	154048641	chr4-176
chr4	31045184	31045391	chr4-182
chr4	84247122	84247329	chr4-185
chr4	6932854	6933061	chr4-199
chr4	189359849	189360056	chr4-2
chr4	114671960	114672167	chr4-215
chr4	153347478	153347685	chr4-222
chr4	6753759	6753966	chr4-230
chr4	55899979	55900186	chr4-241
chr4	59167321	59167528	chr4-243
chr4	82319200	82319407	chr4-249
chr4	25258607	25258814	chr4-25
chr4	102449705	102449912	chr4-26
chr4	173536173	173536380	chr4-264
chr4	189898634	189898841	chr4-268
chr4	136198759	136198966	chr4-295
chr4	82300745	82300952	chr4-30
chr4	166099708	166099915	chr4-305
chr4	100564343	100564550	chr4-31
chr4	185384112	185384319	chr4-310
chr4	68579396	68579603	chr4-330
chr4	181692525	181692732	chr4-349
chr4	100458379	100458586	chr4-35
chr4	152339098	152339305	chr4-36
chr4	35192268	35192475	chr4-4
chr4	156805835	156806042	chr4-408
chr4	160997068	160997275	chr4-41
chr4	12799064	12799271	chr4-425
chr4	96939968	96940175	chr4-463
chr4	114471344	114471551	chr4-466
chr4	139856708	139856915	chr4-49
chr4	164101822	164102029	chr4-50
chr4	96247080	96247287	chr4-519
chr4	5622685	5622892	chr4-561
chr4	27391842	27392049	chr4-575
chr4	8561502	8561709	chr4-64
chr4	153960721	153960928	chr4-643
chr4	55709775	55709982	chr4-692
chr4	75067871	75068078	chr4-7
chr4	136953642	136953849	chr4-738
chr4	54325815	54326022	chr4-75
chr4	152450627	152450834	chr4-750
chr4	139433004	139433211	chr4-76
chr4	30854395	30854602	chr4-804
chr4	38532455	38532662	chr4-811
chr4	41079791	41079998	chr4-816
chr4	52717879	52718086	chr4-824
chr4	55803736	55803943	chr4-84
chr4	93065336	93065543	chr4-852
chr4	106101962	106102169	chr4-861
chr4	139832121	139832328	chr4-88
chr4	159986922	159987129	chr4-906
chr4	6260697	6260904	chr4-938
chr4	8315983	8316190	chr4-943
chr4	185215194	185215401	chr4-95
chr4	26040906	26041113	chr4-957
chr5	134640403	134640610	chr5-10
chr5	146012273	146012480	chr5-102
chr5	150367363	150367570	chr5-1027
chr5	160350988	160351195	chr5-104
chr5	4232897	4233104	chr5-1060
chr5	68810214	68810421	chr5-1094
chr5	78594094	78594301	chr5-1110
chr5	103231547	103231754	chr5-115
chr5	72702315	72702522	chr5-124
chr5	68825807	68826014	chr5-1283
chr5	72499682	72499889	chr5-1285
chr5	89066010	89066217	chr5-1310
chr5	98880702	98880909	chr5-1326
chr5	101943750	101943957	chr5-136
chr5	154722955	154723162	chr5-1417
chr5	177826303	177826510	chr5-145
chr5	174701106	174701313	chr5-1460
chr5	16684432	16684639	chr5-1491
chr5	53640268	53640475	chr5-1528
chr5	96736346	96736553	chr5-163
chr5	166720650	166720857	chr5-172
chr5	159413215	159413422	chr5-1722
chr5	172731395	172731602	chr5-173
chr5	132842595	132842802	chr5-184
chr5	159687983	159688190	chr5-189
chr5	173397969	173398176	chr5-190
chr5	115891217	115891424	chr5-199
chr5	142281092	142281299	chr5-202
chr5	155739587	155739794	chr5-2064
chr5	38367464	38367671	chr5-21
chr5	115869359	115869566	chr5-225
chr5	127220919	127221126	chr5-227
chr5	92616488	92616695	chr5-251
chr5	92713840	92714047	chr5-252
chr5	169577797	169578004	chr5-289
chr5	16272033	16272240	chr5-298
chr5	72542869	72543076	chr5-30
chr5	78090719	78090926	chr5-308
chr5	143837679	143837886	chr5-31
chr5	163529038	163529245	chr5-318
chr5	89649085	89649292	chr5-335
chr5	121985164	121985371	chr5-341
chr5	129095937	129096144	chr5-342
chr5	136549123	136549330	chr5-347
chr5	160107811	160108018	chr5-352
chr5	95978250	95978457	chr5-387
chr5	142276250	142276457	chr5-4
chr5	166379167	166379374	chr5-412
chr5	111420175	111420382	chr5-437
chr5	131762405	131762612	chr5-443
chr5	5278914	5279121	chr5-472
chr5	16271133	16271340	chr5-474
chr5	75676736	75676943	chr5-488
chr5	29906155	29906362	chr5-52
chr5	110645359	110645566	chr5-552
chr5	142275298	142275505	chr5-57
chr5	151636359	151636566	chr5-580
chr5	92468560	92468767	chr5-62
chr5	115860702	115860909	chr5-63
chr5	120062381	120062588	chr5-649
chr5	16272729	16272936	chr5-687
chr5	136454653	136454860	chr5-7
chr5	40802283	40802490	chr5-702
chr5	67404112	67404319	chr5-714
chr5	75668210	75668417	chr5-724
chr5	175101205	175101412	chr5-75
chr5	77541058	77541265	chr5-834
chr5	111106958	111107165	chr5-862
chr5	112128556	112128763	chr5-864
chr5	134667314	134667521	chr5-877
chr5	80667322	80667529	chr5-91
chr5	92639508	92639715	chr5-978
chr6	35431444	35431651	chr6-1004
chr6	33494245	33494452	chr6-102
chr6	105770964	105771171	chr6-1064
chr6	126002621	126002828	chr6-1086
chr6	167637417	167637624	chr6-109
chr6	4488697	4488904	chr6-1136
chr6	113953052	113953259	chr6-115
chr6	18495738	18495945	chr6-1162
chr6	79861858	79862065	chr6-1236
chr6	2224307	2224514	chr6-140
chr6	39413244	39413451	chr6-1418
chr6	4274511	4274718	chr6-142
chr6	14292967	14293174	chr6-143
chr6	14544563	14544770	chr6-144
chr6	40681786	40681993	chr6-147
chr6	92009879	92010086	chr6-1493
chr6	119358586	119358793	chr6-150
chr6	3371701	3371908	chr6-1606
chr6	41476647	41476854	chr6-162
chr6	80310755	80310962	chr6-164
chr6	117709881	117710088	chr6-166
chr6	13864100	13864307	chr6-171
chr6	43956591	43956798	chr6-179
chr6	152634576	152634783	chr6-1878
chr6	37230565	37230772	chr6-191
chr6	100658401	100658608	chr6-197
chr6	89682773	89682980	chr6-20
chr6	117708672	117708879	chr6-200
chr6	100794060	100794267	chr6-21
chr6	25676649	25676856	chr6-214
chr6	33597000	33597207	chr6-222
chr6	37482298	37482505	chr6-224
chr6	37759414	37759621	chr6-225
chr6	157205239	157205446	chr6-2270
chr6	56681242	56681449	chr6-228
chr6	36830646	36830853	chr6-242
chr6	158386485	158386692	chr6-257
chr6	6968820	6969027	chr6-258
chr6	21403628	21403835	chr6-261
chr6	71331438	71331645	chr6-279
chr6	100622553	100622760	chr6-284
chr6	14292500	14292707	chr6-293
chr6	151639188	151639395	chr6-325
chr6	157508347	157508554	chr6-326
chr6	18493784	18493991	chr6-330
chr6	32081568	32081775	chr6-331
chr6	117261965	117262172	chr6-353
chr6	143572225	143572432	chr6-356
chr6	119108507	119108714	chr6-36
chr6	106344113	106344320	chr6-39
chr6	159127421	159127628	chr6-409
chr6	23729249	23729456	chr6-424
chr6	34554868	34555075	chr6-437
chr6	46435659	46435866	chr6-444
chr6	22955249	22955456	chr6-45
chr6	100879908	100880115	chr6-47
chr6	33325003	33325210	chr6-486
chr6	35371897	35372104	chr6-488
chr6	54743996	54744203	chr6-499
chr6	43879824	43880031	chr6-5
chr6	128563992	128564199	chr6-518
chr6	99514749	99514956	chr6-52
chr6	160684735	160684942	chr6-526
chr6	32266880	32267087	chr6-55
chr6	43302914	43303121	chr6-563
chr6	53166763	53166970	chr6-567
chr6	78520866	78521073	chr6-57
chr6	168773884	168774091	chr6-610
chr6	90008072	90008279	chr6-665
chr6	2943019	2943226	chr6-68
chr6	8229387	8229594	chr6-711
chr6	40682595	40682802	chr6-74
chr6	152640338	152640545	chr6-793
chr6	109782402	109782609	chr6-80
chr6	10315505	10315712	chr6-807
chr6	43771768	43771975	chr6-83
chr6	135417653	135417860	chr6-85
chr6	139960253	139960460	chr6-86
chr6	42449255	42449462	chr6-866
chr6	91521405	91521612	chr6-90
chr6	118693543	118693750	chr6-905
chr6	163103363	163103570	chr6-941
chr6	3135108	3135315	chr6-948
chr7	55762541	55762748	chr7-1047
chr7	73446309	73446516	chr7-1067
chr7	73458299	73458506	chr7-1068
chr7	411340	411547	chr7-107
chr7	89817624	89817831	chr7-1077
chr7	54532817	54533024	chr7-1252
chr7	31815080	31815287	chr7-126
chr7	65473374	65473581	chr7-127
chr7	90599323	90599530	chr7-1306
chr7	46553227	46553434	chr7-135
chr7	66825098	66825305	chr7-136
chr7	135621570	135621777	chr7-140
chr7	22977630	22977837	chr7-143
chr7	23798484	23798691	chr7-1447
chr7	66824118	66824325	chr7-15
chr7	65211110	65211317	chr7-158
chr7	31010053	31010260	chr7-16
chr7	87084672	87084879	chr7-161
chr7	137897616	137897823	chr7-165
chr7	47991494	47991701	chr7-172
chr7	129598508	129598715	chr7-183
chr7	155116648	155116855	chr7-19
chr7	101383400	101383607	chr7-198
chr7	119061772	119061979	chr7-203
chr7	46583508	46583715	chr7-214
chr7	73027097	73027304	chr7-220
chr7	13057070	13057277	chr7-235
chr7	28185480	28185687	chr7-25
chr7	139345069	139345276	chr7-30
chr7	36853978	36854185	chr7-315
chr7	75427823	75428030	chr7-326
chr7	12425053	12425260	chr7-349
chr7	105577974	105578181	chr7-35
chr7	20426400	20426607	chr7-352
chr7	90664116	90664323	chr7-369
chr7	127554819	127555026	chr7-38
chr7	29461566	29461773	chr7-394
chr7	24414810	24415017	chr7-40
chr7	75750312	75750519	chr7-405
chr7	123258449	123258656	chr7-422
chr7	142890786	142890993	chr7-425
chr7	126125923	126126130	chr7-47
chr7	87085777	87085984	chr7-477
chr7	155597821	155598028	chr7-48
chr7	68196013	68196220	chr7-51
chr7	30116459	30116666	chr7-522
chr7	80150830	80151037	chr7-549
chr7	101376233	101376440	chr7-565
chr7	129615523	129615730	chr7-578
chr7	27119427	27119634	chr7-58
chr7	133338990	133339197	chr7-581
chr7	156459796	156460003	chr7-64
chr7	100909815	100910022	chr7-67
chr7	101377083	101377290	chr7-7
chr7	23995285	23995492	chr7-717
chr7	47491816	47492023	chr7-742
chr7	66658530	66658737	chr7-751
chr7	78078239	78078446	chr7-77
chr7	154067598	154067805	chr7-824
chr7	116378807	116379014	chr7-94
chr8	134124394	134124601	chr8-1
chr8	135952220	135952427	chr8-10
chr8	11601690	11601897	chr8-101
chr8	30283304	30283511	chr8-103
chr8	30688119	30688326	chr8-104
chr8	32933335	32933542	chr8-1095
chr8	36756557	36756764	chr8-1096
chr8	134121542	134121749	chr8-11
chr8	53523416	53523623	chr8-1123
chr8	30351177	30351384	chr8-114
chr8	75685216	75685423	chr8-118
chr8	3415466	3415673	chr8-1257
chr8	38312150	38312357	chr8-126
chr8	37449084	37449291	chr8-134
chr8	120095164	120095371	chr8-138
chr8	93617766	93617973	chr8-1425
chr8	112783444	112783651	chr8-1471
chr8	110592422	110592629	chr8-151
chr8	136660748	136660955	chr8-1517
chr8	124955199	124955406	chr8-154
chr8	8798262	8798469	chr8-158
chr8	10922582	10922789	chr8-159
chr8	11755213	11755420	chr8-160
chr8	134120736	134120943	chr8-17
chr8	125468208	125468415	chr8-177
chr8	131107661	131107868	chr8-178
chr8	139495523	139495730	chr8-180
chr8	89244408	89244615	chr8-195
chr8	125733095	125733302	chr8-21
chr8	125732032	125732239	chr8-23
chr8	34949356	34949563	chr8-241
chr8	74242644	74242851	chr8-248
chr8	126800735	126800942	chr8-251
chr8	131322213	131322420	chr8-254
chr8	135029495	135029702	chr8-257
chr8	11622064	11622271	chr8-262
chr8	119702228	119702435	chr8-30
chr8	94886311	94886518	chr8-377
chr8	124340018	124340225	chr8-387
chr8	61910590	61910797	chr8-437
chr8	3631719	3631926	chr8-45
chr8	39438688	39438895	chr8-47
chr8	144072387	144072594	chr8-474
chr8	18420749	18420956	chr8-484
chr8	121060102	121060309	chr8-527
chr8	9651255	9651462	chr8-545
chr8	37412902	37413109	chr8-56
chr8	8368629	8368836	chr8-59
chr8	141948889	141949096	chr8-631
chr8	125274445	125274652	chr8-69
chr8	58788302	58788509	chr8-694
chr8	61876682	61876889	chr8-695
chr8	17195239	17195446	chr8-79
chr8	61883844	61884051	chr8-811
chr8	96671646	96671853	chr8-83
chr8	101638389	101638596	chr8-84
chr8	129615618	129615825	chr8-86
chr8	131106780	131106987	chr8-87
chr8	132594600	132594807	chr8-9
chr8	53542111	53542318	chr8-93
chr8	58832978	58833185	chr8-943
chr9	26665008	26665215	chr9-1020
chr9	129436027	129436234	chr9-110
chr9	120754329	120754536	chr9-1108
chr9	120131663	120131870	chr9-112
chr9	134529921	134530128	chr9-114
chr9	6271932	6272139	chr9-13
chr9	114717467	114717674	chr9-1302
chr9	114907700	114907907	chr9-1303
chr9	129435267	129435474	chr9-132
chr9	114045754	114045961	chr9-137
chr9	38030789	38030996	chr9-1466
chr9	76559798	76560005	chr9-158
chr9	129438893	129439100	chr9-162
chr9	218884	219091	chr9-164
chr9	92284191	92284398	chr9-168
chr9	132475307	132475514	chr9-182
chr9	121633505	121633712	chr9-231
chr9	123623612	123623819	chr9-233
chr9	132257993	132258200	chr9-24
chr9	135519676	135519883	chr9-270
chr9	139883559	139883766	chr9-272
chr9	5843729	5843936	chr9-305
chr9	38381254	38381461	chr9-313
chr9	96053445	96053652	chr9-319
chr9	107844562	107844769	chr9-322
chr9	119968079	119968286	chr9-331
chr9	123148322	123148529	chr9-332
chr9	78044894	78045101	chr9-356
chr9	71659508	71659715	chr9-391
chr9	73469451	73469658	chr9-392
chr9	79345469	79345676	chr9-393
chr9	80127887	80128094	chr9-452
chr9	80782835	80783042	chr9-453
chr9	90678621	90678828	chr9-524
chr9	85212252	85212459	chr9-55
chr9	140188908	140189115	chr9-568
chr9	115545603	115545810	chr9-618
chr9	5485723	5485930	chr9-661
chr9	127122915	127123122	chr9-726
chr9	94756745	94756952	chr9-76
chr9	13510179	13510386	chr9-764
chr9	99406818	99407025	chr9-806
chr9	27933354	27933561	chr9-83
chr9	121811413	121811620	chr9-86
chr9	136144113	136144320	chr9-871
chr9	74930636	74930843	chr9-896
chr9	139022563	139022770	chr9-92
chr9	112171482	112171689	chr9-940
chr9	114908860	114909067	chr9-943
chr9	7237623	7237830	chr9-96
chrX	112094516	112094723	chrX-116
chrX	131119663	131119870	chrX-12
chrX	143358654	143358861	chrX-120
chrX	10166160	10166367	chrX-126
chrX	152912193	152912400	chrX-14
chrX	124915845	124916052	chrX-153
chrX	138935675	138935882	chrX-155
chrX	99446782	99446989	chrX-181
chrX	147600085	147600292	chrX-189
chrX	88092533	88092740	chrX-2
chrX	31607653	31607860	chrX-27
chrX	145167043	145167250	chrX-40
chrX	36234095	36234302	chrX-5
chrX	92759078	92759285	chrX-53
chrX	152911348	152911555	chrX-54
chrX	36037414	36037621	chrX-56
chrX	128228714	128228921	chrX-6
chrX	50091529	50091736	chrX-60
chrX	99470480	99470687	chrX-96
chrX	107658555	107658762	chrX-97
chrX	133670700	133670907	chrX-99
chrY	6768252	6768459	chrY-15
chrY	14486648	14486855	chrY-19
