# Supplementary material for: LSD1-mediated enhancer silencing attenuates retinoic acid signalling during pancreatic endocrine cell development
Source: Nat Commun. 2020 Apr 29;11:2082. doi: 10.1038/s41467-020-16017-x (PMC7190832; doi:10.1038/s41467-020-16017-x)
Supplement: Supplementary file 6 — Supplementary Dataset 4 [file 41467_2020_16017_MOESM6_ESM.xlsx]

## Sheet: Sheet1
Supplementary Data 4. LSD1-bound enhancers active at PP1 and PP2 (G2 enhancers).
chr	start	end	peakID
chr1	232818194	232818401	chr1-1012
chr1	27891364	27891571	chr1-1041
chr1	31627346	31627553	chr1-1045
chr1	90368551	90368758	chr1-1084
chr1	165223289	165223496	chr1-1104
chr1	202045948	202046155	chr1-1119
chr1	161672169	161672376	chr1-116
chr1	21205426	21205633	chr1-1165
chr1	28622469	28622676	chr1-1182
chr1	32816628	32816835	chr1-1187
chr1	76275342	76275549	chr1-1216
chr1	156427545	156427752	chr1-1256
chr1	201521605	201521812	chr1-1271
chr1	27831424	27831631	chr1-130
chr1	40849679	40849886	chr1-132
chr1	95163227	95163434	chr1-138
chr1	97306703	97306910	chr1-1391
chr1	161275765	161275972	chr1-1423
chr1	245408742	245408949	chr1-1484
chr1	17341533	17341740	chr1-1503
chr1	21629858	21630065	chr1-1510
chr1	53715108	53715315	chr1-1561
chr1	164826932	164827139	chr1-1641
chr1	234778255	234778462	chr1-167
chr1	212731989	212732196	chr1-1677
chr1	8168250	8168457	chr1-1721
chr1	25594613	25594820	chr1-1757
chr1	31241502	31241709	chr1-1768
chr1	31628386	31628593	chr1-1770
chr1	37230376	37230583	chr1-1773
chr1	212672165	212672372	chr1-180
chr1	109694012	109694219	chr1-1854
chr1	233141003	233141210	chr1-1945
chr1	113976897	113977104	chr1-197
chr1	25151343	25151550	chr1-2019
chr1	16471236	16471443	chr1-204
chr1	19266192	19266399	chr1-207
chr1	59369992	59370199	chr1-21
chr1	93352631	93352838	chr1-2130
chr1	108068933	108069140	chr1-215
chr1	208379349	208379556	chr1-2233
chr1	10651380	10651587	chr1-2292
chr1	44452001	44452208	chr1-2410
chr1	9495311	9495518	chr1-257
chr1	75889434	75889641	chr1-272
chr1	213693150	213693357	chr1-280
chr1	32254363	32254570	chr1-300
chr1	181786668	181786875	chr1-3102
chr1	228974911	228975118	chr1-316
chr1	227953929	227954136	chr1-3197
chr1	3002503	3002710	chr1-3240
chr1	33710181	33710388	chr1-3391
chr1	212732548	212732755	chr1-341
chr1	16491192	16491399	chr1-349
chr1	22248628	22248835	chr1-354
chr1	79616705	79616912	chr1-3540
chr1	65001806	65002013	chr1-363
chr1	177842676	177842883	chr1-372
chr1	201470095	201470302	chr1-373
chr1	7741469	7741676	chr1-384
chr1	157210282	157210489	chr1-4
chr1	219587717	219587924	chr1-452
chr1	169540570	169540777	chr1-484
chr1	65719763	65719970	chr1-58
chr1	205641072	205641279	chr1-612
chr1	209569931	209570138	chr1-614
chr1	16472330	16472537	chr1-627
chr1	54793996	54794203	chr1-652
chr1	57526976	57527183	chr1-711
chr1	162665572	162665779	chr1-72
chr1	209557418	209557625	chr1-739
chr1	22740360	22740567	chr1-75
chr1	241355336	241355543	chr1-750
chr1	16533710	16533917	chr1-759
chr1	95534547	95534754	chr1-794
chr1	24959587	24959794	chr1-848
chr1	16825097	16825304	chr1-87
chr1	84485871	84486078	chr1-877
chr1	156631973	156632180	chr1-898
chr1	203403783	203403990	chr1-914
chr1	25032415	25032622	chr1-954
chr1	29575337	29575544	chr1-958
chr1	22247589	22247796	chr1-99
chr10	103046991	103047198	chr10-101
chr10	11220875	11221082	chr10-107
chr10	63943271	63943478	chr10-1120
chr10	14716738	14716945	chr10-113
chr10	74552098	74552305	chr10-1137
chr10	112084102	112084309	chr10-1196
chr10	121182291	121182498	chr10-1227
chr10	29646975	29647182	chr10-1288
chr10	79633959	79634166	chr10-1372
chr10	35054778	35054985	chr10-151
chr10	73790137	73790344	chr10-156
chr10	121028007	121028214	chr10-163
chr10	76317986	76318193	chr10-1656
chr10	79700024	79700231	chr10-1665
chr10	74057262	74057469	chr10-169
chr10	78631481	78631688	chr10-203
chr10	80883978	80884185	chr10-207
chr10	73526397	73526604	chr10-221
chr10	112594112	112594319	chr10-230
chr10	114039999	114040206	chr10-256
chr10	126427756	126427963	chr10-285
chr10	51543187	51543394	chr10-298
chr10	79619787	79619994	chr10-303
chr10	82530060	82530267	chr10-341
chr10	36930749	36930956	chr10-415
chr10	84230558	84230765	chr10-439
chr10	104991033	104991240	chr10-493
chr10	14302257	14302464	chr10-513
chr10	32048776	32048983	chr10-522
chr10	14690073	14690280	chr10-594
chr10	24529450	24529657	chr10-65
chr10	6320857	6321064	chr10-685
chr10	127702123	127702330	chr10-7
chr10	29606481	29606688	chr10-702
chr10	14596019	14596226	chr10-72
chr10	72445314	72445521	chr10-721
chr10	60886589	60886796	chr10-84
chr10	79646811	79647018	chr10-841
chr10	79652232	79652439	chr10-842
chr10	101104635	101104842	chr10-864
chr10	76465365	76465572	chr10-962
chr10	88554767	88554974	chr10-995
chr11	9519903	9520110	chr11-1004
chr11	118491677	118491884	chr11-105
chr11	88456816	88457023	chr11-121
chr11	118799091	118799298	chr11-125
chr11	61393037	61393244	chr11-1251
chr11	59317964	59318171	chr11-127
chr11	61435237	61435444	chr11-159
chr11	12013784	12013991	chr11-16
chr11	356140	356347	chr11-1633
chr11	8312415	8312622	chr11-1657
chr11	116063312	116063519	chr11-174
chr11	117574518	117574725	chr11-176
chr11	45914674	45914881	chr11-1769
chr11	128388314	128388521	chr11-178
chr11	64035833	64036040	chr11-188
chr11	64036599	64036806	chr11-189
chr11	86717115	86717322	chr11-195
chr11	96006756	96006963	chr11-196
chr11	12559705	12559912	chr11-203
chr11	68107947	68108154	chr11-217
chr11	13628389	13628596	chr11-226
chr11	80078687	80078894	chr11-240
chr11	86236105	86236312	chr11-241
chr11	82529776	82529983	chr11-262
chr11	75033791	75033998	chr11-359
chr11	113963213	113963420	chr11-367
chr11	63687538	63687745	chr11-391
chr11	68890060	68890267	chr11-396
chr11	56653381	56653588	chr11-41
chr11	127324706	127324913	chr11-427
chr11	19797275	19797482	chr11-438
chr11	92308627	92308834	chr11-474
chr11	117590243	117590450	chr11-483
chr11	9635037	9635244	chr11-497
chr11	59333707	59333914	chr11-518
chr11	34677067	34677274	chr11-675
chr11	25508856	25509063	chr11-756
chr11	66601566	66601773	chr11-77
chr11	82717969	82718176	chr11-812
chr11	59333126	59333333	chr11-85
chr11	12708895	12709102	chr11-89
chr11	77867926	77868133	chr11-938
chr12	116310671	116310878	chr12-110
chr12	119510587	119510794	chr12-116
chr12	121814560	121814767	chr12-117
chr12	127650196	127650403	chr12-119
chr12	133174083	133174290	chr12-1221
chr12	67273264	67273471	chr12-1308
chr12	119591227	119591434	chr12-1676
chr12	32007239	32007446	chr12-1757
chr12	133093345	133093552	chr12-19
chr12	54557025	54557232	chr12-198
chr12	54753657	54753864	chr12-2
chr12	120803486	120803693	chr12-21
chr12	122124517	122124724	chr12-24
chr12	89657773	89657980	chr12-241
chr12	32646489	32646696	chr12-257
chr12	54734634	54734841	chr12-309
chr12	48046686	48046893	chr12-34
chr12	28651868	28652075	chr12-392
chr12	69182725	69182932	chr12-404
chr12	89752653	89752860	chr12-409
chr12	53278323	53278530	chr12-41
chr12	31868281	31868488	chr12-456
chr12	122125185	122125392	chr12-495
chr12	92457464	92457671	chr12-535
chr12	28471159	28471366	chr12-55
chr12	122038686	122038893	chr12-59
chr12	46849408	46849615	chr12-599
chr12	55286179	55286386	chr12-606
chr12	6479259	6479466	chr12-776
chr12	8179835	8180042	chr12-778
chr12	116311577	116311784	chr12-78
chr12	31387682	31387889	chr12-796
chr12	89320070	89320277	chr12-82
chr12	41112417	41112624	chr12-86
chr13	31246884	31247091	chr13-133
chr13	47046244	47046451	chr13-138
chr13	64646670	64646877	chr13-143
chr13	24173770	24173977	chr13-147
chr13	36930264	36930471	chr13-148
chr13	95313273	95313480	chr13-15
chr13	52572190	52572397	chr13-154
chr13	82448418	82448625	chr13-21
chr13	108035090	108035297	chr13-214
chr13	26598875	26599082	chr13-218
chr13	40638076	40638283	chr13-227
chr13	26328104	26328311	chr13-3
chr13	26719235	26719442	chr13-347
chr13	42857682	42857889	chr13-35
chr13	51203370	51203577	chr13-47
chr13	46102107	46102314	chr13-52
chr13	51096844	51097051	chr13-538
chr13	113260087	113260294	chr13-57
chr13	106796621	106796828	chr13-62
chr13	31248027	31248234	chr13-67
chr13	55147269	55147476	chr13-786
chr13	90207121	90207328	chr13-93
chr13	29620566	29620773	chr13-99
chr14	96044073	96044280	chr14-10
chr14	21081734	21081941	chr14-113
chr14	89866044	89866251	chr14-1145
chr14	95758345	95758552	chr14-129
chr14	68762321	68762528	chr14-139
chr14	93502625	93502832	chr14-171
chr14	100752073	100752280	chr14-176
chr14	82954951	82955158	chr14-194
chr14	77500639	77500846	chr14-20
chr14	73591987	73592194	chr14-220
chr14	54821768	54821975	chr14-27
chr14	56468898	56469105	chr14-270
chr14	78541867	78542074	chr14-280
chr14	100066894	100067101	chr14-30
chr14	76760001	76760208	chr14-32
chr14	91836437	91836644	chr14-33
chr14	56691721	56691928	chr14-34
chr14	89866902	89867109	chr14-372
chr14	101284362	101284569	chr14-385
chr14	77403455	77403662	chr14-40
chr14	93489343	93489550	chr14-423
chr14	81635666	81635873	chr14-554
chr14	96423842	96424049	chr14-568
chr14	66880170	66880377	chr14-60
chr14	50454860	50455067	chr14-600
chr14	69329544	69329751	chr14-62
chr14	65182121	65182328	chr14-68
chr14	84113484	84113691	chr14-761
chr14	105232557	105232764	chr14-794
chr14	96044699	96044906	chr14-81
chr14	68980780	68980987	chr14-90
chr14	90952919	90953126	chr14-945
chr15	45996777	45996984	chr15-131
chr15	67003666	67003873	chr15-213
chr15	93364746	93364953	chr15-226
chr15	64343294	64343501	chr15-282
chr15	87688081	87688288	chr15-298
chr15	65597356	65597563	chr15-31
chr15	67066034	67066241	chr15-36
chr15	63856416	63856623	chr15-411
chr15	90956884	90957091	chr15-511
chr15	70393221	70393428	chr15-54
chr15	91209199	91209406	chr15-598
chr15	35997281	35997488	chr15-60
chr15	27915697	27915904	chr15-609
chr15	69367002	69367209	chr15-659
chr15	64891546	64891753	chr15-773
chr15	69366446	69366653	chr15-949
chr16	11842867	11843074	chr16-1044
chr16	13727412	13727619	chr16-1045
chr16	57332972	57333179	chr16-113
chr16	85454515	85454722	chr16-116
chr16	14580070	14580277	chr16-117
chr16	57412151	57412358	chr16-1338
chr16	7267173	7267380	chr16-151
chr16	52597996	52598203	chr16-159
chr16	85479427	85479634	chr16-163
chr16	85325614	85325821	chr16-173
chr16	50347609	50347816	chr16-179
chr16	52667199	52667406	chr16-180
chr16	14379354	14379561	chr16-238
chr16	68766949	68767156	chr16-247
chr16	57640703	57640910	chr16-335
chr16	87976419	87976626	chr16-350
chr16	57640147	57640354	chr16-39
chr16	85483262	85483469	chr16-41
chr16	14380331	14380538	chr16-42
chr16	3762583	3762790	chr16-429
chr16	29302803	29303010	chr16-445
chr16	81031629	81031836	chr16-457
chr16	85456538	85456745	chr16-49
chr16	30413352	30413559	chr16-490
chr16	24698083	24698290	chr16-52
chr16	24696975	24697182	chr16-54
chr16	21295840	21296047	chr16-544
chr16	11085214	11085421	chr16-669
chr16	51730624	51730831	chr16-67
chr16	57514629	57514836	chr16-69
chr16	30816608	30816815	chr16-95
chr17	29877801	29878008	chr17-100
chr17	17655296	17655503	chr17-11
chr17	29059663	29059870	chr17-1191
chr17	33317793	33318000	chr17-1198
chr17	50758523	50758730	chr17-127
chr17	1493081	1493288	chr17-128
chr17	17442379	17442586	chr17-139
chr17	31682911	31683118	chr17-141
chr17	66015838	66016045	chr17-147
chr17	48771208	48771415	chr17-1482
chr17	1835000	1835207	chr17-151
chr17	36049317	36049524	chr17-154
chr17	3878364	3878571	chr17-162
chr17	17441647	17441854	chr17-164
chr17	37041404	37041611	chr17-182
chr17	37029194	37029401	chr17-229
chr17	2865550	2865757	chr17-23
chr17	29876596	29876803	chr17-25
chr17	70515771	70515978	chr17-26
chr17	29877148	29877355	chr17-268
chr17	17655961	17656168	chr17-29
chr17	47270554	47270761	chr17-293
chr17	2832177	2832384	chr17-332
chr17	6700202	6700409	chr17-334
chr17	73534391	73534598	chr17-369
chr17	29752087	29752294	chr17-46
chr17	70576497	70576704	chr17-47
chr17	40700788	40700995	chr17-525
chr17	8435389	8435596	chr17-55
chr17	49707734	49707941	chr17-60
chr17	17614041	17614248	chr17-65
chr17	75117760	75117967	chr17-71
chr17	18134801	18135008	chr17-758
chr17	28927072	28927279	chr17-83
chr17	2717417	2717624	chr17-960
chr18	41499634	41499841	chr18-130
chr18	35029652	35029859	chr18-144
chr18	74398569	74398776	chr18-154
chr18	36955761	36955968	chr18-166
chr18	47235449	47235656	chr18-171
chr18	77694684	77694891	chr18-177
chr18	49965898	49966105	chr18-19
chr18	28259677	28259884	chr18-264
chr18	61348139	61348346	chr18-285
chr18	67900033	67900240	chr18-289
chr18	30384543	30384750	chr18-3
chr18	52444598	52444805	chr18-338
chr18	42344757	42344964	chr18-450
chr18	32913775	32913982	chr18-527
chr18	29602944	29603151	chr18-53
chr18	7056368	7056575	chr18-68
chr18	19612023	19612230	chr18-91
chr18	25241494	25241701	chr18-93
chr19	11249754	11249961	chr19-1040
chr19	18414434	18414641	chr19-1067
chr19	18982149	18982356	chr19-1069
chr19	4058212	4058419	chr19-1142
chr19	45982399	45982606	chr19-134
chr19	32888330	32888537	chr19-1366
chr19	34437485	34437692	chr19-1375
chr19	41317143	41317350	chr19-1394
chr19	5987142	5987349	chr19-1480
chr19	9894928	9895135	chr19-1503
chr19	51896935	51897142	chr19-1631
chr19	13958980	13959187	chr19-19
chr19	51865866	51866073	chr19-27
chr19	17523096	17523303	chr19-279
chr19	8312120	8312327	chr19-358
chr19	49654563	49654770	chr19-376
chr19	7211227	7211434	chr19-382
chr19	11379483	11379690	chr19-387
chr19	18403363	18403570	chr19-39
chr19	7198513	7198720	chr19-415
chr19	13957158	13957365	chr19-43
chr19	48103352	48103559	chr19-437
chr19	54523743	54523950	chr19-443
chr19	34850645	34850852	chr19-465
chr19	13954220	13954427	chr19-49
chr19	10349373	10349580	chr19-552
chr19	58715651	58715858	chr19-591
chr19	17940757	17940964	chr19-60
chr19	3434645	3434852	chr19-66
chr19	53924325	53924532	chr19-717
chr19	2546951	2547158	chr19-795
chr19	3054456	3054663	chr19-797
chr19	11248914	11249121	chr19-923
chr19	49652887	49653094	chr19-984
chr19	58665887	58666094	chr19-996
chr2	42253387	42253594	chr2-1020
chr2	49258835	49259042	chr2-1030
chr2	100684817	100685024	chr2-1067
chr2	232545307	232545514	chr2-11
chr2	178187608	178187815	chr2-1114
chr2	128166210	128166417	chr2-115
chr2	75092997	75093204	chr2-125
chr2	122582762	122582969	chr2-1263
chr2	209042636	209042843	chr2-1325
chr2	171282616	171282823	chr2-151
chr2	28831933	28832140	chr2-1651
chr2	131129797	131130004	chr2-1795
chr2	214317530	214317737	chr2-1894
chr2	224623915	224624122	chr2-1914
chr2	54931446	54931653	chr2-200
chr2	109229423	109229630	chr2-203
chr2	70016263	70016470	chr2-21
chr2	168404945	168405152	chr2-2187
chr2	179922139	179922346	chr2-2210
chr2	42328781	42328988	chr2-225
chr2	216795094	216795301	chr2-2271
chr2	100589643	100589850	chr2-265
chr2	196639296	196639503	chr2-275
chr2	122583344	122583551	chr2-301
chr2	219970779	219970986	chr2-319
chr2	8597879	8598086	chr2-324
chr2	42282726	42282933	chr2-36
chr2	110402535	110402742	chr2-425
chr2	173786273	173786480	chr2-478
chr2	43406523	43406730	chr2-51
chr2	157322011	157322218	chr2-532
chr2	201612856	201613063	chr2-545
chr2	231603760	231603967	chr2-558
chr2	43154790	43154997	chr2-58
chr2	177309778	177309985	chr2-59
chr2	3699869	3700076	chr2-61
chr2	204496231	204496438	chr2-610
chr2	66303765	66303972	chr2-665
chr2	97268194	97268401	chr2-678
chr2	60319042	60319249	chr2-68
chr2	118984221	118984428	chr2-684
chr2	8712353	8712560	chr2-72
chr2	75095461	75095668	chr2-75
chr2	42319365	42319572	chr2-870
chr2	74270563	74270770	chr2-888
chr2	168366966	168367173	chr2-97
chr2	231515303	231515510	chr2-978
chr2	9909518	9909725	chr2-996
chr20	23073030	23073237	chr20-100
chr20	15985118	15985325	chr20-157
chr20	50362441	50362648	chr20-183
chr20	52240357	52240564	chr20-185
chr20	2731955	2732162	chr20-193
chr20	49038496	49038703	chr20-261
chr20	290012	290219	chr20-265
chr20	2732856	2733063	chr20-267
chr20	36025645	36025852	chr20-275
chr20	19806904	19807111	chr20-33
chr20	23072464	23072671	chr20-333
chr20	22464862	22465069	chr20-364
chr20	45941514	45941721	chr20-571
chr20	49246283	49246490	chr20-583
chr20	47298699	47298906	chr20-669
chr20	20180098	20180305	chr20-7
chr20	52239059	52239266	chr20-71
chr20	46539346	46539553	chr20-767
chr20	49040021	49040228	chr20-85
chr20	36008657	36008864	chr20-93
chr21	35067178	35067385	chr21-147
chr21	44884906	44885113	chr21-154
chr21	37801619	37801826	chr21-247
chr21	45902270	45902477	chr21-70
chr21	44076934	44077141	chr21-87
chr21	36577579	36577786	chr21-96
chr22	28425248	28425455	chr22-103
chr22	17652037	17652244	chr22-113
chr22	17652892	17653099	chr22-128
chr22	36806637	36806844	chr22-137
chr22	18551466	18551673	chr22-142
chr22	36805712	36805919	chr22-149
chr22	29318855	29319062	chr22-198
chr22	28066295	28066502	chr22-23
chr22	36795082	36795289	chr22-230
chr22	18484712	18484919	chr22-25
chr22	37966994	37967201	chr22-26
chr22	37720393	37720600	chr22-28
chr22	25127145	25127352	chr22-286
chr22	27829927	27830134	chr22-38
chr22	45143289	45143496	chr22-393
chr22	37907839	37908046	chr22-435
chr22	31932705	31932912	chr22-640
chr22	47005484	47005691	chr22-695
chr22	20871367	20871574	chr22-707
chr22	28424800	28425007	chr22-82
chr3	182834047	182834254	chr3-106
chr3	14460202	14460409	chr3-11
chr3	124555381	124555588	chr3-1128
chr3	59495994	59496201	chr3-119
chr3	64431656	64431863	chr3-121
chr3	58038676	58038883	chr3-130
chr3	47830840	47831047	chr3-1478
chr3	74786330	74786537	chr3-1526
chr3	129295441	129295648	chr3-1562
chr3	170025982	170026189	chr3-165
chr3	3750017	3750224	chr3-1664
chr3	45208906	45209113	chr3-1745
chr3	153678897	153679104	chr3-181
chr3	113741114	113741321	chr3-1855
chr3	119935563	119935770	chr3-1863
chr3	171798254	171798461	chr3-1934
chr3	24431550	24431757	chr3-2051
chr3	34546575	34546782	chr3-2076
chr3	128399238	128399445	chr3-219
chr3	161138499	161138706	chr3-223
chr3	39420762	39420969	chr3-233
chr3	194037912	194038119	chr3-255
chr3	71396708	71396915	chr3-268
chr3	72646253	72646460	chr3-270
chr3	65938595	65938802	chr3-3
chr3	111810024	111810231	chr3-303
chr3	15367308	15367515	chr3-329
chr3	52115467	52115674	chr3-360
chr3	42054829	42055036	chr3-40
chr3	116981048	116981255	chr3-431
chr3	153900493	153900700	chr3-44
chr3	66479358	66479565	chr3-485
chr3	149260592	149260799	chr3-510
chr3	37178626	37178833	chr3-541
chr3	37179710	37179917	chr3-542
chr3	192233187	192233394	chr3-57
chr3	10512532	10512739	chr3-602
chr3	42110256	42110463	chr3-612
chr3	64474457	64474664	chr3-622
chr3	10511932	10512139	chr3-676
chr3	111723298	111723505	chr3-734
chr3	61563491	61563698	chr3-819
chr3	77222038	77222245	chr3-82
chr3	66144770	66144977	chr3-826
chr3	13493728	13493935	chr3-894
chr3	42095463	42095670	chr3-911
chr3	52114112	52114319	chr3-916
chr3	183685154	183685361	chr3-996
chr4	92934696	92934903	chr4-101
chr4	124899878	124900085	chr4-1061
chr4	184644492	184644699	chr4-113
chr4	152246863	152247070	chr4-133
chr4	155581414	155581621	chr4-1365
chr4	170178070	170178277	chr4-1380
chr4	6949155	6949362	chr4-1436
chr4	9155548	9155755	chr4-1450
chr4	25084045	25084252	chr4-1476
chr4	55229375	55229582	chr4-1528
chr4	87934356	87934563	chr4-187
chr4	92761582	92761789	chr4-250
chr4	120062521	120062728	chr4-255
chr4	38000657	38000864	chr4-277
chr4	70647775	70647982	chr4-286
chr4	140100095	140100302	chr4-296
chr4	172083703	172083910	chr4-306
chr4	40324281	40324488	chr4-323
chr4	79122365	79122572	chr4-334
chr4	3016004	3016211	chr4-37
chr4	136043987	136044194	chr4-39
chr4	14227135	14227342	chr4-426
chr4	90596002	90596209	chr4-459
chr4	95394355	95394562	chr4-461
chr4	117451330	117451537	chr4-468
chr4	129581637	129581844	chr4-470
chr4	184643774	184643981	chr4-551
chr4	79127769	79127976	chr4-67
chr4	170550028	170550235	chr4-760
chr4	38532455	38532662	chr4-811
chr4	146951581	146951788	chr4-9
chr4	28315763	28315970	chr4-91
chr4	44425213	44425420	chr4-970
chr4	22943896	22944103	chr4-98
chr5	150035544	150035751	chr5-1026
chr5	153080599	153080806	chr5-1029
chr5	56988952	56989159	chr5-1087
chr5	31221266	31221473	chr5-111
chr5	55419712	55419919	chr5-113
chr5	73119579	73119786	chr5-1286
chr5	139111744	139111951	chr5-1369
chr5	143890993	143891200	chr5-141
chr5	157383132	157383339	chr5-1420
chr5	63190513	63190720	chr5-1543
chr5	65929897	65930104	chr5-1548
chr5	154850539	154850746	chr5-155
chr5	136638621	136638828	chr5-1662
chr5	147327263	147327470	chr5-1691
chr5	55507139	55507346	chr5-27
chr5	173492861	173493068	chr5-272
chr5	163440372	163440579	chr5-354
chr5	23185638	23185845	chr5-370
chr5	138011383	138011590	chr5-396
chr5	143891749	143891956	chr5-400
chr5	13524812	13525019	chr5-421
chr5	121371740	121371947	chr5-439
chr5	124244429	124244636	chr5-441
chr5	171569698	171569905	chr5-517
chr5	79351438	79351645	chr5-540
chr5	66380856	66381063	chr5-613
chr5	131832130	131832337	chr5-65
chr5	90575763	90575970	chr5-734
chr5	99118308	99118515	chr5-744
chr5	139068651	139068858	chr5-764
chr5	92315259	92315466	chr5-77
chr5	147215061	147215268	chr5-79
chr5	172285096	172285303	chr5-793
chr5	133753408	133753615	chr5-874
chr5	139064968	139065175	chr5-879
chr5	172192879	172193086	chr5-9
chr5	162789722	162789929	chr5-902
chr5	167755742	167755949	chr5-909
chr6	112191478	112191685	chr6-107
chr6	30484523	30484730	chr6-1183
chr6	4075317	4075524	chr6-1329
chr6	19537628	19537835	chr6-1648
chr6	24323236	24323443	chr6-1663
chr6	27219804	27220011	chr6-17
chr6	15304107	15304314	chr6-172
chr6	75302786	75302993	chr6-1780
chr6	3068345	3068552	chr6-183
chr6	76833927	76834134	chr6-19
chr6	117866027	117866234	chr6-2192
chr6	144479446	144479653	chr6-2247
chr6	43236667	43236874	chr6-246
chr6	47428470	47428677	chr6-248
chr6	52416328	52416535	chr6-249
chr6	75244251	75244458	chr6-280
chr6	86107125	86107332	chr6-282
chr6	157934715	157934922	chr6-38
chr6	146123354	146123561	chr6-407
chr6	31789197	31789404	chr6-435
chr6	47270515	47270722	chr6-44
chr6	47427814	47428021	chr6-445
chr6	167724014	167724221	chr6-469
chr6	168702462	168702669	chr6-529
chr6	129958312	129958519	chr6-53
chr6	168136179	168136386	chr6-609
chr6	7450151	7450358	chr6-613
chr6	87783423	87783630	chr6-663
chr6	134427057	134427264	chr6-685
chr6	158461476	158461683	chr6-695
chr6	35455484	35455691	chr6-739
chr6	10508414	10508621	chr6-808
chr6	13414676	13414883	chr6-811
chr6	28834464	28834671	chr6-847
chr6	96480570	96480777	chr6-892
chr6	110711121	110711328	chr6-900
chr6	116770183	116770390	chr6-903
chr6	34191247	34191454	chr6-95
chr7	113335055	113335262	chr7-1101
chr7	22826108	22826315	chr7-111
chr7	130911384	130911591	chr7-1120
chr7	149119296	149119503	chr7-1146
chr7	112032165	112032372	chr7-119
chr7	36790723	36790930	chr7-1230
chr7	100292127	100292334	chr7-129
chr7	22229647	22229854	chr7-134
chr7	3333425	3333632	chr7-1401
chr7	6120858	6121065	chr7-1413
chr7	47230486	47230693	chr7-1508
chr7	56102404	56102611	chr7-1522
chr7	67480627	67480834	chr7-1529
chr7	74408426	74408633	chr7-1551
chr7	1753276	1753483	chr7-207
chr7	50666239	50666446	chr7-242
chr7	1754523	1754730	chr7-27
chr7	28972746	28972953	chr7-277
chr7	7838343	7838550	chr7-306
chr7	99865342	99865549	chr7-373
chr7	146415889	146416096	chr7-380
chr7	98816695	98816902	chr7-482
chr7	5603307	5603514	chr7-510
chr7	50689878	50690085	chr7-639
chr7	2896890	2897097	chr7-66
chr7	5367193	5367400	chr7-703
chr7	98990647	98990854	chr7-782
chr7	90347677	90347884	chr7-8
chr7	134584453	134584660	chr7-951
chr7	21806046	21806253	chr7-992
chr8	142319412	142319619	chr8-1039
chr8	96003598	96003805	chr8-108
chr8	22625340	22625547	chr8-1295
chr8	28585178	28585385	chr8-1311
chr8	20091592	20091799	chr8-132
chr8	142362254	142362461	chr8-14
chr8	23896092	23896299	chr8-161
chr8	37002530	37002737	chr8-164
chr8	62680219	62680426	chr8-19
chr8	103822426	103822633	chr8-2
chr8	142082964	142083171	chr8-216
chr8	41676066	41676273	chr8-22
chr8	67025632	67025839	chr8-226
chr8	141979131	141979338	chr8-237
chr8	39910460	39910667	chr8-246
chr8	142403192	142403399	chr8-258
chr8	139889266	139889473	chr8-26
chr8	11622064	11622271	chr8-262
chr8	24512120	24512327	chr8-269
chr8	29631940	29632147	chr8-272
chr8	39912175	39912382	chr8-275
chr8	91694022	91694229	chr8-283
chr8	28259700	28259907	chr8-305
chr8	81401439	81401646	chr8-315
chr8	124969729	124969936	chr8-331
chr8	637387	637594	chr8-341
chr8	29140183	29140390	chr8-39
chr8	17323911	17324118	chr8-404
chr8	70888848	70889055	chr8-510
chr8	101686011	101686218	chr8-53
chr8	37738618	37738825	chr8-578
chr8	59697173	59697380	chr8-590
chr8	9039937	9040144	chr8-65
chr8	72875595	72875802	chr8-68
chr8	129488140	129488347	chr8-70
chr8	103936985	103937192	chr8-720
chr8	24367035	24367242	chr8-770
chr8	18745335	18745542	chr8-905
chr8	54605360	54605567	chr8-938
chr8	73677777	73677984	chr8-953
chr9	137151055	137151262	chr9-100
chr9	6682154	6682361	chr9-1000
chr9	102609550	102609757	chr9-1080
chr9	114925433	114925640	chr9-1096
chr9	538867	539074	chr9-1157
chr9	8382465	8382672	chr9-1163
chr9	116936874	116937081	chr9-119
chr9	139238016	139238223	chr9-1653
chr9	131126808	131127015	chr9-172
chr9	16172569	16172776	chr9-22
chr9	79078462	79078669	chr9-249
chr9	132359345	132359552	chr9-27
chr9	129893011	129893218	chr9-295
chr9	102597251	102597458	chr9-320
chr9	107648247	107648454	chr9-321
chr9	110014288	110014495	chr9-325
chr9	127849015	127849222	chr9-333
chr9	88708175	88708382	chr9-358
chr9	90191523	90191730	chr9-361
chr9	123838022	123838229	chr9-37
chr9	134249046	134249253	chr9-498
chr9	8071604	8071811	chr9-506
chr9	124051853	124052060	chr9-547
chr9	130505340	130505547	chr9-56
chr9	127272946	127273153	chr9-635
chr9	129192970	129193177	chr9-643
chr9	130750056	130750263	chr9-731
chr9	21580772	21580979	chr9-769
chr9	132222116	132222323	chr9-80
chr9	103799075	103799282	chr9-813
chr9	134268375	134268582	chr9-869
chr9	109523983	109524190	chr9-934
chr9	136114779	136114986	chr9-983
chr9	132177967	132178174	chr9-99
chrX	6906517	6906724	chrX-103
chrX	2703674	2703881	chrX-122
chrX	109290145	109290352	chrX-150
chrX	135992729	135992936	chrX-154
chrX	33629785	33629992	chrX-16
chrX	16844599	16844806	chrX-162
chrX	38845314	38845521	chrX-167
chrX	39011747	39011954	chrX-168
chrX	142395279	142395486	chrX-188
chrX	18693337	18693544	chrX-22
chrX	109362841	109363048	chrX-25
chrX	6687015	6687222	chrX-34
chrX	39256502	39256709	chrX-48
chrX	40333182	40333389	chrX-50
chrX	79527657	79527864	chrX-63
chrX	106810197	106810404	chrX-66
chrX	133020066	133020273	chrX-68
chrX	39012389	39012596	chrX-75
