# Supplementary material for: LSD1-mediated enhancer silencing attenuates retinoic acid signalling during pancreatic endocrine cell development
Source: Nat Commun. 2020 Apr 29;11:2082. doi: 10.1038/s41467-020-16017-x (PMC7190832; doi:10.1038/s41467-020-16017-x)
Supplement: Supplementary file 7 — Supplementary Dataset 5 [file 41467_2020_16017_MOESM7_ESM.xlsx]

## Sheet: Sheet1
Supplementary Data 5. LSD1-bound enhancers activated from PP1 to PP2 (G3 enhancers).
chr	start	end	peakID
chr1	35312671	35312878	chr1-100
chr1	23965251	23965458	chr1-1037
chr1	27891364	27891571	chr1-1041
chr1	16339164	16339371	chr1-111
chr1	208732821	208733028	chr1-1127
chr1	2478126	2478333	chr1-128
chr1	185643415	185643622	chr1-1440
chr1	34485660	34485867	chr1-145
chr1	213758299	213758506	chr1-1460
chr1	19392065	19392272	chr1-1508
chr1	16505499	16505706	chr1-157
chr1	7019976	7020183	chr1-1718
chr1	48379495	48379702	chr1-1790
chr1	48381085	48381292	chr1-1791
chr1	64261827	64262034	chr1-1817
chr1	231330744	231330951	chr1-182
chr1	28617215	28617422	chr1-2029
chr1	19266192	19266399	chr1-207
chr1	55518754	55518961	chr1-2081
chr1	68345807	68346014	chr1-2109
chr1	87666771	87666978	chr1-2127
chr1	157271793	157272000	chr1-2184
chr1	180218073	180218280	chr1-2204
chr1	15058047	15058254	chr1-2311
chr1	204825853	204826060	chr1-2616
chr1	10314326	10314533	chr1-2709
chr1	14976769	14976976	chr1-2724
chr1	79965275	79965482	chr1-273
chr1	16339998	16340205	chr1-298
chr1	120575245	120575452	chr1-3021
chr1	160510273	160510480	chr1-3058
chr1	194308598	194308805	chr1-3118
chr1	35309107	35309314	chr1-326
chr1	207126684	207126891	chr1-340
chr1	21958826	21959033	chr1-352
chr1	33896895	33897102	chr1-357
chr1	112789456	112789663	chr1-405
chr1	20803253	20803460	chr1-41
chr1	8214872	8215079	chr1-415
chr1	23880191	23880398	chr1-421
chr1	229283983	229284190	chr1-45
chr1	169540570	169540777	chr1-484
chr1	100027567	100027774	chr1-531
chr1	112119326	112119533	chr1-533
chr1	15093899	15094106	chr1-624
chr1	22884111	22884318	chr1-633
chr1	54940786	54940993	chr1-653
chr1	203119685	203119892	chr1-677
chr1	15093407	15093614	chr1-756
chr1	21654550	21654757	chr1-764
chr1	22998526	22998733	chr1-766
chr1	23902889	23903096	chr1-767
chr1	209067027	209067234	chr1-822
chr1	116721935	116722142	chr1-885
chr1	156631973	156632180	chr1-898
chr1	204248432	204248639	chr1-918
chr1	214221335	214221542	chr1-921
chr10	114848049	114848256	chr10-1029
chr10	116280347	116280554	chr10-1213
chr10	30125422	30125629	chr10-131
chr10	90106403	90106610	chr10-157
chr10	102656594	102656801	chr10-159
chr10	103042770	103042977	chr10-160
chr10	80819834	80820041	chr10-17
chr10	126879986	126880193	chr10-1815
chr10	80818882	80819089	chr10-2
chr10	80724166	80724373	chr10-306
chr10	89307483	89307690	chr10-344
chr10	91228612	91228819	chr10-345
chr10	63797059	63797266	chr10-373
chr10	79096502	79096709	chr10-542
chr10	74560441	74560648	chr10-632
chr10	91225739	91225946	chr10-647
chr10	115279055	115279262	chr10-670
chr10	13801146	13801353	chr10-68
chr10	26805706	26805913	chr10-69
chr10	104172442	104172649	chr10-759
chr10	36138009	36138216	chr10-82
chr10	77021562	77021769	chr10-833
chr11	8779467	8779674	chr11-1003
chr11	44874596	44874803	chr11-1047
chr11	79795312	79795519	chr11-1115
chr11	34285207	34285414	chr11-1211
chr11	57587361	57587568	chr11-1245
chr11	73240306	73240513	chr11-128
chr11	129480930	129481137	chr11-1359
chr11	131089590	131089797	chr11-1361
chr11	68096963	68097170	chr11-1494
chr11	68141653	68141860	chr11-1495
chr11	104563322	104563529	chr11-1560
chr11	133417250	133417457	chr11-1631
chr11	12180257	12180464	chr11-1665
chr11	68065480	68065687	chr11-170
chr11	19848887	19849094	chr11-1702
chr11	111231311	111231518	chr11-172
chr11	102010075	102010282	chr11-1900
chr11	117328155	117328362	chr11-1938
chr11	111230195	111230402	chr11-197
chr11	8816305	8816512	chr11-275
chr11	111222237	111222444	chr11-335
chr11	57248416	57248623	chr11-454
chr11	45046892	45047099	chr11-581
chr11	73364239	73364446	chr11-599
chr11	19843605	19843812	chr11-661
chr11	28589705	28589912	chr11-665
chr11	34285721	34285928	chr11-672
chr11	69242360	69242567	chr11-701
chr11	112855865	112856072	chr11-722
chr11	35026928	35027135	chr11-764
chr11	8861626	8861833	chr11-860
chr11	80313135	80313342	chr11-942
chr12	53718744	53718951	chr12-1086
chr12	66283466	66283673	chr12-1105
chr12	20328828	20329035	chr12-123
chr12	92414023	92414230	chr12-1346
chr12	65050340	65050547	chr12-137
chr12	113879138	113879345	chr12-139
chr12	125048421	125048628	chr12-18
chr12	114151023	114151230	chr12-184
chr12	74749892	74750099	chr12-1854
chr12	116232194	116232401	chr12-188
chr12	76041192	76041399	chr12-200
chr12	114150156	114150363	chr12-205
chr12	125230789	125230996	chr12-28
chr12	76304442	76304649	chr12-285
chr12	69738003	69738210	chr12-312
chr12	111514127	111514334	chr12-365
chr12	122057930	122058137	chr12-375
chr12	99889361	99889568	chr12-474
chr12	127436756	127436963	chr12-497
chr12	16354137	16354344	chr12-507
chr12	90810056	90810263	chr12-622
chr12	105419428	105419635	chr12-633
chr12	8059541	8059748	chr12-66
chr12	117484735	117484942	chr12-748
chr12	25130114	25130321	chr12-794
chr12	11840361	11840568	chr12-901
chr12	47740547	47740754	chr12-928
chr13	93854485	93854692	chr13-179
chr13	80241743	80241950	chr13-202
chr13	108035090	108035297	chr13-214
chr13	94609759	94609966	chr13-280
chr13	94440655	94440862	chr13-563
chr13	24759996	24760203	chr13-585
chr14	89817995	89818202	chr14-12
chr14	101298007	101298214	chr14-130
chr14	101307529	101307736	chr14-160
chr14	52001332	52001539	chr14-183
chr14	76604547	76604754	chr14-193
chr14	56759722	56759929	chr14-240
chr14	77301359	77301566	chr14-25
chr14	87363650	87363857	chr14-28
chr14	62068610	62068817	chr14-310
chr14	101324298	101324505	chr14-334
chr14	105106200	105106407	chr14-389
chr14	104345911	104346118	chr14-39
chr14	76605778	76605985	chr14-417
chr14	77390152	77390359	chr14-47
chr14	61655546	61655753	chr14-520
chr14	77791740	77791947	chr14-548
chr14	31291343	31291550	chr14-587
chr14	105104396	105104603	chr14-65
chr14	92363653	92363860	chr14-652
chr14	78389556	78389763	chr14-91
chr14	89017988	89018195	chr14-93
chr15	99097497	99097704	chr15-1
chr15	26683790	26683997	chr15-1044
chr15	58746163	58746370	chr15-136
chr15	45076867	45077074	chr15-14
chr15	90471294	90471501	chr15-193
chr15	69582870	69583077	chr15-20
chr15	67134253	67134460	chr15-285
chr15	53755420	53755627	chr15-469
chr15	79865912	79866119	chr15-586
chr15	37270031	37270238	chr15-613
chr15	63187908	63188115	chr15-923
chr16	3747212	3747419	chr16-1030
chr16	25546525	25546732	chr16-1061
chr16	85201970	85202177	chr16-149
chr16	46929738	46929945	chr16-329
chr16	52123393	52123600	chr16-371
chr16	761163	761370	chr16-464
chr16	77952703	77952910	chr16-48
chr16	17211795	17212002	chr16-682
chr16	50645553	50645760	chr16-809
chr16	75667035	75667242	chr16-851
chr16	17212878	17213085	chr16-906
chr16	30577919	30578126	chr16-926
chr16	75766773	75766980	chr16-979
chr17	17734338	17734545	chr17-1004
chr17	71338831	71339038	chr17-103
chr17	70613812	70614019	chr17-112
chr17	49929780	49929987	chr17-135
chr17	72057993	72058200	chr17-1542
chr17	32859653	32859860	chr17-213
chr17	26826818	26827025	chr17-225
chr17	43069569	43069776	chr17-232
chr17	62379946	62380153	chr17-236
chr17	70510678	70510885	chr17-302
chr17	70611825	70612032	chr17-34
chr17	48969195	48969402	chr17-361
chr17	47178217	47178424	chr17-394
chr17	70656454	70656661	chr17-438
chr17	55626964	55627171	chr17-478
chr17	71340590	71340797	chr17-547
chr17	73765651	73765858	chr17-549
chr17	17572550	17572757	chr17-57
chr17	32857315	32857522	chr17-586
chr17	55617317	55617524	chr17-691
chr17	56454424	56454631	chr17-693
chr18	26344497	26344704	chr18-127
chr18	56073541	56073748	chr18-241
chr18	30329258	30329465	chr18-265
chr18	19538780	19538987	chr18-34
chr18	42352564	42352771	chr18-385
chr18	8959630	8959837	chr18-413
chr18	48320962	48321169	chr18-463
chr18	70857056	70857263	chr18-86
chr19	1771291	1771498	chr19-1130
chr19	4576259	4576466	chr19-124
chr19	33530823	33531030	chr19-1371
chr19	3442709	3442916	chr19-1463
chr19	32571998	32572205	chr19-199
chr19	45199116	45199323	chr19-223
chr19	1445449	1445656	chr19-230
chr19	2462314	2462521	chr19-268
chr19	5435773	5435980	chr19-272
chr19	32571182	32571389	chr19-280
chr19	45299764	45299971	chr19-285
chr19	9982712	9982919	chr19-302
chr19	1675614	1675821	chr19-33
chr19	1769400	1769607	chr19-349
chr19	2984480	2984687	chr19-350
chr19	18909155	18909362	chr19-36
chr19	3035954	3036161	chr19-4
chr19	1676353	1676560	chr19-42
chr19	31141082	31141289	chr19-464
chr19	4760380	4760587	chr19-603
chr19	30639119	30639326	chr19-627
chr19	2983599	2983806	chr19-65
chr19	1725961	1726168	chr19-792
chr19	17439171	17439378	chr19-833
chr19	54930734	54930941	chr19-879
chr19	44138365	44138572	chr19-972
chr2	85213869	85214076	chr2-1228
chr2	144171166	144171373	chr2-1276
chr2	187433924	187434131	chr2-1304
chr2	129353046	129353253	chr2-135
chr2	223107136	223107343	chr2-138
chr2	42190128	42190335	chr2-1395
chr2	109774441	109774648	chr2-1468
chr2	45501772	45501979	chr2-170
chr2	17534559	17534766	chr2-176
chr2	165594384	165594591	chr2-185
chr2	191201245	191201452	chr2-1862
chr2	65396796	65397003	chr2-2054
chr2	99420282	99420489	chr2-2098
chr2	101947774	101947981	chr2-233
chr2	126339334	126339541	chr2-2611
chr2	72984371	72984578	chr2-262
chr2	75708556	75708763	chr2-263
chr2	166990652	166990859	chr2-2696
chr2	170870428	170870635	chr2-2705
chr2	202830530	202830737	chr2-2764
chr2	25479098	25479305	chr2-286
chr2	191758002	191758209	chr2-312
chr2	55385425	55385632	chr2-33
chr2	47537103	47537310	chr2-330
chr2	219166200	219166407	chr2-351
chr2	8655179	8655386	chr2-358
chr2	120243688	120243895	chr2-39
chr2	120249870	120250077	chr2-429
chr2	226336521	226336728	chr2-489
chr2	64333699	64333906	chr2-513
chr2	131724344	131724551	chr2-592
chr2	198537318	198537525	chr2-607
chr2	222069831	222070038	chr2-620
chr2	75380453	75380660	chr2-674
chr2	174472712	174472919	chr2-708
chr2	198924595	198924802	chr2-711
chr2	19704830	19705037	chr2-73
chr2	120244178	120244385	chr2-8
chr2	153377321	153377528	chr2-805
chr2	232211893	232212100	chr2-841
chr2	14919586	14919793	chr2-851
chr2	64619312	64619519	chr2-879
chr20	30877729	30877936	chr20-110
chr20	1856948	1857155	chr20-236
chr20	36544486	36544693	chr20-247
chr20	8296406	8296613	chr20-269
chr20	20724278	20724485	chr20-329
chr20	12829663	12829870	chr20-362
chr20	45430187	45430394	chr20-499
chr20	36543059	36543266	chr20-50
chr20	30183324	30183531	chr20-73
chr20	12979969	12980176	chr20-811
chr20	16223267	16223474	chr20-817
chr20	49016861	49017068	chr20-99
chr21	40157542	40157749	chr21-26
chr21	36666399	36666606	chr21-302
chr21	39254248	39254455	chr21-78
chr22	42739130	42739337	chr22-12
chr22	37428334	37428541	chr22-122
chr22	25339496	25339703	chr22-160
chr22	37702605	37702812	chr22-204
chr22	39850086	39850293	chr22-210
chr22	37941461	37941668	chr22-232
chr22	37429170	37429377	chr22-3
chr22	43388178	43388385	chr22-388
chr22	50835531	50835738	chr22-4
chr22	19961844	19962051	chr22-68
chr22	25515658	25515865	chr22-723
chr22	50825568	50825775	chr22-832
chr3	37409106	37409313	chr3-1050
chr3	150631369	150631576	chr3-1160
chr3	155323389	155323596	chr3-1163
chr3	148995210	148995417	chr3-1363
chr3	172271407	172271614	chr3-1375
chr3	8486698	8486905	chr3-14
chr3	50248874	50249081	chr3-1481
chr3	186100336	186100543	chr3-155
chr3	176395278	176395485	chr3-1611
chr3	177038974	177039181	chr3-1612
chr3	129314752	129314959	chr3-162
chr3	59784425	59784632	chr3-1773
chr3	120612639	120612846	chr3-1865
chr3	146344656	146344863	chr3-1903
chr3	20826696	20826903	chr3-2045
chr3	32380033	32380240	chr3-2071
chr3	171523543	171523750	chr3-225
chr3	176568251	176568458	chr3-226
chr3	12485783	12485990	chr3-230
chr3	80288541	80288748	chr3-242
chr3	131004737	131004944	chr3-248
chr3	79971837	79972044	chr3-300
chr3	144186102	144186309	chr3-342
chr3	64660779	64660986	chr3-365
chr3	137854793	137855000	chr3-439
chr3	191195171	191195378	chr3-454
chr3	58633681	58633888	chr3-479
chr3	126641054	126641261	chr3-501
chr3	171524424	171524631	chr3-52
chr3	47941984	47942191	chr3-547
chr3	72203633	72203840	chr3-565
chr3	140648948	140649155	chr3-583
chr3	84536398	84536605	chr3-839
chr3	142082791	142082998	chr3-84
chr3	13304111	13304318	chr3-893
chr4	178332929	178333136	chr4-1109
chr4	6224235	6224442	chr4-14
chr4	26175836	26176043	chr4-141
chr4	1779650	1779857	chr4-1424
chr4	8146257	8146464	chr4-1445
chr4	89137724	89137931	chr4-149
chr4	38232160	38232367	chr4-1496
chr4	48110917	48111124	chr4-1516
chr4	21207023	21207230	chr4-181
chr4	26453271	26453478	chr4-203
chr4	21207613	21207820	chr4-29
chr4	132153844	132154051	chr4-294
chr4	8080306	8080513	chr4-316
chr4	7161607	7161814	chr4-33
chr4	57943927	57944134	chr4-378
chr4	82659094	82659301	chr4-388
chr4	104227849	104228056	chr4-397
chr4	120618607	120618814	chr4-45
chr4	94763845	94764052	chr4-47
chr4	124365594	124365801	chr4-48
chr4	124520228	124520435	chr4-531
chr4	8079540	8079747	chr4-566
chr4	38181741	38181948	chr4-578
chr4	140597586	140597793	chr4-632
chr4	38244415	38244622	chr4-677
chr4	141824234	141824441	chr4-69
chr4	7290946	7291153	chr4-72
chr4	151636095	151636302	chr4-746
chr4	102178101	102178308	chr4-855
chr4	6035233	6035440	chr4-937
chr5	34511223	34511430	chr5-1076
chr5	125680577	125680784	chr5-117
chr5	123916326	123916533	chr5-126
chr5	171989941	171990148	chr5-133
chr5	141545826	141546033	chr5-140
chr5	66036644	66036851	chr5-1549
chr5	11866885	11867092	chr5-175
chr5	141453014	141453221	chr5-187
chr5	168304258	168304465	chr5-19
chr5	168931708	168931915	chr5-2099
chr5	113855180	113855387	chr5-224
chr5	173145494	173145701	chr5-271
chr5	171991275	171991482	chr5-28
chr5	82872874	82873081	chr5-280
chr5	156347131	156347338	chr5-315
chr5	5179214	5179421	chr5-367
chr5	81683237	81683444	chr5-38
chr5	125345409	125345616	chr5-395
chr5	151729617	151729824	chr5-408
chr5	16739450	16739657	chr5-422
chr5	123996268	123996475	chr5-45
chr5	121642200	121642407	chr5-500
chr5	124260516	124260723	chr5-559
chr5	11371345	11371552	chr5-602
chr5	99057358	99057565	chr5-637
chr5	123935385	123935592	chr5-64
chr5	139017112	139017319	chr5-660
chr5	139015179	139015386	chr5-70
chr5	168278770	168278977	chr5-786
chr5	18048708	18048915	chr5-809
chr5	123216647	123216854	chr5-88
chr5	81014146	81014353	chr5-92
chr6	28625765	28625972	chr6-101
chr6	43671359	43671566	chr6-104
chr6	145727940	145728147	chr6-1113
chr6	12749942	12750149	chr6-1147
chr6	138857282	138857489	chr6-1297
chr6	116952751	116952958	chr6-1520
chr6	152529467	152529674	chr6-1877
chr6	147197642	147197849	chr6-203
chr6	104774750	104774957	chr6-2148
chr6	11277394	11277601	chr6-291
chr6	53719247	53719454	chr6-393
chr6	162479780	162479987	chr6-411
chr6	151095246	151095453	chr6-467
chr6	39636246	39636453	chr6-557
chr6	13395624	13395831	chr6-617
chr6	89697686	89697893	chr6-664
chr6	132655339	132655546	chr6-67
chr6	87809320	87809527	chr6-77
chr6	116467369	116467576	chr6-81
chr6	71722869	71723076	chr6-879
chr6	99392132	99392339	chr6-91
chr6	138407164	138407371	chr6-919
chr6	137209126	137209333	chr6-99
chr7	86461147	86461354	chr7-115
chr7	95647230	95647437	chr7-116
chr7	137634794	137635001	chr7-131
chr7	108925888	108926095	chr7-1337
chr7	67230526	67230733	chr7-137
chr7	131458236	131458443	chr7-150
chr7	47353542	47353749	chr7-1509
chr7	142976335	142976542	chr7-152
chr7	2899609	2899816	chr7-153
chr7	79941238	79941445	chr7-1561
chr7	50108588	50108795	chr7-192
chr7	71617733	71617940	chr7-195
chr7	36966670	36966877	chr7-212
chr7	43527196	43527403	chr7-317
chr7	73994172	73994379	chr7-404
chr7	3247045	3247252	chr7-433
chr7	37189841	37190048	chr7-454
chr7	73998649	73998856	chr7-469
chr7	97741463	97741670	chr7-560
chr7	29037046	29037253	chr7-620
chr7	1710774	1710981	chr7-65
chr7	73996883	73997090	chr7-761
chr8	124909443	124909650	chr8-1016
chr8	118960097	118960304	chr8-111
chr8	69236088	69236295	chr8-1146
chr8	81023197	81023404	chr8-15
chr8	53162847	53163054	chr8-168
chr8	80731202	80731409	chr8-24
chr8	73727726	73727933	chr8-279
chr8	19368150	19368357	chr8-299
chr8	98436915	98437122	chr8-3
chr8	103981385	103981592	chr8-327
chr8	37160311	37160518	chr8-35
chr8	40026732	40026939	chr8-427
chr8	54528208	54528415	chr8-435
chr8	80778088	80778295	chr8-444
chr8	11468643	11468850	chr8-546
chr8	20125089	20125296	chr8-555
chr8	81639167	81639374	chr8-58
chr8	113748618	113748825	chr8-724
chr8	9018211	9018418	chr8-753
chr8	27192731	27192938	chr8-774
chr8	137501499	137501706	chr8-8
chr8	41492147	41492354	chr8-81
chr8	62052282	62052489	chr8-812
chr9	136791716	136791923	chr9-1150
chr9	35518138	35518345	chr9-1195
chr9	43441263	43441470	chr9-1198
chr9	95958705	95958912	chr9-144
chr9	139238016	139238223	chr9-1653
chr9	130462045	130462252	chr9-195
chr9	101137881	101138088	chr9-203
chr9	95966322	95966529	chr9-284
chr9	116395399	116395606	chr9-369
chr9	124395657	124395864	chr9-370
chr9	107827844	107828051	chr9-38
chr9	34624370	34624577	chr9-385
chr9	129183436	129183643	chr9-420
chr9	4138490	4138697	chr9-432
chr9	37967000	37967207	chr9-446
chr9	85768840	85769047	chr9-454
chr9	97508856	97509063	chr9-526
chr9	27065336	27065543	chr9-578
chr9	35171966	35172173	chr9-586
chr9	2771228	2771435	chr9-59
chr9	75598109	75598316	chr9-594
chr9	124511957	124512164	chr9-627
chr9	130292912	130293119	chr9-646
chr9	130461428	130461635	chr9-647
chr9	97371056	97371263	chr9-698
chr9	36867360	36867567	chr9-70
chr9	72919286	72919493	chr9-786
chr9	103799075	103799282	chr9-813
chrX	39680671	39680878	chrX-107
chrX	25025781	25025988	chrX-130
chrX	112214530	112214737	chrX-152
chrX	17542737	17542944	chrX-47
chrY	3275019	3275226	chrY-4
