# Supplementary material for: LSD1-mediated enhancer silencing attenuates retinoic acid signalling during pancreatic endocrine cell development
Source: Nat Commun. 2020 Apr 29;11:2082. doi: 10.1038/s41467-020-16017-x (PMC7190832; doi:10.1038/s41467-020-16017-x)
Supplement: Supplementary file 9 — Supplementary Dataset 7 [file 41467_2020_16017_MOESM9_ESM.xlsx]

## Sheet: Sheet1
Supplementary Data 7. Genes up-regulated by inhibition of LSD1 during PP1 to PP2 transition (LSD1iearly). All differential expression was determined using DESeq2.
Gene	log2(fold-change)	p-value
A1BG	0.700697	0.0223122
A2M	0.979899	9.76247e-07
A4GALT	0.666041	0.00928651
ABCA2	0.644213	0.000368307
ABCB6	0.764429	0.000241786
ABCG2	0.927209	4.24228e-07
ACACA	0.955956	2.54441e-09
ACAD11	0.885294	7.82031e-08
ACAT2	1.37075	4.13585e-25
ACBD4	0.726702	0.00205959
ACCS	0.72239	0.0331504
ACHE	1.08822	3.56054e-08
ACSL3	0.758212	1.05051e-08
ACSL4	0.663168	0.00284906
ACSS2	1.40331	6.54894e-23
ACTA2-AS1	0.962804	0.00242605
ACTA2	1.11936	8.79177e-06
ACTN3	0.965786	0.00839014
ACYP1	0.635	0.0306064
ADAM11	0.854995	0.00193077
ADAM15	0.647094	0.00100592
ADAM28	0.796025	0.0307998
ADAM33	0.870452	0.0219082
ADAMTS13	0.832428	5.80478e-06
ADAMTS14	0.878588	0.0247587
ADAMTS5	1.01103	0.000359618
ADCYAP1R1	0.863228	0.00770748
ADD2	0.624217	0.0370469
ADGRB2	0.595538	0.015756
ADGRE2	1.04742	0.00382071
ADM2	0.940261	0.00515574
ADM	1.51434	6.88973e-10
AEBP1	0.762935	4.60552e-09
AEN	0.646229	2.63893e-06
AFF2	0.660834	0.0164746
AGAP2	0.649541	0.0370469
AGAP3	0.612967	0.000121071
AK4	0.86045	0.00100437
ALDOC	1.43532	4.67804e-08
ALK	0.918546	0.0138795
AMDHD2	0.858499	3.65705e-05
AMHR2	0.854524	0.000153091
ANG	0.82905	0.00524358
ANGPTL4	0.660203	0.0281216
ANGPTL6	1.16986	0.00064061
ANKLE1	1.34675	7.2727e-11
ANKRD53	0.876218	0.00233906
ANKRD65	0.585318	0.0119812
ANKRD9	0.915373	0.0039907
ANO1	1.69945	3.07081e-10
ANPEP	0.820372	0.0391063
ANXA6	0.76937	1.48952e-05
APOA2	0.660657	0.0109092
APOBEC3D	0.889338	0.0155536
APOB	0.882748	2.10253e-05
APOC1	0.859525	0.000148978
APOC1P1	0.915269	0.01761
APOE	1.33143	3.37642e-09
ARAP3	0.649996	0.00249389
ARHGAP4	0.771022	0.00280693
ARHGAP9	1.31274	7.62188e-05
ARHGEF15	0.756726	0.0101219
ARHGEF25	0.838293	3.47613e-08
ARL4D	0.773291	0.000551912
ARPC1B	0.657724	0.000388249
ARRB2	0.770431	1.9745e-05
ARRDC2	0.692414	0.0119143
ART5	1.35885	1.83534e-06
ASIC3	0.930926	0.000762513
ASPG	0.77098	0.0474238
ASPHD1	0.712626	0.0106821
ASRGL1	0.60913	0.00123638
ATP1B2	0.83176	3.24276e-05
ATP2B4	1.22551	3.62673e-19
B3GNT7	0.738868	0.00244049
B4GALNT1	1.24557	1.78035e-05
BAX	0.707579	1.73298e-07
BBC3	0.963353	1.02992e-07
BCAR3	1.48187	1.41494e-22
BCL6B	0.806607	0.0373856
BCL6	0.621897	0.006705
BCOR	0.692394	7.15427e-05
BEX5	0.625389	0.00871305
BGN	0.92276	5.68454e-05
BLVRB	1.14144	1.80744e-07
BMP4	0.96666	0.000440963
BORCS6	0.615497	0.00536469
BRI3	0.991773	1.15108e-10
BRICD5	0.709081	0.000153408
BRINP1	1.31362	0.000208574
BST2	1.23655	4.43213e-06
BVES	0.674318	0.00979626
C10orf10	1.35734	1.56383e-16
C14orf1	0.720471	4.08285e-06
C15orf59	0.76753	0.00668691
C19orf66	1.27435	3.52545e-06
C1orf216	0.668323	0.0003797
C1orf228	0.953245	0.000269803
C1orf54	0.972803	0.000782098
C1QA	0.76573	0.0287276
C1QL2	1.501	1.35284e-05
C1QTNF1	0.794773	0.00576381
C20orf202	0.83404	0.0235618
C5orf38	0.64772	0.0375469
C6orf1	0.659984	0.0301253
C9orf16	0.821761	3.82378e-05
C9orf40	0.668887	0.017683
CA11	1.37826	6.15301e-16
CABYR	0.623157	0.0214505
CACNA1I	0.705138	0.00927199
CACNG7	1.33698	1.75845e-12
CACNG8	0.834642	0.0222343
CAMK2N2	0.707443	0.0255761
CAMKV	1.14802	2.91513e-07
CARMIL2	0.646934	0.00565008
CATSPERG	1.51406	5.0761e-09
CBARP	0.745537	4.74923e-06
CBLN1	0.924359	0.000678287
CBSL	0.693882	3.27953e-06
CBS	0.689547	2.9418e-06
CCDC114	1.08376	0.00355582
CCDC153	0.770553	0.00512999
CCDC154	0.951195	6.51188e-06
CCDC162P	0.744275	0.0432714
CCDC177	0.792861	0.0382518
CCDC69	0.6753	5.3732e-05
CCDC88B	1.72999	2.71341e-09
CCKBR	0.657877	0.00117627
CD177	0.997475	0.000372523
CD248	1.47196	1.4812e-05
CD40	1.04068	0.00297488
CD4	0.865942	0.0187886
CDC42BPG	0.600713	0.00111123
CDHR1	1.08091	0.00278794
CDHR3	1.27674	5.02876e-09
CDK18	1.09663	5.03092e-08
CDKAL1	0.60729	1.31828e-05
CDKN1A	1.26195	2.68827e-13
CDKN1C	1.19079	5.5545e-07
CDKN2B	0.739853	0.00216519
CEACAM1	0.798339	0.0116295
CEBPA-AS1	0.80313	0.0116589
CELF2	0.653332	0.00940066
CEMP1	0.825256	2.07553e-05
CEND1	0.761765	0.0385669
CEP85L	0.93806	2.78139e-06
CERS1	0.597174	0.0108679
CES4A	0.816715	0.00567296
CHCHD10	0.763682	0.00107361
CHRNA1	0.70578	0.0206819
CIART	0.695642	0.0492618
CITED2	1.05936	1.19212e-07
CLCN6	0.854983	8.21488e-10
CLCN7	0.820163	1.15916e-08
CLCNKA	0.629632	0.0473989
CLCNKB	0.953334	0.00883898
CLDN18	1.54977	7.17536e-08
CLDN19	0.917076	3.7884e-06
CLDN3	0.733894	0.0238921
CLEC11A	0.781642	0.012135
CLEC4G	1.69099	1.23381e-11
CLEC4GP1	1.2365	0.000123195
CLGN	0.60076	0.00703037
CLIC6	1.25293	5.60366e-07
CLVS1	0.942	0.000272501
CMBL	0.941427	0.00039004
CNFN	0.789685	0.0283642
CNGA3	0.660789	1.24222e-05
CNTNAP1	1.08278	4.74263e-07
COL16A1	0.759395	0.0324267
COL2A1	0.742042	1.5965e-06
COL6A1	0.70825	2.25849e-07
COL6A2	1.04767	1.37112e-05
COL6A4P2	0.981532	0.00543355
COLEC11	0.948382	0.00484147
COLGALT2	0.680402	0.00924452
COMP	1.83601	6.83897e-09
COQ10A	0.687998	0.000198929
CPEB2	1.12925	2.00702e-10
CPNE8	1.05636	0.000813584
CPT1C	0.667166	0.000292239
CPVL	0.662046	0.000336241
CPXM1	0.75522	9.21703e-07
CPZ	1.05544	0.00175785
CRABP1	0.931475	0.0153553
CRABP2	0.7427	5.11281e-05
CROCC	0.693209	0.000695055
CSF1R	1.36004	1.99153e-07
CSF3R	1.17553	0.00012348
CSTB	0.644653	7.81401e-05
CTIF	0.734418	3.98476e-07
CTSD	0.600987	1.43434e-06
CTSF	0.675737	0.00041502
CTSK	0.795099	0.00943958
CYB5B	0.610387	9.88487e-06
CYBRD1	1.16962	2.20035e-05
CYP1A1	1.53988	1.48374e-08
CYP1B1	1.24001	4.54484e-05
CYP26A1	0.970001	0.0111756
CYP26B1	0.760483	0.00708839
CYP27A1	0.75368	6.15599e-06
CYP2E1	0.708391	0.0305491
CYP2S1	0.881693	0.00420688
CYP51A1	1.63804	5.77012e-34
CYSTM1	0.766434	3.3988e-05
DBI	0.58747	0.00243861
DBP	0.623664	0.0316572
DCAF12L1	0.775268	0.0251881
DDB2	1.23734	5.9508e-15
DERL3	0.796521	0.026787
DGKA	0.808009	0.000328811
DGKG	0.994913	0.00149356
DHCR24	2.19525	3.69289e-75
DHCR7	1.65354	1.61055e-45
DIO1	0.948279	0.0105696
DLC1	0.612132	0.001585
DLL1	0.727456	0.00773616
DLL3	1.37608	5.73682e-06
DNASE2	0.709186	7.00128e-06
DNHD1	1.09901	1.67444e-08
DNM1	1.09576	1.53196e-15
DOCK3	0.602461	0.0033522
DPP10-AS1	0.620954	0.00772064
DPP7	1.3359	4.2704e-12
DRAM1	0.832972	4.20471e-05
DRD2	0.797299	0.0347452
DSC3	0.73289	0.0309014
DUOX1	0.895717	0.00349467
DUOX2	2.10676	2.15442e-25
DUOXA1	1.56035	4.61723e-07
DUOXA2	1.80923	2.05526e-10
EBP	1.02095	8.36933e-14
ECHDC2	0.876039	0.00142699
EFNA3	0.881488	0.000198929
EGFL7	0.771272	6.39596e-07
EGR1	0.777346	0.000178518
EHBP1L1	1.1915	3.92912e-13
EHD2	1.05482	0.00123711
ELAVL3	0.957609	9.6158e-06
ELMO1	0.637491	0.00349542
ELOVL4	0.592042	0.0057603
ELOVL5	0.924555	1.07663e-14
ELOVL6	0.886922	6.29838e-07
EMP2	1.13447	1.29191e-10
ENO3	0.634377	0.00883898
EPHA8	1.57107	1.22305e-12
EPHB3	0.645516	0.000198929
EPOP	0.655862	0.0013276
EPS8L1	0.958611	0.00175139
EPS8L2	0.886488	3.06068e-10
EREG	0.678786	0.0415096
ERFE	0.805272	0.0410172
ERVH48-1	1.00356	1.82561e-05
ESPN	0.747344	5.62867e-05
EYA2	0.890965	0.00145438
F12	0.997839	0.00677878
F7	0.931156	0.000216451
FABP3	1.26551	2.95366e-05
FADS1	1.24388	4.07e-18
FADS2	1.17437	5.33023e-15
FADS3	0.642396	0.00125541
FAM110A	0.647943	0.00047842
FAM134B	0.729025	7.38211e-06
FAM212B-AS1	0.777998	0.00885425
FAM212B	1.04664	8.21561e-12
FAM3B	0.755893	0.021117
FAM43B	0.770326	0.04706
FAM49A	0.927389	0.0017436
FAM50A	0.645004	1.23912e-05
FAM65B	2.38061	3.32196e-19
FAM65C	0.964905	0.00632945
FAM78B	0.855558	0.00124834
FAM89A	0.800229	1.00086e-06
FAS	0.825341	0.0124093
FASN	1.38857	7.79661e-24
FBXL8	0.828619	0.0373145
FCER2	2.27193	1.04548e-13
FCHO1	0.746027	0.0220208
FDFT1	1.49739	1.201e-21
FDPS	1.58996	1.70196e-35
FDXR	0.861724	4.937e-06
FER1L4	2.22785	1.07663e-14
FER1L6	0.926077	0.0153088
FEZ1	1.2346	0.000127783
FGF11	0.687231	6.84856e-05
FGF17	1.07608	0.000328992
FGF19	1.41483	2.97099e-05
FGF9	1.0609	1.13651e-05
FGFBP3	1.47653	6.29361e-10
FHOD3	0.710961	0.0158057
FLCN	0.738083	8.01118e-08
FLJ16779	1.22058	0.00057706
FLT4	1.08075	0.000373555
FLVCR2	0.754974	0.0417842
FLYWCH1	0.704035	9.05969e-05
FN3K	0.636061	0.000300991
FNDC10	0.71583	0.00456026
FNDC11	0.881518	0.00280693
FOXA2	0.599097	0.00252573
FOXH1	0.865657	0.000153408
FOXJ1	0.852278	0.000284471
FOXP2	0.786723	0.0172072
FRMPD4	1.03033	2.02036e-07
FSTL5	0.611922	4.0341e-05
FUCA2	0.607173	0.000279559
FUOM	0.706152	0.0325951
FUT1	0.772496	0.000162613
FUT2	0.721008	0.00963764
FUT9	0.607481	0.0463201
GAA	0.59307	5.62867e-05
GABBR2	0.8867	1.68072e-05
GAD1	0.909872	0.00716652
GADD45G	0.906925	0.0150898
GAL3ST3	1.14445	6.90489e-06
GAL3ST4	1.20068	1.75278e-07
GALK1	0.859733	0.00104102
GALNT5	0.880225	0.00134421
GALNT9	0.692702	0.0271467
GAREM2	0.776472	1.47906e-05
GAS6-AS1	0.749636	0.0337442
GAS6	0.781026	0.001415
GATA6-AS1	0.74449	0.00278794
GBAP1	0.58648	0.0418101
GBGT1	0.9519	0.000602704
GBP4	1.93498	4.12379e-09
GBP6	0.980923	0.00723218
GCGR	0.970263	0.00957759
GCNT3	1.04779	2.42637e-05
GDF15	1.49318	1.64215e-10
GDF1	0.707905	0.00128146
GDPD3	1.08285	0.000197503
GGT1	0.753009	0.0128332
GGT5	1.09497	0.00283412
GIF	1.60347	1.01435e-17
GJA4	0.618132	0.00348841
GLP1R	0.661515	0.000456161
GLRA3	1.15072	0.000239269
GLS2	0.736203	0.00535951
GLT8D2	0.948682	0.000746285
GLYATL1	0.74981	0.0141267
GLYATL2	1.28068	0.000198929
GMPR	1.19271	0.000324847
GNB3	0.793228	0.00844351
GNPDA1	0.687094	9.78331e-07
GOLGA6L2	1.18071	0.000396974
GOLGA7B	0.627289	0.000502168
GOLGA8B	0.613348	0.0133647
GOLT1A	0.696866	0.00161353
GPC2	0.651869	0.000433772
GPR37L1	1.31813	0.000195854
GPR50	1.16902	0.00131709
GPRIN2	0.618334	0.00996827
GRAP2	0.869093	0.00492335
GRASP	0.740612	0.000430314
GRIK3	1.26857	4.41688e-09
GRIK5	0.836287	0.00509128
GRIP2	0.730656	0.000198208
GSDMB	1.28591	7.54796e-15
GUCA1A	1.08033	0.00251198
GUCA2B	0.997805	0.00786933
GYPC	0.949194	6.38129e-05
HAPLN3	0.613226	0.0406151
HAPLN4	0.679946	0.00979349
HCFC1R1	0.60073	0.00466096
HEPACAM2	1.00565	3.0641e-18
HERC5	0.898006	0.000638469
HES6	0.898377	3.54296e-06
HEXB	0.61112	0.0001534
HLA-DMA	1.25474	0.000343643
HLA-DOA	0.965068	0.00108595
HLA-DPB1	0.942774	0.000481522
HMGCR	1.09225	1.07663e-14
HMGCS1	1.80018	3.94801e-39
HMOX1	1.40581	6.02891e-07
HOXA1	0.866379	0.00052026
HOXA3	0.625783	0.0357107
HOXC4	0.873339	0.000658124
HOXC5	0.813254	0.0382766
HPCA	1.42386	2.23378e-17
HPSE	0.636623	0.0332646
HRAT92	1.18145	0.000573732
HRC	1.35589	3.31242e-05
HRH3	0.752601	0.0172892
HS1BP3	1.0183	2.46425e-11
HS3ST1	0.634819	0.0486551
HSD17B14	1.40116	1.57681e-19
HSD17B7	1.19315	4.56389e-10
HSD17B7P2	0.917374	0.0167276
HSF4	1.15681	0.00129745
HSPA12A	1.07989	5.68882e-14
HSPA4L	0.595538	0.0141696
HSPA6	0.965955	0.00412067
HYAL3	0.631123	0.0219882
ICAM1	0.93566	0.00252083
IDH1	0.671039	1.33993e-06
IDI1	1.3774	1.05608e-20
IDI2-AS1	1.30495	2.58144e-08
IDUA	0.972008	2.17561e-05
IFFO1	0.59264	0.00233385
IFI16	1.33721	6.03353e-05
IFI30	1.21103	8.60517e-05
IFI6	1.11573	4.00389e-06
IFIT1	0.950702	0.000778687
IFITM10	0.75598	0.0128367
IFITM1	1.29426	3.91768e-05
IGFBP6	0.817206	0.00647217
IGFBPL1	0.666161	1.9378e-06
IGFN1	1.2528	0.000272721
IGSF10	0.597905	0.00264229
IGSF21	1.09177	2.17037e-06
IL1RAPL1	0.787947	0.0141696
IMPAD1	0.627822	0.00265814
IMPG1	0.964585	0.0101204
INHBE	1.89245	8.05499e-09
INPP5D	0.917138	0.00441936
INSIG1	2.27485	2.0033e-37
INSM1	0.752892	0.00871256
IQGAP2	0.602178	0.00120502
IRF8	0.72338	0.00383566
IRX3	0.979243	0.00163663
ISYNA1	0.718429	4.90436e-05
ITGA2B	0.866798	0.0156926
ITGA7	1.45517	4.07958e-11
ITGA9	0.617321	0.010193
ITIH4-AS1	0.976704	0.0103595
ITIH4	1.50683	3.54026e-08
ITPR3	0.805669	1.78829e-08
ITPRIPL1	0.715935	0.0163353
ITPRIP	0.816302	0.00111865
IZUMO1	1.03352	0.00582715
JAG2	0.959537	0.000226282
JAKMIP2-AS1	0.69941	0.0220592
JAKMIP2	0.603813	0.0100465
JPH3	0.70718	0.000672714
JUND	0.848135	0.000487768
KAZALD1	0.836671	0.0300572
KAZN	0.646294	0.000426745
KC6	0.628026	0.046662
KCNAB3	0.795263	0.0229145
KCND3	0.886036	0.000428815
KCNIP3	0.833375	0.0303136
KCNJ4	1.72664	1.3742e-12
KCNJ5	1.06243	4.34074e-07
KCNK6	0.821021	0.0249252
KCNN1	0.985067	3.60617e-05
KDELR3	0.873382	1.34856e-05
KEL	0.956289	0.00809381
KIAA1211L	0.86883	0.000798495
KIAA1456	1.01165	4.9153e-08
KIAA1644	1.22875	4.55814e-07
KIF19	0.818252	0.000100527
KIF1A	0.66408	0.00100592
KIF26B	0.65238	0.00252083
KIFC2	0.893976	6.20093e-07
KIRREL3	1.85283	4.50804e-17
KLF15	1.00334	8.14279e-08
KLHDC8A	1.23048	0.000195828
KLK10	1.46589	1.34945e-05
LAPTM5	0.966185	0.0106612
LBX2-AS1	0.960484	8.5793e-07
LBX2	1.05132	2.19207e-05
LDB2	2.19484	4.95037e-19
LDLRAP1	0.655616	0.000577178
LDLR	0.988618	2.30707e-08
LENG9	0.636428	0.00806363
LGALS3BP	1.06695	2.42513e-08
LGI4	1.05159	0.00373068
LHFPL4	0.605373	0.00174931
LIFR	0.591788	0.00272822
LINC00305	0.770405	0.0290878
LINC00599	0.827183	0.0173274
LINC00894	0.672731	0.0487649
LINC01088	0.92541	0.0164174
LINC01606	1.15488	0.00134098
LIPG	1.26217	3.68261e-15
LMTK3	0.60006	0.00428166
LMX1A	0.886577	0.018301
LOC100128076	0.838163	0.0336991
LOC100129046	1.03007	0.00095924
LOC100129175	0.669345	0.0254492
LOC100129518	0.887863	0.00865768
LOC100130987	1.27572	5.39468e-06
LOC100133286	0.680151	0.030152
LOC100240734	0.84287	0.028243
LOC100288152	0.776409	5.24883e-06
LOC100506178	1.10036	9.52213e-05
LOC100507639	1.45463	1.24579e-05
LOC100996634	0.737735	0.0133877
LOC101927204	0.617467	0.0375469
LOC101927583	1.18561	2.26662e-05
LOC101928123	0.888496	0.00727939
LOC101928718	0.725805	0.0192858
LOC102723828	0.889704	0.015612
LOC102724064	1.09322	7.21816e-07
LOC102724562	0.734703	0.0331067
LOC105373764	1.11553	0.00140797
LOC284581	0.672542	0.0162024
LOC400043	0.603551	9.26374e-05
LOC440570	0.941278	0.000783874
LOC648987	1.10718	0.000911521
LPAR2	0.635284	8.08417e-06
LPIN1	0.742707	1.90218e-06
LPIN3	0.61516	3.83499e-05
LRFN1	1.08464	3.1614e-05
LRFN4	0.587455	0.042103
LRP2	1.06511	4.93512e-10
LRP4-AS1	1.19364	0.00010011
LRP4	1.43464	5.63472e-19
LRP8	1.43403	9.62402e-14
LRRC4B	0.66526	0.00512999
LRRN4	1.37876	1.20293e-17
LRTM1	0.880057	0.0227536
LSS	1.52818	7.24117e-20
LTBP4	0.861705	0.0292326
LY6E	0.982158	3.23817e-08
LYNX1	1.66181	3.10896e-11
MACROD1	0.833753	0.00492346
MAMDC4	0.616674	0.00195016
MAP3K6	0.894715	0.00582715
MAST1	0.586686	0.049018
MCOLN3	0.672969	0.000686105
MCRIP2	0.629808	0.00391209
MDGA1	0.71734	0.00027192
ME3	0.892873	6.51981e-06
MEF2B	0.620725	0.0440393
MEIS3	0.680811	8.06564e-05
MELTF-AS1	0.933045	0.00109924
METTL7A	0.996682	0.000763892
MFNG	0.924327	0.000198929
MGST1	0.722278	8.56743e-05
MIA-RAB4B	0.653399	0.00257914
MICA	1.57526	1.26199e-12
MICB	1.59673	1.63929e-08
MID1IP1	1.11766	4.52192e-11
MIF-AS1	0.591549	0.0251003
MIF	0.594153	0.02409
MIR34AHG	1.00372	7.25321e-05
MIR4709	0.776774	0.000426745
MISP3	1.0157	0.000243471
MKRN3	0.964103	0.000447
MLXIPL	0.69485	0.000955664
MMAB	1.2738	1.77933e-19
MMD2	0.958031	0.00605103
MME	0.986883	0.00872356
MMP17	1.28205	0.00016957
MMP25-AS1	0.649578	0.0276009
MMP25	0.852394	0.00779689
MMP2	0.597769	1.15845e-05
MPC1	0.598671	0.00396729
MRGPRF	0.916285	0.0175254
MRNIP	0.598605	0.00355485
MROH6	0.814642	0.0115532
MRPL34	0.68019	0.00229211
MSMB	0.787575	0.045006
MSMO1	1.81363	2.65229e-25
MST1P2	1.05397	0.000282316
MST1R	0.778346	0.0143299
MTFP1	0.594652	0.0141597
MTSS1L	0.709462	9.88487e-06
MUC15	1.51621	3.48788e-07
MUC1	0.799136	0.010726
MUC3A	1.09223	9.88487e-06
MVD	1.89644	3.22419e-29
MVK	1.56534	4.46518e-20
MVP	0.89616	0.00635254
MX1	1.46149	5.45137e-14
MYO15A	0.965876	0.00268501
MYO15B	0.589355	0.00216748
MYOZ3	1.04276	6.51817e-07
NAPRT	0.653246	0.00120107
NAT8L	0.812927	2.9724e-09
NCAN	0.933754	0.000343049
NCR3LG1	1.64107	9.03961e-09
NDNF	0.912411	0.00106025
NEAT1	1.15537	2.42978e-08
NECAB1	0.793918	0.00257359
NEFH	0.809031	0.0128318
NEIL1	0.751044	0.0001099
NEU1	1.16011	1.201e-21
NEUROG3	1.38632	6.82555e-05
NFATC4	0.654359	0.000128758
NFE2L2	0.615385	3.71735e-05
NFKBIB	0.602882	0.0015145
NID2	1.63802	2.20656e-18
NKAIN4	1.63224	3.01041e-08
NKD2	0.821073	6.11215e-05
NKILA	1.09447	3.86011e-05
NKX2-2	1.11373	6.14271e-15
NLGN2	1.05844	1.49535e-15
NME4	0.79954	1.10147e-10
NOS3	0.855654	0.0276845
NPAS3	0.664021	0.0165348
NPC1L1	1.65925	1.09606e-23
NPC1	0.846422	6.53895e-09
NPC2	1.03062	4.2902e-16
NPL	1.24578	4.9153e-08
NPPA-AS1	0.768669	2.62919e-05
NPY1R	0.900998	0.000108906
NPY	0.822571	0.0146911
NR2F1	0.633046	0.000620369
NR3C2	1.06923	2.66348e-06
NRBP2	0.785642	7.81731e-07
NRIP3	0.684291	0.0398924
NRK	1.12003	4.59203e-05
NRTN	0.795641	0.0297225
NSDHL	1.43183	1.32277e-18
NUDT14	0.689292	0.00123638
NUMBL	0.663484	0.00258171
OAS3	0.874586	0.000645478
OCA2	0.778852	0.0242669
ODF3B	0.889257	0.0144693
OLFML2B	1.2541	7.93482e-14
OLFML3	1.04754	5.82814e-07
OLMALINC	1.51532	1.07663e-14
OPLAH	0.885355	0.00420807
OPRL1	0.768739	0.00175785
OR51E1	0.754369	0.0488863
OSBPL5	0.829849	0.00777014
OSR1	1.09441	0.000101774
OTX2	2.08011	9.37569e-14
P2RY2	1.92531	2.47998e-16
P3H1	0.598503	0.000807583
P3H3	0.806403	3.63113e-07
PACSIN3	0.807006	3.51884e-05
PALD1	0.844967	0.0146765
PANX2	0.636268	0.0398733
PARM1	0.690472	0.000864979
PARP3	0.620078	0.0172138
PAX4	0.717126	0.000263029
PCAT6	0.807359	0.0172182
PCK2	0.79333	3.58504e-05
PC	0.620378	0.000334099
PCOLCE	0.793434	0.00140795
PCSK5	0.984916	9.07624e-07
PCSK9	3.06206	1.58384e-117
PCYT1B	0.878748	2.75436e-06
PCYT2	0.877965	4.83195e-11
PDE11A	1.51704	2.07634e-13
PDE1A	0.919501	0.00739479
PDE4C	1.11794	6.51047e-06
PDE6B	0.699186	0.000236497
PDGFRB	0.690676	0.0463959
PDGFRL	0.586485	0.0150594
PDIA2	0.777372	0.00809381
PDP2	0.87413	7.82052e-06
PDPN	0.753588	0.00551589
PDZRN3	0.608318	0.0110566
PGF	1.93287	4.93499e-13
PGGHG	0.778575	1.81834e-05
PGP	0.644337	1.29579e-05
PHF21B	1.07465	5.6281e-06
PHLDA3	1.20319	2.86396e-13
PHYHIP	1.47086	9.48644e-10
PIDD1	1.01092	3.3117e-08
PIEZO2	0.890996	0.00448053
PIGL	0.603353	0.025787
PIGZ	0.929426	0.015442
PIR-FIGF	0.682517	0.0128298
PIR	0.74242	0.00194273
PITX2	1.84368	6.12549e-09
PLA1A	0.841881	0.0203003
PLA2G16	0.972543	1.23381e-11
PLA2G3	2.97699	1.47366e-35
PLCB2	0.845644	0.0153613
PLCD3	0.777078	1.52878e-05
PLEKHA4	1.4324	3.23188e-19
PLEKHD1	1.12731	0.00215523
PLEKHG4	0.986111	0.00717784
PLN	0.685602	0.0498246
PLTP	0.585561	0.00244049
PLXDC1	1.32989	3.73821e-05
PMEL	1.37171	2.05526e-10
PMP22	1.33933	6.51047e-06
PNMA2	1.10607	1.18675e-13
PNMAL2	0.595392	0.0267744
PNPLA3	3.1111	2.49106e-57
PNP	0.586804	0.00392028
POLD4	0.965516	6.16786e-05
POPDC3	0.905839	0.00300738
POU3F4	0.965383	0.00038064
PPARGC1A	0.657284	0.0102265
PPARG	0.842264	0.00340782
PPFIA4	0.86568	0.0162752
PPM1K	0.606916	0.00159366
PPM1M	0.854571	8.33213e-05
PPP2R2C	0.935573	0.00549701
PQLC2	0.664527	2.97099e-05
PRDM1	1.10037	0.00060842
PRDM8	1.25049	2.32278e-06
PRELID3A	0.751741	0.021117
PRELP	0.820062	0.033453
PRICKLE4	0.597685	0.0127311
PRKCG	0.852382	1.14348e-05
PRLHR	0.97398	0.00711017
PROB1	0.879478	0.0109212
PRODH	1.13	0.00175785
PRR15	0.902028	0.00108595
PRR5	0.608301	0.0102923
PRRG1	1.1986	6.64939e-09
PRRT1	1.15891	6.12546e-05
PRRT2	0.835222	0.00317684
PRSS1	0.615821	0.0115875
PRSS22	0.878795	0.00581176
PRSS3P2	0.77089	0.0222343
PRSS50	1.00211	0.00560085
PRSS53	0.652316	0.0220246
PRSS8	0.874416	1.08699e-10
PSAPL1	1.04089	0.000108462
PSMB8	0.833994	0.0355597
PTCHD4	0.770415	0.0260248
PTGER3	0.860099	0.0296591
PTGES	0.806475	0.0445639
PTHLH	0.808222	0.0267527
PTP4A3	0.998294	4.30745e-06
PTPN5	0.708668	0.000134932
PYCR1	0.742971	6.60084e-08
QPRT	0.812852	2.66972e-08
RAB17	1.24016	9.67379e-09
RAB26	0.692268	0.00672174
RAB29	1.55884	5.51905e-17
RAB33A	1.25445	3.82788e-05
RAB3B	0.787582	7.88866e-07
RAB3IL1	1.15164	7.15427e-05
RAB4B	0.646177	0.00391961
RAC2	1.18394	0.000142183
RAC3	0.734843	0.00019988
RAD9A	0.593486	0.000174686
RAPGEF5	0.662007	0.00133256
RARG	0.757657	0.000892741
RARRES2	0.858599	0.0135185
RASAL1	0.659898	0.0338034
RASIP1	0.980934	0.00134074
RASL10B	0.601244	0.0012521
RBM20	0.911429	0.00120502
RCN3	0.628267	0.00849021
REEP6	0.784651	0.000473203
RELL2	0.797968	7.15427e-05
RENBP	2.15057	1.79945e-14
RFLNA	0.806425	2.17598e-05
RGS19	0.62822	0.0225002
RHBDL1	0.883798	0.00414638
RHOF	1.05062	1.5909e-10
RNASE1	1.21926	1.14053e-06
RNASE4	0.753953	0.00412067
RNF128	0.631064	0.00160245
RNF144A-AS1	0.824921	0.0180551
RNF157	0.607031	0.00019988
RNF207	0.618113	0.00351129
RNF224	0.692142	0.02767
ROBO3	1.20695	0.000205896
RPP25	1.54683	2.06194e-10
RPRM	1.25791	4.17775e-08
RPS27L	0.807499	1.74988e-08
RPS6KL1	0.878847	1.86742e-05
RRAGD	0.99941	2.6696e-10
RSPO4	0.690664	0.036321
RTN4R	0.654822	0.00842339
RUSC1-AS1	1.46857	9.98314e-24
RYR2	1.02248	0.000108348
S100Z	0.828131	0.0362686
SAP25	0.885627	0.00211684
SAR1B	0.651719	1.85931e-06
SAT1	0.585022	0.002376
SAT2	0.808158	1.27836e-06
SBK2	0.903767	0.0122864
SC5D	1.16012	3.05615e-20
SCARB1	0.636984	0.00174653
SCD	1.66948	1.77376e-33
SCGB1A1	1.16964	0.00108396
SCML1	0.744957	0.000261425
SCN1B	0.751797	0.0259181
SCN3B	0.70265	2.18509e-06
SCN4B	1.2393	0.000427512
SCN7A	0.653197	0.0267606
SCNN1A	1.42537	4.52331e-07
SCNN1D	0.634591	0.00800061
SDC1	0.738308	0.000151674
SEC1P	0.958281	0.00512999
SEMA3B-AS1	0.844724	0.0329081
SEMA3B	0.938512	0.000426745
SERPINA5	0.997805	8.16382e-07
SERPINF1	0.603859	0.00112158
SFXN3	0.952382	0.000389045
SH2B2	0.612229	0.043997
SH2D5	0.836794	0.0187886
SH3RF3-AS1	1.05133	0.0037203
SH3RF3	0.933605	0.00176535
SHANK1	0.900417	6.84314e-05
SHANK3	0.628445	0.00346336
SHH	0.855383	0.0177296
SHISA4	0.971511	0.000100479
SIX1	0.775376	0.0472797
SLC10A4	0.756187	0.040591
SLC12A5	1.30368	3.7301e-12
SLC13A5	0.827973	0.0232308
SLC16A13	0.74455	0.00210917
SLC16A14	0.606827	0.0451776
SLC17A5	0.644172	0.000326213
SLC17A9	1.40623	4.14458e-08
SLC19A3	1.12468	2.22491e-11
SLC1A1	1.54541	1.08844e-13
SLC1A5	1.35319	8.56041e-08
SLC22A17	0.919085	2.80297e-09
SLC22A18	0.830403	0.00874524
SLC24A4	1.03804	0.00524977
SLC25A1	1.00407	1.02757e-11
SLC25A25-AS1	1.02763	7.81731e-07
SLC26A10	1.28461	4.38166e-11
SLC26A1	0.647932	0.0439582
SLC26A6	1.16861	1.09787e-15
SLC26A9	0.634775	0.0316888
SLC27A5	0.866955	0.00427853
SLC28A2	1.07129	0.00100877
SLC29A1	0.987399	8.769e-12
SLC29A2	1.45053	1.61413e-25
SLC2A3	0.824651	0.0001502
SLC2A4	1.70046	2.09284e-10
SLC2A6	1.04828	3.88754e-07
SLC38A5	1.88667	1.45132e-09
SLC39A8	0.759318	0.00230001
SLC41A1	0.648218	6.0547e-05
SLC44A4	0.853697	0.0181966
SLC44A5	0.652845	0.00193763
SLC4A11	1.0573	4.53318e-06
SLC6A16	0.934083	0.000272721
SLC6A8	0.860729	5.90071e-10
SLC9A3	0.662797	0.000984021
SLC9A3R2	0.767812	0.000109579
SLC9A5	1.45215	2.29855e-07
SLCO4A1	1.06057	6.90489e-06
SLCO4C1	0.772861	0.00115317
SLITRK2	0.888472	1.19212e-07
SNAI3-AS1	0.883195	0.0028613
SNAI3	1.15988	2.66348e-06
SNX31	0.828662	0.033453
SNX32	1.04862	0.000158209
SNX8	0.598591	0.00653836
SOX2	0.94372	0.00134102
SOX6	0.636368	0.013708
SPATA18	0.715591	0.00543355
SPNS2	0.751122	0.00192945
SPOCK2	0.593969	5.39592e-05
SQLE	1.49684	3.64079e-26
SQSTM1	0.906824	8.19149e-14
SREBF1	1.08222	3.00944e-10
SREBF2	1.18471	4.55807e-16
SRRM4	0.769173	4.83212e-07
SSC4D	0.800688	0.00453231
SSH3	0.662032	2.85901e-05
ST6GALNAC4	0.780388	0.00102647
STARD4	1.65324	7.55719e-20
STEAP1	0.826472	0.00895673
STMN4	1.40471	4.10626e-05
STOM	0.927703	0.00543693
STX1B	0.802558	0.00322926
STXBP1	0.672266	0.00312102
SULF2	0.678481	6.2321e-05
SULT1A1	0.909256	0.00724306
SUSD2	1.82182	8.57916e-20
SYNE4	0.786129	3.83499e-05
SYNGR3	0.688175	0.00866854
SYT3	0.846267	0.0132969
TAC3	1.15229	5.49459e-09
TAP1	0.780912	0.0150671
TAP2	0.644144	0.0308317
TARID	0.958085	0.0122699
TBC1D2	1.12094	3.38516e-08
TCEA3	0.836103	0.000140902
TCEAL2	0.934453	3.54196e-07
TCEAL5	0.838379	0.00512999
TCEAL7	1.11886	0.000197478
TCF21	1.55816	1.30244e-11
TCIRG1	0.96606	3.68897e-05
TCN1	1.00887	3.11825e-06
TFF3	0.656459	0.0331285
TF	1.27019	3.84002e-14
TFPI	0.636165	0.00970314
THEM6	1.06047	1.4021e-12
THPO	0.899885	0.00758755
TM7SF2	1.07457	3.0641e-18
TMC5	0.974331	0.00285627
TMEM110-MUSTN1	1.41134	1.5672e-08
TMEM110	0.853008	3.2855e-09
TMEM120B	0.862874	4.93512e-10
TMEM139	0.862266	0.0176415
TMEM144	0.767052	0.00127077
TMEM151A	0.982028	0.00126581
TMEM178B	0.736284	4.83247e-07
TMEM246	0.778581	2.01358e-07
TMEM38A	0.707661	0.00383779
TMEM51-AS1	0.89173	9.76247e-07
TMEM54	0.720531	0.000892057
TMEM74B	0.99984	1.61171e-08
TMEM92	0.997377	9.9336e-07
TMEM97	0.928414	1.72687e-08
TMTC1	1.12638	4.36623e-11
TNFRSF10A	0.983266	0.00139981
TNFRSF10C	1.04791	0.000218791
TNFSF9	0.798362	0.0421325
TNNT1	1.08514	4.12831e-05
TNNT2	0.824303	0.0383118
TNXB	1.18431	1.81148e-09
TOMM7	0.708929	1.24382e-07
TP53TG1	0.666257	0.00174931
TPP1	0.654754	3.2086e-06
TRABD	0.611738	4.11725e-05
TRAF5	0.773574	0.00507828
TRAPPC5	0.670806	0.00373656
TRIB3	0.927357	2.81747e-07
TRIM50	1.62253	1.50486e-17
TRIM6	0.7115	0.0210076
TRIM6-TRIM34	0.605942	0.0464743
TRPV4	0.698755	0.00723218
TSGA10IP	1.03352	0.00382463
TSPAN4	0.757756	8.48831e-05
TSPAN5	0.792559	2.91513e-07
TSPEAR-AS1	0.599598	0.0414502
TSSC2	1.058	0.000192812
TTYH2	0.998366	2.7702e-05
TUBB2B	0.588125	1.34856e-05
TYMP	0.814278	0.0328442
UAP1L1	1.68369	3.3988e-09
UGT3A2	0.927966	8.85482e-05
UNC13D	0.778127	0.0155456
USP2	0.714537	0.00153662
USP51	0.590757	0.0103595
VEGFA	0.630907	5.82992e-05
VEGFB	0.85733	1.64642e-07
VGF	0.923972	0.00388613
VSIG1	0.848146	0.0115071
VSTM2A	0.720979	0.0181966
VSTM2L	1.16253	1.93955e-08
VWCE	0.629115	0.00380292
WBP2	0.592691	0.000373555
WIPF1	0.707893	0.000406394
WNT9A	0.930172	0.0118828
YBX2	1.24158	2.58218e-05
YJEFN3	0.645356	0.0189355
ZAP70	0.772916	0.018253
ZASP	0.701887	0.00679197
ZBTB16	0.633991	0.00741406
ZCCHC24	1.04638	4.72335e-07
ZDHHC22	0.921952	0.00497153
ZEB1	0.804547	0.00128482
ZEB2	1.51464	5.3572e-11
ZFP42	0.840261	0.00811036
ZFP57	1.03399	0.0018686
ZMAT3	0.744949	1.50149e-06
ZNF385A	0.601369	0.000196843
ZNF503-AS2	1.08323	6.38867e-05
ZNF584	0.666173	0.00128739
ZNF664-RFLNA	0.723012	0.000126246
ZNHIT2	0.673891	0.00733624
ZP3	0.747893	0.0365871
ZRANB2-AS1	0.75591	1.62396e-05
