# Supplementary material for: LSD1-mediated enhancer silencing attenuates retinoic acid signalling during pancreatic endocrine cell development
Source: Nat Commun. 2020 Apr 29;11:2082. doi: 10.1038/s41467-020-16017-x (PMC7190832; doi:10.1038/s41467-020-16017-x)
Supplement: Supplementary file 10 — Supplementary Dataset 8 [file 41467_2020_16017_MOESM10_ESM.xlsx]

## Sheet: Sheet1
Supplementary Data 8. Genes down-regulated by inhibition of LSD1 during PP1 to PP2 transition (LSD1iearly). All differential expression was determined using DESeq2.
Gene	log2(fold-change)	p-value
ABCA11P	-0.67187	0.00176496
ABCC8	-1.01722	0.00606822
ABLIM3	-0.857376	0.00104618
ACSL1	-0.981931	0.000407729
ACTC1	-1.12214	5.42603e-05
ADAMTS15	-1.46189	4.185e-09
ADAMTS17	-1.58488	6.0549e-08
ADAMTS8	-1.74515	1.20001e-10
ADARB2	-0.687444	0.00694613
ADCY2	-0.849655	0.019878
ADCY8	-0.897423	0.01695
ADCYAP1	-1.31407	0.000190535
ADGRB3	-1.64875	2.19431e-12
ADGRG2	-0.886895	2.9878e-05
ADH1A	-1.09784	2.24114e-07
AFP	-1.05574	0.00161353
AGBL4	-1.0052	0.00772064
AIF1	-1.29824	0.000172201
AIM1	-0.766489	0.0130835
AK5	-1.17895	0.000223972
ALB	-0.834898	0.0331504
ALDH1A1	-0.902772	0.01936
ANK2	-1.47756	1.85124e-06
ANK3	-0.680616	4.40256e-07
ANKRD1	-0.65291	0.00979626
ANKS1B	-1.19532	5.18506e-08
ANOS1	-0.69053	0.000344152
ANXA1	-0.96261	0.00470386
AOX1	-0.588345	0.0127231
AP4S1	-0.611306	0.00282943
ARFGEF3	-0.782938	0.00465966
ARHGAP11A	-0.620612	0.00109744
ARHGAP19-SLIT1	-0.601478	0.000559432
ARHGEF19	-0.608469	1.31551e-05
ASIC2	-1.19636	0.000836747
ASPM	-0.722519	0.00057706
ATP2A3	-0.749648	0.00930176
ATP8A2	-0.710734	0.0113394
AVPR1B	-0.852855	0.0291032
AZIN1	-1.0319	5.29495e-11
B3GALT2	-1.27734	1.99568e-05
BDNF-AS	-0.702675	0.035645
BIRC3	-0.986706	1.7685e-06
BMP2	-0.588855	0.0372116
BTBD11	-0.961349	0.00117066
C14orf105	-1.17123	1.43434e-06
C20orf166-AS1	-1.04474	0.0039295
C2CD4A	-1.18238	0.000606429
C3orf36	-1.70864	2.49664e-08
C5	-0.92267	1.63929e-08
C6	-1.24033	0.000392091
C6orf52	-0.823005	0.00527983
CA10	-1.18335	0.00108595
CA3	-0.784113	0.0325106
CADPS2	-0.603171	0.0292893
CASR	-0.97631	0.00959851
CBLN2	-0.684228	0.0290878
CBLN4	-1.94439	1.76811e-09
CCBE1	-0.609632	0.0105665
CCDC110	-0.724242	0.0284116
CCDC85A	-0.692478	0.0186108
CCK	-1.34934	0.000124825
CCL20	-0.825319	0.0350892
CCL2	-0.708468	0.00457112
CCNA1	-1.02651	0.00591441
CCNB1	-0.750459	7.69638e-05
CCNB2	-0.983409	2.61019e-06
CD36	-1.07947	0.00371321
CDC20	-0.822027	2.40695e-05
CDH12	-0.683046	0.0354059
CEMIP	-1.55495	2.10543e-10
CENPA	-0.673035	0.00844351
CENPE	-0.778985	0.000383375
CENPF	-0.766914	0.000167857
CER1	-0.880116	0.0200227
CFAP206	-0.632874	0.0492496
CFC1B	-0.809676	0.0271162
CFC1	-0.718445	0.0479807
CFTR	-0.712386	0.0219882
CHRM1	-1.63081	2.70779e-10
CHRND	-0.964622	0.0112905
CHST2	-1.18196	4.66897e-09
CHST8	-1.0123	0.00348841
CHST9	-0.628107	0.00396147
CKAP2L	-0.85352	1.6765e-05
CLRN3	-1.07329	0.00251198
CMPK2	-1.19807	9.26442e-06
CNN1	-0.663194	0.00893599
CNTN1	-1.15076	0.000459583
CNTN3	-0.60844	0.00161174
CNTN5	-0.894917	0.0152092
CNTNAP2	-0.682818	0.011751
CNTNAP5	-0.884698	0.0124388
COL22A1	-0.794142	0.00466096
COL25A1	-1.65674	1.28237e-07
CPNE4	-0.861118	0.00979626
CPT1A	-1.53416	9.39189e-08
CREB5	-0.834218	0.00956984
CRIP2	-0.658282	0.0116295
CRYBA2	-2.3278	4.32213e-25
CTGF	-1.20714	1.42411e-06
CTNNA2	-1.9871	6.25062e-19
CTNNA3	-1.40067	3.83499e-05
CTSE	-1.21986	6.36609e-08
CXCL12	-1.19961	1.99687e-11
CYP7B1	-0.596028	0.00278794
CYR61	-0.945481	0.000255255
DACH2	-0.751555	0.0472756
DACT1	-1.3823	1.75765e-11
DCDC5	-1.13441	0.00028345
DCLK1	-0.6895	0.0127231
DCX	-0.82198	4.16874e-08
DDC	-0.805155	0.00197474
DENND1B	-0.587534	0.0199305
DEPDC1	-0.693371	0.0107162
DGKB	-1.36006	0.000108906
DIRAS3	-1.14546	6.68827e-05
DKK2	-0.801432	0.00691198
DLGAP5	-0.710742	7.08486e-05
DNAH5	-0.660499	0.0172892
DNER	-0.803818	0.000475028
DNM3	-1.03678	0.00535951
DRAIC	-0.896836	0.021117
DYNC1I1	-0.772612	0.0274045
EBF3	-1.28974	0.000100479
EDIL3	-0.657343	0.0181966
EDN1	-1.41566	6.30572e-06
EDN3	-1.18948	0.000892096
EHF	-1.02628	2.14831e-07
EML6	-1.09194	0.00039004
EMP1	-1.10227	0.000195828
ENPP1	-1.00453	2.57508e-05
ERMAP	-0.71663	0.000287612
ERRFI1	-0.787028	1.93894e-08
ESAM	-0.734862	0.024902
ESRRB	-0.835005	0.0308317
ETV1	-0.622462	0.00190201
EYA1	-0.987349	0.00350415
F5	-1.16307	7.10179e-07
FAM13B	-0.591642	1.13651e-05
FEV	-0.631982	0.00472986
FFAR4	-1.31176	1.78558e-05
FGF14	-0.720285	1.20283e-05
FILIP1L	-0.614292	0.00293107
FLI1	-0.893851	0.0208135
FLNC	-0.85227	0.000604033
FMN2	-0.935668	0.00390369
FOXQ1	-1.16173	1.86742e-05
FSIP2	-0.816476	3.75534e-05
FSTL4	-1.1148	0.00252083
GABRA2	-0.975329	0.00536663
GABRG2	-0.798334	0.0414751
GAL	-0.780346	0.0331504
GALNT13	-0.707541	0.0199898
GAS2L3	-1.07247	7.22691e-06
GATA2-AS1	-1.4383	1.96005e-11
GATA2	-2.01188	1.86223e-18
GBP1	-1.20657	0.000813584
GC	-0.916001	0.0117323
GJA9-MYCBP	-0.928458	2.00702e-10
GJB1	-0.61917	0.0174008
GJD2	-0.993085	0.00848766
GPR119	-1.31462	0.000192543
GPR158	-0.796623	0.0438987
GPR179	-0.979965	0.0012859
GPR83	-1.48155	3.14905e-08
GPRC5A	-0.988025	1.74191e-06
GRIA3	-1.46455	1.32558e-09
GRIK2	-0.908348	0.00524773
GRIN3A	-0.614269	0.0424187
GRM1	-0.741301	0.0418101
GRM3	-0.85167	0.00877267
GRM5	-0.821533	0.0379104
HBEGF	-0.82086	0.00805532
HIST1H1C	-0.687005	0.0097302
HIST1H2AC	-0.73797	0.0397082
HLA-DQA2	-1.25001	0.000426745
HLF	-0.926038	0.0153335
HMGA2	-0.598188	0.0105255
HMGCLL1	-1.01356	0.00675839
HMMR	-0.667415	0.00516868
HNF4G	-0.737142	0.00103061
HNMT	-0.713452	0.0177741
HPGD	-0.902301	0.000332016
HS3ST5	-0.709494	0.0201254
ID2	-0.816321	3.42279e-08
IL11	-1.11549	0.000638469
IL1R1	-0.758598	0.0249566
IL20RA	-0.749099	0.0416863
IL23A	-0.944503	0.00242033
IL32	-0.877256	1.65434e-09
ILDR2	-0.758004	0.000528897
ING3	-0.636592	0.000135789
INHBA	-1.22362	1.63492e-05
INS	-0.805601	0.0169705
ISLR2	-0.828609	0.0375007
ISPD	-0.944422	0.00241444
ITGA1	-0.707068	0.0166291
ITGA2	-1.29337	3.03143e-11
ITGAV	-0.587927	0.000250091
ITGB6	-1.12993	6.26503e-08
ITGBL1	-0.691469	0.00239685
ITPR2	-0.948382	4.10187e-06
JAM2	-0.776375	3.1614e-05
KCNA5	-1.14057	4.63969e-05
KCND2	-0.898646	0.0146765
KCNIP4	-0.975592	0.00115865
KCNJ2	-0.841196	0.0221763
KCNK17	-0.657799	0.0303136
KCNMA1	-1.16174	0.000149295
KCNMB2	-0.95885	0.0119344
KCNQ5	-1.24739	0.000389045
KCNT1	-0.895961	0.00998286
KCTD12	-0.808042	0.000162613
KIAA0825	-0.899113	0.00484147
KIAA1549L	-0.680446	0.000286279
KIAA2022	-0.979262	0.010193
KIF12	-0.633908	7.49632e-06
KIF14	-0.688083	0.00022314
KIF18A	-0.593157	0.00986415
KIF20A	-0.93465	1.37097e-06
KIF23	-0.685704	0.000195013
KIF4A	-0.653393	0.000108906
KITLG	-0.737134	7.03983e-07
KLF10	-1.01285	2.10543e-10
KLF2	-0.972879	0.00918843
KRT7	-1.68909	1.21566e-09
LANCL2	-0.766441	5.75741e-06
LEFTY1	-0.79758	6.52449e-07
LINC00643	-0.624187	0.0231608
LINC00680	-0.828304	0.0027771
LINC00959	-0.906343	0.00610511
LINC01122	-0.816394	0.0138788
LINC01314	-1.32338	6.83897e-09
LINC01370	-1.33874	5.69818e-05
LINC01831	-0.97467	0.0105295
LINC01963	-1.07434	7.4127e-08
LIPH	-1.05552	0.00439632
LMO2	-1.29303	6.47627e-05
LOC100130417	-1.26126	3.51858e-09
LOC441178	-0.631717	0.0138795
LOC81691	-1.00264	1.58729e-07
LOC90246	-1.53972	1.1495e-11
LRRTM4	-0.82733	0.0292326
LUZP2	-0.842599	0.0297694
LYSMD2	-0.921834	0.00724646
LZTS1	-0.61965	0.00326677
MACROD2	-0.63074	0.00943592
MAFB	-1.39529	3.14874e-08
MAMLD1	-0.819602	5.11281e-05
MAN1A1	-0.603036	0.014217
MAOB	-0.989751	0.000265642
MAP2K6	-0.680491	0.00103061
2017-03-04	-0.978354	0.000892741
MEF2C	-0.991153	0.00788471
MEP1A	-0.85316	0.0213668
MEST	-0.610891	0.000500963
METTL25	-0.618088	0.0130577
MGAT4C	-1.48466	6.81698e-06
MGLL	-0.886546	0.0231608
MIR217HG	-1.09954	0.00238986
MKI67	-0.605386	0.000142183
MMP12	-1.09198	0.0031766
MMP7	-1.02992	0.00454622
MMRN1	-1.66985	8.18468e-14
MSC	-1.05868	1.29579e-05
MT1E	-0.796144	0.0481185
MT1G	-1.08955	0.00242537
MT2A	-1.02459	0.00402148
MUC13	-1.22619	0.000426745
MYCBP	-0.95681	3.3296e-11
MYH15	-0.899994	0.0181069
MYO1A	-0.756033	0.0440837
MYRIP	-0.680821	0.0394087
MYT1L	-1.33713	9.26374e-05
NAALADL2	-1.50253	2.4137e-07
NALCN	-0.81778	0.0342869
NAP1L2	-0.805807	0.000494576
NAV3	-0.816709	0.00447352
NBEA	-0.617752	0.00217383
NDC80	-0.642026	0.000127368
NDST3	-1.35883	9.24462e-05
NEBL	-0.795928	0.00338399
NEFL	-0.612892	0.0178629
NEGR1	-0.865719	0.000220787
NES	-0.655643	2.9418e-06
NETO1	-0.741871	0.00240945
NEXN	-0.710679	5.75741e-06
NOL4	-0.749626	0.02456
NPAS4	-1.08173	0.00362744
NRDE2	-0.624516	0.000371715
NRXN1	-1.10296	0.000217674
NTNG2	-0.854728	0.0306978
NTRK2	-1.19915	5.9995e-11
NXPH4	-0.8128	0.0235878
OLFM3	-1.14234	0.000373554
ONECUT3	-0.986546	6.02981e-05
OPRM1	-0.736525	0.0381065
OSBPL10	-0.599783	0.00860673
PALM2	-1.15585	1.31394e-05
PAPPA	-0.92301	0.0043312
PARK2	-1.35583	0.000110497
PAX6	-0.709045	0.0418101
PCDH10	-1.34567	1.90422e-08
PCDH17	-0.625153	0.000108906
PCLO	-0.822451	0.000507345
PCSK1	-2.10485	1.37111e-13
PCSK2	-1.10859	0.00135404
PDE1C	-0.767178	0.00716652
PDGFB	-0.841654	0.00115317
PDK3	-0.707269	0.00930764
PDK4	-1.56387	7.24117e-20
PDZRN4	-0.954422	0.0105295
PEX5L	-0.827351	0.0378359
PGAP3	-0.630312	6.03353e-05
PHF19	-0.602158	0.00142178
PIF1	-0.791597	0.00300081
PIK3AP1	-0.615198	3.90858e-05
PIPOX	-0.61192	0.0334422
PKD2L2	-0.658243	0.00138909
PKHD1L1	-0.920644	0.0170905
PKHD1	-1.12465	2.55327e-05
PLAT	-1.17402	1.14287e-09
PLK1	-0.902412	8.16382e-07
PLPPR4	-1.26017	0.000236676
PLPPR5	-0.747263	0.0421792
PLXNA4	-1.30277	2.00495e-06
POSTN	-0.790281	0.00775669
POU3F2	-1.22383	0.000280194
PRDM14	-1.59212	1.75685e-06
PRKG1	-0.910207	0.00181111
PRKXP1	-0.601224	0.0342473
PRR15L	-0.851537	6.88757e-08
PSD4	-0.713629	0.000178518
PTCHD1	-1.03432	0.000860734
PTGER4	-0.650011	0.00931633
PTGS2	-1.03145	0.00460077
PTPRE	-0.938353	0.0080259
PTPRO	-1.31653	0.000194231
PTRF	-0.644215	0.0421792
RABL3	-0.77024	2.36449e-06
RAI2	-0.647537	0.020546
RALYL	-0.792151	0.00118294
RASA3	-0.831729	0.00128482
RASSF5	-0.92626	7.1198e-05
RBBP8NL	-0.640894	0.0189553
RBM3	-0.661114	5.80406e-05
RBP4	-1.15334	0.00154073
REPS2	-0.673887	0.015612
RFTN1	-0.64943	0.0011077
RGS2	-1.10669	2.15624e-07
RHOB	-0.593274	0.0294239
RHOJ	-0.771291	0.0128992
RIMS1	-1.2047	0.000813584
RNF150	-0.763785	0.00100984
ROS1	-0.807986	0.0010059
RSAD2	-1.12805	6.7992e-05
RTN1	-0.992644	0.00010164
S100A14	-1.03624	0.00529401
S100A3	-0.820615	0.0375469
SAMD11	-1.20436	9.69141e-18
SAMD5	-0.720246	5.12835e-05
SCN9A	-0.599323	0.00244049
SCTR	-0.636891	0.00119923
SCUBE2	-1.51128	1.30835e-11
SDC4	-0.636226	1.78443e-05
SDCBP2-AS1	-0.636217	0.01695
SEMA3C	-0.792304	0.000645478
SERPINA3	-0.70768	0.0124739
SERPINB2	-3.75487	1.28392e-64
SERPINB8	-0.608577	0.0404762
SERPIND1	-1.20999	0.000627474
SERPINE1	-1.71603	1.29191e-10
SERPINE2	-0.643673	0.000647417
SLC16A12	-0.634716	0.00157577
SLC22A31	-0.669068	0.013778
SLC2A14	-0.590625	0.016281
SLC30A8	-0.985518	0.00397786
SLC35F4	-0.930984	0.00741007
SLC6A4	-1.15881	0.000420033
SLCO2A1	-1.28736	5.25749e-18
SLIT2	-0.599756	0.035645
SLIT3	-1.12355	1.26199e-12
SLITRK1	-1.5511	5.7564e-06
SMAD9	-0.653361	0.000470243
SMIM6	-0.824071	0.00292241
SNED1	-0.845148	0.000183748
SOX1	-0.91705	0.0099243
SOX5	-1.00403	1.87173e-05
SPATA13	-0.627344	6.23282e-05
SPHK1	-1.04226	5.22327e-07
SPINK1	-0.743545	0.000976994
SPOCK1	-0.726715	0.00068351
SPOCK3	-1.01952	0.0068097
SST	-1.00809	0.00383779
SSTR1	-0.83534	0.000486092
ST6GALNAC5	-1.02037	4.37383e-05
STXBP5L	-0.713936	0.00129532
SULF1	-1.93753	6.2417e-14
SUSD5	-1.04591	3.72986e-05
SV2B	-1.12227	5.46242e-05
SV2C	-0.855391	0.0295877
SVOP	-0.817709	0.00447268
SYDE2	-0.626787	0.000254984
SYT1	-1.35948	0.000106672
SYT2	-0.810004	0.0206801
TAGLN	-1.19607	3.71809e-07
TBX3	-0.902799	5.27164e-09
TCERG1L	-0.949929	0.00749056
TENM2	-0.66757	0.00326114
TGFBI	-0.727964	0.00550034
THSD7A	-1.45382	6.80426e-10
THSD7B	-0.709841	0.00969306
TIAM1	-0.648168	0.000192451
TIMP3	-0.751883	0.00726407
TJP2	-0.865897	5.218e-09
TLL1	-0.706969	0.0120424
TM4SF1	-0.872336	0.00133689
TMCC3	-0.607193	0.000299235
TMEFF2	-1.44777	1.80819e-06
TMPRSS3	-0.983571	0.00363976
TMPRSS6	-0.856095	0.0146762
TMX4	-0.631029	2.11374e-05
TNC	-1.32784	1.52625e-09
TNFRSF9	-0.922182	3.34996e-05
TOP2A	-0.74741	0.000107561
TTC27	-0.597626	0.000154214
TUBB1	-0.706644	0.0274671
TXNIP	-0.61778	0.000892741
UCN3	-1.65997	5.94881e-07
UNC13C	-0.979822	0.00055099
UNC5B	-0.823132	1.64944e-06
UNC5D	-0.688806	5.93684e-05
UNC80	-1.03225	0.000434194
USH1C	-0.797067	0.0453564
UTP20	-0.626104	1.39842e-05
VAT1L	-1.34531	6.37043e-06
VGLL3	-1.65096	2.39999e-09
WNT7B	-0.860729	0.0193219
ZBTB20	-0.72127	2.67311e-05
ZMAT4	-1.02318	0.00120502
ZNF423	-0.586224	1.9717e-05
ZNF704	-0.612551	0.00101211
ZNF713	-0.752647	8.13262e-05
ZNF860	-0.957017	0.00668691
