# Supplementary material for: LSD1-mediated enhancer silencing attenuates retinoic acid signalling during pancreatic endocrine cell development
Source: Nat Commun. 2020 Apr 29;11:2082. doi: 10.1038/s41467-020-16017-x (PMC7190832; doi:10.1038/s41467-020-16017-x)
Supplement: Supplementary file 11 — Supplementary Dataset 9 [file 41467_2020_16017_MOESM11_ESM.xlsx]

## Sheet: Sheet1
Supplementary Data 9. Genes up-regulated by inhibition of LSD1 during PP1 to PP2 transition (LSD1iearly) near G1 enhancers. All differential expression was determined using DESeq2.
Gene	log2(fold-change)	p-value
ABCA2	0.644213	0.000368307
ACAD11	0.885294	7.82031e-08
ACTN3	0.965786	0.00839014
ADCYAP1R1	0.863228	0.00770748
ADM	1.51434	6.88973e-10
AFF2	0.660834	0.0164746
AGAP2	0.649541	0.0370469
AK4	0.86045	0.00100437
ANGPTL4	0.660203	0.0281216
ARHGEF15	0.756726	0.0101219
ARRB2	0.770431	1.9745e-05
ARRDC2	0.692414	0.0119143
BORCS6	0.615497	0.00536469
BST2	1.23655	4.43213e-06
C15orf59	0.76753	0.00668691
C1QA	0.76573	0.0287276
CA11	1.37826	6.15301e-16
CCDC154	0.951195	6.51188e-06
CCDC177	0.792861	0.0382518
CCKBR	0.657877	0.00117627
CDHR3	1.27674	5.02876e-09
CELF2	0.653332	0.00940066
CES4A	0.816715	0.00567296
CLCN7	0.820163	1.15916e-08
CLCNKA	0.629632	0.0473989
CLCNKB	0.953334	0.00883898
CLEC4G	1.69099	1.23381e-11
CLEC4GP1	1.2365	0.000123195
CLIC6	1.25293	5.60366e-07
COLGALT2	0.680402	0.00924452
COMP	1.83601	6.83897e-09
CPZ	1.05544	0.00175785
CRABP2	0.7427	5.11281e-05
CSF3R	1.17553	0.00012348
CTSF	0.675737	0.00041502
CYP26A1	0.970001	0.0111756
CYP26B1	0.760483	0.00708839
DBP	0.623664	0.0316572
DERL3	0.796521	0.026787
EHD2	1.05482	0.00123711
ELOVL5	0.924555	1.07663e-14
EPHB3	0.645516	0.000198929
EPOP	0.655862	0.0013276
FAM212B	1.04664	8.21561e-12
FAM212B-AS1	0.777998	0.00885425
FCER2	2.27193	1.04548e-13
FDFT1	1.49739	1.201e-21
FER1L6	0.926077	0.0153088
FOXA2	0.599097	0.00252573
FUT1	0.772496	0.000162613
GAA	0.59307	5.62867e-05
GADD45G	0.906925	0.0150898
GDF15	1.49318	1.64215e-10
GLT8D2	0.948682	0.000746285
GLYATL1	0.74981	0.0141267
GLYATL2	1.28068	0.000198929
GOLGA6L2	1.18071	0.000396974
GOLT1A	0.696866	0.00161353
GPR37L1	1.31813	0.000195854
GPRIN2	0.618334	0.00996827
GRAP2	0.869093	0.00492335
GRIP2	0.730656	0.000198208
HOXA1	0.866379	0.00052026
HOXA3	0.625783	0.0357107
HOXC4	0.873339	0.000658124
HPSE	0.636623	0.0332646
HSD17B14	1.40116	1.57681e-19
IGFBP6	0.817206	0.00647217
IGFBPL1	0.666161	1.9378e-06
IGFN1	1.2528	0.000272721
IGSF21	1.09177	2.17037e-06
INSIG1	2.27485	2.0033e-37
IQGAP2	0.602178	0.00120502
IRF8	0.72338	0.00383566
ISYNA1	0.718429	4.90436e-05
ITIH4	1.50683	3.54026e-08
ITPR3	0.805669	1.78829e-08
IZUMO1	1.03352	0.00582715
JUND	0.848135	0.000487768
KCNN1	0.985067	3.60617e-05
KIAA1644	1.22875	4.55814e-07
KIRREL3	1.85283	4.50804e-17
LIPG	1.26217	3.68261e-15
LMTK3	0.60006	0.00428166
LOC100240734	0.84287	0.028243
LOC284581	0.672542	0.0162024
LOC400043	0.603551	9.26374e-05
LRFN1	1.08464	3.1614e-05
LRTM1	0.880057	0.0227536
LY6E	0.982158	3.23817e-08
MDGA1	0.71734	0.00027192
ME3	0.892873	6.51981e-06
MIF	0.594153	0.02409
MIF-AS1	0.591549	0.0251003
MLXIPL	0.69485	0.000955664
NPY	0.822571	0.0146911
OLFML3	1.04754	5.82814e-07
OSR1	1.09441	0.000101774
P2RY2	1.92531	2.47998e-16
PDP2	0.87413	7.82052e-06
PLA2G3	2.97699	1.47366e-35
PLCB2	0.845644	0.0153613
PLEKHA4	1.4324	3.23188e-19
PLTP	0.585561	0.00244049
PRLHR	0.97398	0.00711017
PRR5	0.608301	0.0102923
PRRT1	1.15891	6.12546e-05
PTGES	0.806475	0.0445639
RAB29	1.55884	5.51905e-17
RARG	0.757657	0.000892741
RASIP1	0.980934	0.00134074
RHOF	1.05062	1.5909e-10
RNASE1	1.21926	1.14053e-06
RNF224	0.692142	0.02767
SDC1	0.738308	0.000151674
SEC1P	0.958281	0.00512999
SHH	0.855383	0.0177296
SLC1A5	1.35319	8.56041e-08
SLC41A1	0.648218	6.0547e-05
SLC6A8	0.860729	5.90071e-10
SNX31	0.828662	0.033453
SPOCK2	0.593969	5.39592e-05
SREBF1	1.08222	3.00944e-10
STEAP1	0.826472	0.00895673
SYNGR3	0.688175	0.00866854
TMEM110	0.853008	3.2855e-09
TMEM110-MUSTN1	1.41134	1.5672e-08
TMEM120B	0.862874	4.93512e-10
TMEM139	0.862266	0.0176415
TMEM38A	0.707661	0.00383779
TNXB	1.18431	1.81148e-09
TRAPPC5	0.670806	0.00373656
TUBB2B	0.588125	1.34856e-05
UAP1L1	1.68369	3.3988e-09
VEGFA	0.630907	5.82992e-05
VSTM2A	0.720979	0.0181966
VSTM2L	1.16253	1.93955e-08
ZAP70	0.772916	0.018253
ZBTB16	0.633991	0.00741406
