# Supplementary material for: LSD1-mediated enhancer silencing attenuates retinoic acid signalling during pancreatic endocrine cell development
Source: Nat Commun. 2020 Apr 29;11:2082. doi: 10.1038/s41467-020-16017-x (PMC7190832; doi:10.1038/s41467-020-16017-x)
Supplement: Supplementary file 12 — Supplementary Dataset 10 [file 41467_2020_16017_MOESM12_ESM.xlsx]

## Sheet: Sheet1
Supplementary Data 10. Genes up-regulated by inhibition of LSD1 during PP1 to PP2 transition (LSD1iearly) near G2 enhancers. All differential expression was determined using DESeq2.
Gene	log2(fold-change)	p-value
ADAMTS14	0.878588	0.0247587
ADGRB2	0.595538	0.015756
ANG	0.82905	0.00524358
APOA2	0.660657	0.0109092
ARPC1B	0.657724	0.000388249
BST2	1.23655	4.43213e-06
C6orf1	0.659984	0.0301253
CACNG8	0.834642	0.0222343
CCDC88B	1.72999	2.71341e-09
CERS1	0.597174	0.0108679
CLCNKB	0.953334	0.00883898
COL16A1	0.759395	0.0324267
COLEC11	0.948382	0.00484147
COMP	1.83601	6.83897e-09
CPXM1	0.75522	9.21703e-07
CRABP2	0.7427	5.11281e-05
CROCC	0.693209	0.000695055
FAM65C	0.964905	0.00632945
FCHO1	0.746027	0.0220208
FDFT1	1.49739	1.201e-21
FUT9	0.607481	0.0463201
GAL3ST4	1.20068	1.75278e-07
GBGT1	0.9519	0.000602704
GDF1	0.707905	0.00128146
GDF15	1.49318	1.64215e-10
GPC2	0.651869	0.000433772
GPR37L1	1.31813	0.000195854
HRC	1.35589	3.31242e-05
HSD17B7	1.19315	4.56389e-10
ICAM1	0.93566	0.00252083
IDH1	0.671039	1.33993e-06
IFITM1	1.29426	3.91768e-05
IMPG1	0.964585	0.0101204
JAKMIP2	0.603813	0.0100465
JUND	0.848135	0.000487768
KIF26B	0.65238	0.00252083
LAPTM5	0.966185	0.0106612
LDLR	0.988618	2.30707e-08
LOC100240734	0.84287	0.028243
LOC400043	0.603551	9.26374e-05
LRFN4	0.587455	0.042103
LRP8	1.43403	9.62402e-14
MFNG	0.924327	0.000198929
MIA-RAB4B	0.653399	0.00257914
MSMB	0.787575	0.045006
MYO15B	0.589355	0.00216748
MYOZ3	1.04276	6.51817e-07
NEU1	1.16011	1.201e-21
NFE2L2	0.615385	3.71735e-05
PC	0.620378	0.000334099
PCOLCE	0.793434	0.00140795
PDE4C	1.11794	6.51047e-06
PGGHG	0.778575	1.81834e-05
PHLDA3	1.20319	2.86396e-13
PRELP	0.820062	0.033453
PRR5	0.608301	0.0102923
PTP4A3	0.998294	4.30745e-06
RAB29	1.55884	5.51905e-17
RAB4B	0.646177	0.00391961
RAC2	1.18394	0.000142183
RNASE4	0.753953	0.00412067
SCNN1A	1.42537	4.52331e-07
SLC13A5	0.827973	0.0232308
SLC2A3	0.824651	0.0001502
SLC44A4	0.853697	0.0181966
SNX31	0.828662	0.033453
SPOCK2	0.593969	5.39592e-05
SREBF1	1.08222	3.00944e-10
SRRM4	0.769173	4.83212e-07
ST6GALNAC4	0.780388	0.00102647
STOM	0.927703	0.00543693
TMEM120B	0.862874	4.93512e-10
TOMM7	0.708929	1.24382e-07
TRIB3	0.927357	2.81747e-07
TSPEAR-AS1	0.599598	0.0414502
VEGFB	0.85733	1.64642e-07
ZBTB16	0.633991	0.00741406
ZNF385A	0.601369	0.000196843
