# Supplementary material for: LSD1-mediated enhancer silencing attenuates retinoic acid signalling during pancreatic endocrine cell development
Source: Nat Commun. 2020 Apr 29;11:2082. doi: 10.1038/s41467-020-16017-x (PMC7190832; doi:10.1038/s41467-020-16017-x)
Supplement: Supplementary file 13 — Supplementary Dataset 11 [file 41467_2020_16017_MOESM13_ESM.xlsx]

## Sheet: Sheet1
Supplementary Data 11. Genes up-regulated by inhibition of LSD1 during PP1 to PP2 transition (LSD1iearly) near G3 enhancers. All differential expression was determined using DESeq2.
Gene	log2(fold-change)	p-value
ABCG2	0.927209	4.24228e-07
ADM2	0.940261	0.00515574
ALDOC	1.43532	4.67804e-08
AMHR2	0.854524	0.000153091
ANKLE1	1.34675	7.2727e-11
B3GNT7	0.738868	0.00244049
BST2	1.23655	4.43213e-06
C1QA	0.76573	0.0287276
CERS1	0.597174	0.0108679
CLCNKA	0.629632	0.0473989
CLCNKB	0.953334	0.00883898
COMP	1.83601	6.83897e-09
CRABP2	0.7427	5.11281e-05
DGKG	0.994913	0.00149356
ELMO1	0.637491	0.00349542
EPHA8	1.57107	1.22305e-12
EYA2	0.890965	0.00145438
FAM43B	0.770326	0.04706
FER1L6	0.926077	0.0153088
GALK1	0.859733	0.00104102
GDF1	0.707905	0.00128146
GJA4	0.618132	0.00348841
GNPDA1	0.687094	9.78331e-07
GOLT1A	0.696866	0.00161353
HYAL3	0.631123	0.0219882
IFIT1	0.950702	0.000778687
ITGA9	0.617321	0.010193
KAZN	0.646294	0.000426745
KIAA1211L	0.86883	0.000798495
LENG9	0.636428	0.00806363
MCRIP2	0.629808	0.00391209
MFNG	0.924327	0.000198929
MRPL34	0.68019	0.00229211
PCSK9	3.06206	1.58384e-117
PPFIA4	0.86568	0.0162752
PPM1K	0.606916	0.00159366
RAC2	1.18394	0.000142183
REEP6	0.784651	0.000473203
RHBDL1	0.883798	0.00414638
SEMA3B	0.938512	0.000426745
SEMA3B-AS1	0.844724	0.0329081
SH3RF3	0.933605	0.00176535
SH3RF3-AS1	1.05133	0.0037203
SLC2A3	0.824651	0.0001502
SREBF1	1.08222	3.00944e-10
STMN4	1.40471	4.10626e-05
STXBP1	0.672266	0.00312102
TMEM120B	0.862874	4.93512e-10
TMEM139	0.862266	0.0176415
UNC13D	0.778127	0.0155456
VEGFA	0.630907	5.82992e-05
VSTM2L	1.16253	1.93955e-08
WBP2	0.592691	0.000373555
