# Supplementary material for: LSD1-mediated enhancer silencing attenuates retinoic acid signalling during pancreatic endocrine cell development
Source: Nat Commun. 2020 Apr 29;11:2082. doi: 10.1038/s41467-020-16017-x (PMC7190832; doi:10.1038/s41467-020-16017-x)
Supplement: Supplementary file 14 — Supplementary Dataset 12 [file 41467_2020_16017_MOESM14_ESM.xlsx]

## Sheet: Sheet1
Supplementary Data 12. Gene ontology for up-regulated genes near G1 enhancers. Gene ontology enrichments were performed using Metascape.
GroupID	Category	Term	Description	LogP	Log(q-value)	InTerm_InList	Genes	Symbols
1_Summary	GO Biological Processes	GO:0032787	monocarboxylic acid metabolic process	-5.18705	-1.00712	14/558	89,1382,1592,3638,4282,6720,9536,10873,50487,51085,56603,57546,60481,84129,117,133,2222,5360,51477,6535,51171,57664	ACTN3,CRABP2,CYP26A1,INSIG1,MIF,SREBF1,PTGES,ME3,PLA2G3,MLXIPL,CYP26B1,PDP2,ELOVL5,ACAD11,ADCYAP1R1,ADM,FDFT1,PLTP,ISYNA1,SLC6A8,HSD17B14,PLEKHA4
1_Member	GO Biological Processes	GO:0032787	monocarboxylic acid metabolic process	-5.18705	-1.00712	14/558	89,1382,1592,3638,4282,6720,9536,10873,50487,51085,56603,57546,60481,84129	ACTN3,CRABP2,CYP26A1,INSIG1,MIF,SREBF1,PTGES,ME3,PLA2G3,MLXIPL,CYP26B1,PDP2,ELOVL5,ACAD11
1_Member	GO Biological Processes	GO:0006631	fatty acid metabolic process	-3.62303	-0.874473	9/346	3638,4282,6720,9536,50487,51085,57546,60481,84129	INSIG1,MIF,SREBF1,PTGES,PLA2G3,MLXIPL,PDP2,ELOVL5,ACAD11
1_Member	GO Biological Processes	GO:0044283	small molecule biosynthetic process	-3.51826	-0.815455	11/522	117,133,2222,3638,4282,5360,6720,9536,51085,51477,60481	ADCYAP1R1,ADM,FDFT1,INSIG1,MIF,PLTP,SREBF1,PTGES,MLXIPL,ISYNA1,ELOVL5
1_Member	GO Biological Processes	GO:0019752	carboxylic acid metabolic process	-3.27155	-0.725089	15/946	89,1382,1592,3638,4282,6535,6720,9536,10873,50487,51085,56603,57546,60481,84129	ACTN3,CRABP2,CYP26A1,INSIG1,MIF,SLC6A8,SREBF1,PTGES,ME3,PLA2G3,MLXIPL,CYP26B1,PDP2,ELOVL5,ACAD11
1_Member	GO Biological Processes	GO:0006633	fatty acid biosynthetic process	-2.97078	-0.576779	5/129	3638,4282,9536,51085,60481	INSIG1,MIF,PTGES,MLXIPL,ELOVL5
1_Member	GO Biological Processes	GO:0006636	unsaturated fatty acid biosynthetic process	-2.78985	-0.502016	3/39	4282,9536,60481	MIF,PTGES,ELOVL5
1_Member	GO Biological Processes	GO:0008610	lipid biosynthetic process	-2.72015	-0.44871	11/654	133,2222,3638,4282,6720,9536,51085,51171,51477,57664,60481	ADM,FDFT1,INSIG1,MIF,SREBF1,PTGES,MLXIPL,HSD17B14,ISYNA1,PLEKHA4,ELOVL5
1_Member	GO Biological Processes	GO:0072330	monocarboxylic acid biosynthetic process	-2.18795	-0.20668	5/196	3638,4282,9536,51085,60481	INSIG1,MIF,PTGES,MLXIPL,ELOVL5
2_Summary	GO Biological Processes	GO:0051155	positive regulation of striated muscle cell differentiation	-4.7555	-0.968079	5/54	409,6469,9518,30846,56603,89,6382,7422,133,3170,3710,5029,10855,1382,3727,7535,7704,222008	ARRB2,SHH,GDF15,EHD2,CYP26B1,ACTN3,SDC1,VEGFA,ADM,FOXA2,ITPR3,P2RY2,HPSE,CRABP2,JUND,ZAP70,ZBTB16,VSTM2A
2_Member	GO Biological Processes	GO:0051155	positive regulation of striated muscle cell differentiation	-4.7555	-0.968079	5/54	409,6469,9518,30846,56603	ARRB2,SHH,GDF15,EHD2,CYP26B1
2_Member	GO Biological Processes	GO:0051149	positive regulation of muscle cell differentiation	-3.73293	-0.874473	5/88	409,6469,9518,30846,56603	ARRB2,SHH,GDF15,EHD2,CYP26B1
2_Member	GO Biological Processes	GO:0051153	regulation of striated muscle cell differentiation	-3.64245	-0.874473	5/92	409,6469,9518,30846,56603	ARRB2,SHH,GDF15,EHD2,CYP26B1
2_Member	GO Biological Processes	GO:0048643	positive regulation of skeletal muscle tissue development	-3.47227	-0.785719	3/23	89,6469,56603	ACTN3,SHH,CYP26B1
2_Member	GO Biological Processes	GO:0045844	positive regulation of striated muscle tissue development	-3.31331	-0.735444	4/61	89,409,6469,56603	ACTN3,ARRB2,SHH,CYP26B1
2_Member	GO Biological Processes	GO:0048636	positive regulation of muscle organ development	-3.31331	-0.735444	4/61	89,409,6469,56603	ACTN3,ARRB2,SHH,CYP26B1
2_Member	GO Biological Processes	GO:1901863	positive regulation of muscle tissue development	-3.28634	-0.725089	4/62	89,409,6469,56603	ACTN3,ARRB2,SHH,CYP26B1
2_Member	GO Biological Processes	GO:0010831	positive regulation of myotube differentiation	-3.16908	-0.679352	3/29	9518,30846,56603	GDF15,EHD2,CYP26B1
2_Member	GO Biological Processes	GO:0051146	striated muscle cell differentiation	-3.15368	-0.678379	7/246	409,6382,6469,7422,9518,30846,56603	ARRB2,SDC1,SHH,VEGFA,GDF15,EHD2,CYP26B1
2_Member	GO Biological Processes	GO:0042692	muscle cell differentiation	-2.81998	-0.510764	8/362	133,409,6382,6469,7422,9518,30846,56603	ADM,ARRB2,SDC1,SHH,VEGFA,GDF15,EHD2,CYP26B1
2_Member	GO Biological Processes	GO:0048641	regulation of skeletal muscle tissue development	-2.55591	-0.396231	3/47	89,6469,56603	ACTN3,SHH,CYP26B1
2_Member	GO Biological Processes	GO:0051147	regulation of muscle cell differentiation	-2.51401	-0.371513	5/164	409,6469,9518,30846,56603	ARRB2,SHH,GDF15,EHD2,CYP26B1
2_Member	GO Biological Processes	GO:0050878	regulation of body fluid levels	-2.49739	-0.362787	9/501	409,3170,3710,5029,6469,7422,10855,30846,56603	ARRB2,FOXA2,ITPR3,P2RY2,SHH,VEGFA,HPSE,EHD2,CYP26B1
2_Member	GO Biological Processes	GO:0014902	myotube differentiation	-2.42427	-0.352408	4/106	6469,9518,30846,56603	SHH,GDF15,EHD2,CYP26B1
2_Member	GO Biological Processes	GO:0010830	regulation of myotube differentiation	-2.38447	-0.334879	3/54	9518,30846,56603	GDF15,EHD2,CYP26B1
2_Member	GO Biological Processes	GO:0045597	positive regulation of cell differentiation	-2.35214	-0.315232	12/838	133,409,1382,3727,6469,7422,7535,7704,9518,30846,56603,222008	ADM,ARRB2,CRABP2,JUND,SHH,VEGFA,ZAP70,ZBTB16,GDF15,EHD2,CYP26B1,VSTM2A
2_Member	GO Biological Processes	GO:0016202	regulation of striated muscle tissue development	-2.29856	-0.280003	4/115	89,409,6469,56603	ACTN3,ARRB2,SHH,CYP26B1
2_Member	GO Biological Processes	GO:1901861	regulation of muscle tissue development	-2.27217	-0.265431	4/117	89,409,6469,56603	ACTN3,ARRB2,SHH,CYP26B1
2_Member	GO Biological Processes	GO:0048634	regulation of muscle organ development	-2.27217	-0.265431	4/117	89,409,6469,56603	ACTN3,ARRB2,SHH,CYP26B1
2_Member	GO Biological Processes	GO:0061061	muscle structure development	-2.11896	-0.165934	9/574	89,133,409,6382,6469,7422,9518,30846,56603	ACTN3,ADM,ARRB2,SDC1,SHH,VEGFA,GDF15,EHD2,CYP26B1
3_Summary	GO Biological Processes	GO:0035116	embryonic hindlimb morphogenesis	-4.65351	-0.968079	4/28	5916,6469,7704,130497,1311,1382,56603,133,3170,3198,3200,3221,3638,6720,9536,409,1441,2548,6382,7422	RARG,SHH,ZBTB16,OSR1,COMP,CRABP2,CYP26B1,ADM,FOXA2,HOXA1,HOXA3,HOXC4,INSIG1,SREBF1,PTGES,ARRB2,CSF3R,GAA,SDC1,VEGFA
3_Member	GO Biological Processes	GO:0035116	embryonic hindlimb morphogenesis	-4.65351	-0.968079	4/28	5916,6469,7704,130497	RARG,SHH,ZBTB16,OSR1
3_Member	GO Biological Processes	GO:0035137	hindlimb morphogenesis	-4.21064	-0.968079	4/36	5916,6469,7704,130497	RARG,SHH,ZBTB16,OSR1
3_Member	GO Biological Processes	GO:0048736	appendage development	-4.18043	-0.968079	7/167	1311,1382,5916,6469,7704,56603,130497	COMP,CRABP2,RARG,SHH,ZBTB16,CYP26B1,OSR1
3_Member	GO Biological Processes	GO:0060173	limb development	-4.18043	-0.968079	7/167	1311,1382,5916,6469,7704,56603,130497	COMP,CRABP2,RARG,SHH,ZBTB16,CYP26B1,OSR1
3_Member	GO Biological Processes	GO:0035136	forelimb morphogenesis	-4.07167	-0.968079	4/39	1382,6469,7704,130497	CRABP2,SHH,ZBTB16,OSR1
3_Member	GO Biological Processes	GO:0030326	embryonic limb morphogenesis	-3.97514	-0.968079	6/125	1382,5916,6469,7704,56603,130497	CRABP2,RARG,SHH,ZBTB16,CYP26B1,OSR1
3_Member	GO Biological Processes	GO:0035113	embryonic appendage morphogenesis	-3.97514	-0.968079	6/125	1382,5916,6469,7704,56603,130497	CRABP2,RARG,SHH,ZBTB16,CYP26B1,OSR1
3_Member	GO Biological Processes	GO:0048598	embryonic morphogenesis	-3.83291	-0.908253	12/564	133,1382,3170,3198,3200,3221,3638,5916,6469,7704,56603,130497	ADM,CRABP2,FOXA2,HOXA1,HOXA3,HOXC4,INSIG1,RARG,SHH,ZBTB16,CYP26B1,OSR1
3_Member	GO Biological Processes	GO:0009952	anterior/posterior pattern specification	-3.70691	-0.874473	7/199	3170,3200,3221,5916,6469,7704,130497	FOXA2,HOXA3,HOXC4,RARG,SHH,ZBTB16,OSR1
3_Member	GO Biological Processes	GO:0048705	skeletal system morphogenesis	-3.62805	-0.874473	7/205	1311,3198,3200,3638,5916,56603,130497	COMP,HOXA1,HOXA3,INSIG1,RARG,CYP26B1,OSR1
3_Member	GO Biological Processes	GO:0035108	limb morphogenesis	-3.62318	-0.874473	6/145	1382,5916,6469,7704,56603,130497	CRABP2,RARG,SHH,ZBTB16,CYP26B1,OSR1
3_Member	GO Biological Processes	GO:0035107	appendage morphogenesis	-3.62318	-0.874473	6/145	1382,5916,6469,7704,56603,130497	CRABP2,RARG,SHH,ZBTB16,CYP26B1,OSR1
3_Member	GO Biological Processes	GO:0032526	response to retinoic acid	-3.35733	-0.735444	5/106	5916,6720,9536,56603,130497	RARG,SREBF1,PTGES,CYP26B1,OSR1
3_Member	GO Biological Processes	GO:0001501	skeletal system development	-3.19746	-0.687796	10/481	1311,3198,3200,3221,3638,5916,6469,7704,56603,130497	COMP,HOXA1,HOXA3,HOXC4,INSIG1,RARG,SHH,ZBTB16,CYP26B1,OSR1
3_Member	GO Biological Processes	GO:0009887	animal organ morphogenesis	-3.15073	-0.678379	15/972	133,409,1311,1441,2548,3198,3200,3221,3638,5916,6382,6469,7422,56603,130497	ADM,ARRB2,COMP,CSF3R,GAA,HOXA1,HOXA3,HOXC4,INSIG1,RARG,SDC1,SHH,VEGFA,CYP26B1,OSR1
3_Member	GO Biological Processes	GO:0051216	cartilage development	-3.11193	-0.648008	6/181	1311,3200,3221,5916,7704,130497	COMP,HOXA3,HOXC4,RARG,ZBTB16,OSR1
3_Member	GO Biological Processes	GO:0003002	regionalization	-3.09315	-0.637501	8/328	3170,3200,3221,5916,6469,7704,56603,130497	FOXA2,HOXA3,HOXC4,RARG,SHH,ZBTB16,CYP26B1,OSR1
3_Member	GO Biological Processes	GO:0035115	embryonic forelimb morphogenesis	-3.0829	-0.635371	3/31	1382,6469,130497	CRABP2,SHH,OSR1
3_Member	GO Biological Processes	GO:0048568	embryonic organ development	-3.03225	-0.612559	9/418	133,3198,3200,3221,3638,5916,6469,7422,130497	ADM,HOXA1,HOXA3,HOXC4,INSIG1,RARG,SHH,VEGFA,OSR1
3_Member	GO Biological Processes	GO:0040019	positive regulation of embryonic development	-2.96431	-0.576779	3/34	3170,6469,130497	FOXA2,SHH,OSR1
3_Member	GO Biological Processes	GO:0048562	embryonic organ morphogenesis	-2.81906	-0.510764	7/281	3198,3200,3221,3638,5916,6469,130497	HOXA1,HOXA3,HOXC4,INSIG1,RARG,SHH,OSR1
3_Member	GO Biological Processes	GO:0060349	bone morphogenesis	-2.81048	-0.510764	4/83	1311,3638,5916,56603	COMP,INSIG1,RARG,CYP26B1
3_Member	GO Biological Processes	GO:0061448	connective tissue development	-2.51822	-0.371717	6/237	1311,3200,3221,5916,7704,130497	COMP,HOXA3,HOXC4,RARG,ZBTB16,OSR1
3_Member	GO Biological Processes	GO:0090596	sensory organ morphogenesis	-2.44752	-0.354719	6/245	3198,3638,5916,7422,56603,130497	HOXA1,INSIG1,RARG,VEGFA,CYP26B1,OSR1
3_Member	GO Biological Processes	GO:0007389	pattern specification process	-2.43572	-0.354719	8/418	3170,3200,3221,5916,6469,7704,56603,130497	FOXA2,HOXA3,HOXC4,RARG,SHH,ZBTB16,CYP26B1,OSR1
3_Member	GO Biological Processes	GO:0009790	embryo development	-2.38617	-0.334879	13/939	133,1382,3170,3198,3200,3221,3638,5916,6469,7422,7704,56603,130497	ADM,CRABP2,FOXA2,HOXA1,HOXA3,HOXC4,INSIG1,RARG,SHH,VEGFA,ZBTB16,CYP26B1,OSR1
3_Member	GO Biological Processes	GO:0042733	embryonic digit morphogenesis	-2.23595	-0.239278	3/61	6469,7704,130497	SHH,ZBTB16,OSR1
3_Member	GO Biological Processes	GO:0071300	cellular response to retinoic acid	-2.08784	-0.155887	3/69	5916,56603,130497	RARG,CYP26B1,OSR1
4_Summary	GO Biological Processes	GO:0048384	retinoic acid receptor signaling pathway	-4.53092	-0.968079	4/30	1382,1592,5916,56603,133,6469,51171,2834,2222,6382,3170,3710,6720,5360,409	CRABP2,CYP26A1,RARG,CYP26B1,ADM,SHH,HSD17B14,PRLHR,FDFT1,SDC1,FOXA2,ITPR3,SREBF1,PLTP,ARRB2
4_Member	GO Biological Processes	GO:0048384	retinoic acid receptor signaling pathway	-4.53092	-0.968079	4/30	1382,1592,5916,56603	CRABP2,CYP26A1,RARG,CYP26B1
4_Member	GO Biological Processes	GO:0034754	cellular hormone metabolic process	-4.2839	-0.968079	6/110	133,1382,1592,6469,51171,56603	ADM,CRABP2,CYP26A1,SHH,HSD17B14,CYP26B1
4_Member	GO Biological Processes	GO:0048385	regulation of retinoic acid receptor signaling pathway	-3.95902	-0.968079	3/16	1382,1592,56603	CRABP2,CYP26A1,CYP26B1
4_Member	GO Biological Processes	GO:0042445	hormone metabolic process	-3.87335	-0.923872	7/187	133,1382,1592,2834,6469,51171,56603	ADM,CRABP2,CYP26A1,PRLHR,SHH,HSD17B14,CYP26B1
4_Member	GO Biological Processes	GO:0042573	retinoic acid metabolic process	-3.53107	-0.815455	3/22	1382,1592,56603	CRABP2,CYP26A1,CYP26B1
4_Member	GO Biological Processes	GO:0006721	terpenoid metabolic process	-3.3386	-0.735444	5/107	1382,1592,2222,6382,56603	CRABP2,CYP26A1,FDFT1,SDC1,CYP26B1
4_Member	GO Biological Processes	GO:0010817	regulation of hormone levels	-3.25358	-0.717106	10/473	133,1382,1592,2834,3170,3710,6469,6720,51171,56603	ADM,CRABP2,CYP26A1,PRLHR,FOXA2,ITPR3,SHH,SREBF1,HSD17B14,CYP26B1
4_Member	GO Biological Processes	GO:0006720	isoprenoid metabolic process	-2.98589	-0.576821	5/128	1382,1592,2222,6382,56603	CRABP2,CYP26A1,FDFT1,SDC1,CYP26B1
4_Member	GO Biological Processes	GO:0006775	fat-soluble vitamin metabolic process	-2.69646	-0.440816	3/42	1592,5360,56603	CYP26A1,PLTP,CYP26B1
4_Member	GO Biological Processes	GO:0001523	retinoid metabolic process	-2.68124	-0.435811	4/90	1382,1592,6382,56603	CRABP2,CYP26A1,SDC1,CYP26B1
4_Member	GO Biological Processes	GO:0016101	diterpenoid metabolic process	-2.56289	-0.396231	4/97	1382,1592,6382,56603	CRABP2,CYP26A1,SDC1,CYP26B1
4_Member	GO Biological Processes	GO:0030522	intracellular receptor signaling pathway	-2.25167	-0.25072	6/269	409,1382,1592,5916,6720,56603	ARRB2,CRABP2,CYP26A1,RARG,SREBF1,CYP26B1
5_Summary	GO Biological Processes	GO:1903959	regulation of anion transmembrane transport	-4.41695	-0.968079	4/32	1186,1187,1188,130497,4282,6510,6535,54102,50487,117,409,375346	CLCN7,CLCNKA,CLCNKB,OSR1,MIF,SLC1A5,SLC6A8,CLIC6,PLA2G3,ADCYAP1R1,ARRB2,TMEM110
5_Member	GO Biological Processes	GO:1903959	regulation of anion transmembrane transport	-4.41695	-0.968079	4/32	1186,1187,1188,130497	CLCN7,CLCNKA,CLCNKB,OSR1
5_Member	GO Biological Processes	GO:0044070	regulation of anion transport	-3.45402	-0.785719	5/101	1186,1187,1188,4282,130497	CLCN7,CLCNKA,CLCNKB,MIF,OSR1
5_Member	GO Biological Processes	GO:0098656	anion transmembrane transport	-2.93702	-0.570008	7/268	1186,1187,1188,6510,6535,54102,130497	CLCN7,CLCNKA,CLCNKB,SLC1A5,SLC6A8,CLIC6,OSR1
5_Member	GO Biological Processes	GO:1902476	chloride transmembrane transport	-2.64639	-0.420703	4/92	1186,1187,1188,54102	CLCN7,CLCNKA,CLCNKB,CLIC6
5_Member	GO Biological Processes	GO:0006821	chloride transport	-2.48415	-0.359987	4/102	1186,1187,1188,54102	CLCN7,CLCNKA,CLCNKB,CLIC6
5_Member	GO Biological Processes	GO:0098661	inorganic anion transmembrane transport	-2.17163	-0.19877	4/125	1186,1187,1188,54102	CLCN7,CLCNKA,CLCNKB,CLIC6
5_Member	GO Biological Processes	GO:0006820	anion transport	-2.06332	-0.138546	9/586	1186,1187,1188,4282,6510,6535,50487,54102,130497	CLCN7,CLCNKA,CLCNKB,MIF,SLC1A5,SLC6A8,PLA2G3,CLIC6,OSR1
5_Member	GO Biological Processes	GO:0043269	regulation of ion transport	-2.04515	-0.130041	9/590	117,409,1186,1187,1188,4282,54102,130497,375346	ADCYAP1R1,ARRB2,CLCN7,CLCNKA,CLCNKB,MIF,CLIC6,OSR1,TMEM110
6_Summary	GO Biological Processes	GO:1905952	regulation of lipid localization	-3.99439	-0.968079	6/124	20,4282,5360,6469,9388,222008,51085,51129,50487	ABCA2,MIF,PLTP,SHH,LIPG,VSTM2A,MLXIPL,ANGPTL4,PLA2G3
6_Member	GO Biological Processes	GO:1905952	regulation of lipid localization	-3.99439	-0.968079	6/124	20,4282,5360,6469,9388,222008	ABCA2,MIF,PLTP,SHH,LIPG,VSTM2A
6_Member	GO Biological Processes	GO:0032374	regulation of cholesterol transport	-3.94388	-0.968079	4/42	20,5360,6469,9388	ABCA2,PLTP,SHH,LIPG
6_Member	GO Biological Processes	GO:0032371	regulation of sterol transport	-3.94388	-0.968079	4/42	20,5360,6469,9388	ABCA2,PLTP,SHH,LIPG
6_Member	GO Biological Processes	GO:0032368	regulation of lipid transport	-3.55626	-0.823493	5/96	20,4282,5360,6469,9388	ABCA2,MIF,PLTP,SHH,LIPG
6_Member	GO Biological Processes	GO:1905954	positive regulation of lipid localization	-3.04049	-0.612559	4/72	4282,5360,9388,222008	MIF,PLTP,LIPG,VSTM2A
6_Member	GO Biological Processes	GO:0030301	cholesterol transport	-2.95258	-0.571991	4/76	20,5360,6469,9388	ABCA2,PLTP,SHH,LIPG
6_Member	GO Biological Processes	GO:0015918	sterol transport	-2.81048	-0.510764	4/83	20,5360,6469,9388	ABCA2,PLTP,SHH,LIPG
6_Member	GO Biological Processes	GO:0032370	positive regulation of lipid transport	-2.43084	-0.354719	3/52	4282,5360,9388	MIF,PLTP,LIPG
6_Member	GO Biological Processes	GO:0055088	lipid homeostasis	-2.3953	-0.339222	4/108	20,9388,51085,51129	ABCA2,LIPG,MLXIPL,ANGPTL4
6_Member	GO Biological Processes	GO:0010876	lipid localization	-2.31141	-0.286824	7/347	20,4282,5360,6469,9388,50487,222008	ABCA2,MIF,PLTP,SHH,LIPG,PLA2G3,VSTM2A
7_Summary	GO Biological Processes	GO:0048646	anatomical structure formation involved in morphogenesis	-3.73732	-0.874473	16/953	133,1441,2049,3170,3198,3200,5916,6469,7422,9518,10855,30846,50487,51129,54922,130497,6382,7704,84623,887,6720,22899,4282,7535,9283,51085,222008,3638,409,2548,117	ADM,CSF3R,EPHB3,FOXA2,HOXA1,HOXA3,RARG,SHH,VEGFA,GDF15,HPSE,EHD2,PLA2G3,ANGPTL4,RASIP1,OSR1,SDC1,ZBTB16,KIRREL3,CCKBR,SREBF1,ARHGEF15,MIF,ZAP70,GPR37L1,MLXIPL,VSTM2A,INSIG1,ARRB2,GAA,ADCYAP1R1
7_Member	GO Biological Processes	GO:0048646	anatomical structure formation involved in morphogenesis	-3.73732	-0.874473	16/953	133,1441,2049,3170,3198,3200,5916,6469,7422,9518,10855,30846,50487,51129,54922,130497	ADM,CSF3R,EPHB3,FOXA2,HOXA1,HOXA3,RARG,SHH,VEGFA,GDF15,HPSE,EHD2,PLA2G3,ANGPTL4,RASIP1,OSR1
7_Member	GO Biological Processes	GO:0035148	tube formation	-3.67231	-0.874473	6/142	133,3198,5916,6469,7422,130497	ADM,HOXA1,RARG,SHH,VEGFA,OSR1
7_Member	GO Biological Processes	GO:0001823	mesonephros development	-3.43426	-0.785719	5/102	6382,6469,7422,7704,130497	SDC1,SHH,VEGFA,ZBTB16,OSR1
7_Member	GO Biological Processes	GO:0001655	urogenital system development	-3.20725	-0.687796	8/315	2049,5916,6382,6469,7422,7704,84623,130497	EPHB3,RARG,SDC1,SHH,VEGFA,ZBTB16,KIRREL3,OSR1
7_Member	GO Biological Processes	GO:0042476	odontogenesis	-3.19562	-0.687796	5/115	133,1441,6382,6469,130497	ADM,CSF3R,SDC1,SHH,OSR1
7_Member	GO Biological Processes	GO:0035295	tube development	-3.18024	-0.681557	11/573	133,887,2049,3198,5916,6382,6469,6720,7422,54922,130497	ADM,CCKBR,EPHB3,HOXA1,RARG,SDC1,SHH,SREBF1,VEGFA,RASIP1,OSR1
7_Member	GO Biological Processes	GO:0001570	vasculogenesis	-3.04049	-0.612559	4/72	133,6469,7422,54922	ADM,SHH,VEGFA,RASIP1
7_Member	GO Biological Processes	GO:0001944	vasculature development	-3.02906	-0.612559	11/598	133,2049,3198,3200,6469,7422,10855,22899,51129,54922,130497	ADM,EPHB3,HOXA1,HOXA3,SHH,VEGFA,HPSE,ARHGEF15,ANGPTL4,RASIP1,OSR1
7_Member	GO Biological Processes	GO:0072358	cardiovascular system development	-2.97674	-0.576779	11/607	133,2049,3198,3200,6469,7422,10855,22899,51129,54922,130497	ADM,EPHB3,HOXA1,HOXA3,SHH,VEGFA,HPSE,ARHGEF15,ANGPTL4,RASIP1,OSR1
7_Member	GO Biological Processes	GO:0035239	tube morphogenesis	-2.94426	-0.570516	8/346	133,2049,3198,5916,6469,7422,54922,130497	ADM,EPHB3,HOXA1,RARG,SHH,VEGFA,RASIP1,OSR1
7_Member	GO Biological Processes	GO:0008284	positive regulation of cell proliferation	-2.86744	-0.518744	13/826	133,887,3200,4282,5916,6469,7422,7535,9283,10855,51085,130497,222008	ADM,CCKBR,HOXA3,MIF,RARG,SHH,VEGFA,ZAP70,GPR37L1,HPSE,MLXIPL,OSR1,VSTM2A
7_Member	GO Biological Processes	GO:0071542	dopaminergic neuron differentiation	-2.78985	-0.502016	3/39	3170,6469,7422	FOXA2,SHH,VEGFA
7_Member	GO Biological Processes	GO:0060021	palate development	-2.77234	-0.490039	4/85	2049,3638,6469,130497	EPHB3,INSIG1,SHH,OSR1
7_Member	GO Biological Processes	GO:2000179	positive regulation of neural precursor cell proliferation	-2.63815	-0.417271	3/44	6469,7422,9283	SHH,VEGFA,GPR37L1
7_Member	GO Biological Processes	GO:0001568	blood vessel development	-2.61442	-0.407874	10/576	133,2049,3198,3200,6469,7422,10855,51129,54922,130497	ADM,EPHB3,HOXA1,HOXA3,SHH,VEGFA,HPSE,ANGPTL4,RASIP1,OSR1
7_Member	GO Biological Processes	GO:0048538	thymus development	-2.61008	-0.407874	3/45	2049,3200,6469	EPHB3,HOXA3,SHH
7_Member	GO Biological Processes	GO:0001657	ureteric bud development	-2.56289	-0.396231	4/97	6382,6469,7422,130497	SDC1,SHH,VEGFA,OSR1
7_Member	GO Biological Processes	GO:0010463	mesenchymal cell proliferation	-2.55591	-0.396231	3/47	6469,7422,130497	SHH,VEGFA,OSR1
7_Member	GO Biological Processes	GO:0048514	blood vessel morphogenesis	-2.55526	-0.396231	9/491	133,2049,3198,3200,6469,7422,10855,51129,54922	ADM,EPHB3,HOXA1,HOXA3,SHH,VEGFA,HPSE,ANGPTL4,RASIP1
7_Member	GO Biological Processes	GO:0072163	mesonephric epithelium development	-2.54677	-0.396231	4/98	6382,6469,7422,130497	SDC1,SHH,VEGFA,OSR1
7_Member	GO Biological Processes	GO:0072164	mesonephric tubule development	-2.54677	-0.396231	4/98	6382,6469,7422,130497	SDC1,SHH,VEGFA,OSR1
7_Member	GO Biological Processes	GO:0001525	angiogenesis	-2.48631	-0.359987	8/410	133,2049,3200,6469,7422,10855,51129,54922	ADM,EPHB3,HOXA3,SHH,VEGFA,HPSE,ANGPTL4,RASIP1
7_Member	GO Biological Processes	GO:0051145	smooth muscle cell differentiation	-2.47921	-0.359987	3/50	133,6469,7422	ADM,SHH,VEGFA
7_Member	GO Biological Processes	GO:0072359	circulatory system development	-2.45673	-0.354719	13/921	133,409,2049,2548,3198,3200,6469,7422,10855,22899,51129,54922,130497	ADM,ARRB2,EPHB3,GAA,HOXA1,HOXA3,SHH,VEGFA,HPSE,ARHGEF15,ANGPTL4,RASIP1,OSR1
7_Member	GO Biological Processes	GO:0090183	regulation of kidney development	-2.36199	-0.315896	3/55	6469,7422,130497	SHH,VEGFA,OSR1
7_Member	GO Biological Processes	GO:0003006	developmental process involved in reproduction	-2.35382	-0.315232	10/627	117,133,409,5916,6382,6469,7422,7704,50487,130497	ADCYAP1R1,ADM,ARRB2,RARG,SDC1,SHH,VEGFA,ZBTB16,PLA2G3,OSR1
7_Member	GO Biological Processes	GO:0007548	sex differentiation	-2.2906	-0.275028	6/264	117,409,6382,6469,7422,130497	ADCYAP1R1,ARRB2,SDC1,SHH,VEGFA,OSR1
7_Member	GO Biological Processes	GO:0001822	kidney development	-2.28274	-0.270132	6/265	6382,6469,7422,7704,84623,130497	SDC1,SHH,VEGFA,ZBTB16,KIRREL3,OSR1
7_Member	GO Biological Processes	GO:0048706	embryonic skeletal system development	-2.20843	-0.221629	4/122	3198,3200,6469,130497	HOXA1,HOXA3,SHH,OSR1
7_Member	GO Biological Processes	GO:0072001	renal system development	-2.16918	-0.19877	6/280	6382,6469,7422,7704,84623,130497	SDC1,SHH,VEGFA,ZBTB16,KIRREL3,OSR1
7_Member	GO Biological Processes	GO:0072171	mesonephric tubule morphogenesis	-2.15935	-0.194267	3/65	6469,7422,130497	SHH,VEGFA,OSR1
7_Member	GO Biological Processes	GO:0072006	nephron development	-2.0234	-0.117375	4/138	6469,7422,84623,130497	SHH,VEGFA,KIRREL3,OSR1
7_Member	GO Biological Processes	GO:2000177	regulation of neural precursor cell proliferation	-2.02084	-0.117375	3/73	6469,7422,9283	SHH,VEGFA,GPR37L1
7_Member	GO Biological Processes	GO:0072078	nephron tubule morphogenesis	-2.02084	-0.117375	3/73	6469,7422,130497	SHH,VEGFA,OSR1
7_Member	GO Biological Processes	GO:0072073	kidney epithelium development	-2.00207	-0.103181	4/140	6382,6469,7422,130497	SDC1,SHH,VEGFA,OSR1
8_Summary	GO Biological Processes	GO:0008202	steroid metabolic process	-3.43416	-0.785719	8/291	133,1592,2222,3638,6469,6720,51171,56603,117,51477,89,5330,5360,51085,57546,7704,144404,222008	ADM,CYP26A1,FDFT1,INSIG1,SHH,SREBF1,HSD17B14,CYP26B1,ADCYAP1R1,ISYNA1,ACTN3,PLCB2,PLTP,MLXIPL,PDP2,ZBTB16,TMEM120B,VSTM2A
8_Member	GO Biological Processes	GO:0008202	steroid metabolic process	-3.43416	-0.785719	8/291	133,1592,2222,3638,6469,6720,51171,56603	ADM,CYP26A1,FDFT1,INSIG1,SHH,SREBF1,HSD17B14,CYP26B1
8_Member	GO Biological Processes	GO:0046165	alcohol biosynthetic process	-3.39537	-0.759517	5/104	117,2222,3638,6720,51477	ADCYAP1R1,FDFT1,INSIG1,SREBF1,ISYNA1
8_Member	GO Biological Processes	GO:1901615	organic hydroxy compound metabolic process	-3.31823	-0.735444	10/464	89,117,1592,2222,3638,5330,5360,6720,51477,56603	ACTN3,ADCYAP1R1,CYP26A1,FDFT1,INSIG1,PLCB2,PLTP,SREBF1,ISYNA1,CYP26B1
8_Member	GO Biological Processes	GO:0019217	regulation of fatty acid metabolic process	-2.86967	-0.518744	4/80	3638,6720,51085,57546	INSIG1,SREBF1,MLXIPL,PDP2
8_Member	GO Biological Processes	GO:1901617	organic hydroxy compound biosynthetic process	-2.86616	-0.518744	6/202	117,2222,3638,5360,6720,51477	ADCYAP1R1,FDFT1,INSIG1,PLTP,SREBF1,ISYNA1
8_Member	GO Biological Processes	GO:0016125	sterol metabolic process	-2.82674	-0.510764	5/139	1592,2222,3638,6720,56603	CYP26A1,FDFT1,INSIG1,SREBF1,CYP26B1
8_Member	GO Biological Processes	GO:0006694	steroid biosynthetic process	-2.50269	-0.364163	5/165	133,2222,3638,6720,51171	ADM,FDFT1,INSIG1,SREBF1,HSD17B14
8_Member	GO Biological Processes	GO:0006695	cholesterol biosynthetic process	-2.45477	-0.354719	3/51	2222,3638,6720	FDFT1,INSIG1,SREBF1
8_Member	GO Biological Processes	GO:1902653	secondary alcohol biosynthetic process	-2.43084	-0.354719	3/52	2222,3638,6720	FDFT1,INSIG1,SREBF1
8_Member	GO Biological Processes	GO:0016126	sterol biosynthetic process	-2.33996	-0.306159	3/56	2222,3638,6720	FDFT1,INSIG1,SREBF1
8_Member	GO Biological Processes	GO:0006066	alcohol metabolic process	-2.11883	-0.165934	6/287	117,2222,3638,5330,6720,51477	ADCYAP1R1,FDFT1,INSIG1,PLCB2,SREBF1,ISYNA1
8_Member	GO Biological Processes	GO:0045444	fat cell differentiation	-2.10781	-0.165934	5/205	3638,6720,7704,144404,222008	INSIG1,SREBF1,ZBTB16,TMEM120B,VSTM2A
9_Summary	GO Biological Processes	GO:0022407	regulation of cell-cell adhesion	-3.2774	-0.725089	9/386	2049,3170,6469,7535,7704,9402,55615,56603,339390,7422,9806,84623,222256,284359,4282,8934,684	EPHB3,FOXA2,SHH,ZAP70,ZBTB16,GRAP2,PRR5,CYP26B1,CLEC4G,VEGFA,SPOCK2,KIRREL3,CDHR3,IZUMO1,MIF,RAB29,BST2
9_Member	GO Biological Processes	GO:0022407	regulation of cell-cell adhesion	-3.2774	-0.725089	9/386	2049,3170,6469,7535,7704,9402,55615,56603,339390	EPHB3,FOXA2,SHH,ZAP70,ZBTB16,GRAP2,PRR5,CYP26B1,CLEC4G
9_Member	GO Biological Processes	GO:0046638	positive regulation of alpha-beta T cell differentiation	-2.82272	-0.510764	3/38	6469,7535,7704	SHH,ZAP70,ZBTB16
9_Member	GO Biological Processes	GO:0030155	regulation of cell adhesion	-2.80988	-0.510764	11/637	2049,3170,6469,7422,7535,7704,9402,9806,55615,56603,339390	EPHB3,FOXA2,SHH,VEGFA,ZAP70,ZBTB16,GRAP2,SPOCK2,PRR5,CYP26B1,CLEC4G
9_Member	GO Biological Processes	GO:0045785	positive regulation of cell adhesion	-2.70976	-0.443644	8/377	3170,6469,7422,7535,7704,9402,9806,55615	FOXA2,SHH,VEGFA,ZAP70,ZBTB16,GRAP2,SPOCK2,PRR5
9_Member	GO Biological Processes	GO:0050863	regulation of T cell activation	-2.67473	-0.434325	7/298	6469,7535,7704,9402,55615,56603,339390	SHH,ZAP70,ZBTB16,GRAP2,PRR5,CYP26B1,CLEC4G
9_Member	GO Biological Processes	GO:0098609	cell-cell adhesion	-2.61085	-0.407874	12/778	2049,3170,6469,7535,7704,9402,55615,56603,84623,222256,284359,339390	EPHB3,FOXA2,SHH,ZAP70,ZBTB16,GRAP2,PRR5,CYP26B1,KIRREL3,CDHR3,IZUMO1,CLEC4G
9_Member	GO Biological Processes	GO:0016337	single organismal cell-cell adhesion	-2.58209	-0.396231	10/582	2049,3170,6469,7535,7704,9402,55615,56603,284359,339390	EPHB3,FOXA2,SHH,ZAP70,ZBTB16,GRAP2,PRR5,CYP26B1,IZUMO1,CLEC4G
9_Member	GO Biological Processes	GO:1903037	regulation of leukocyte cell-cell adhesion	-2.55578	-0.396231	7/313	6469,7535,7704,9402,55615,56603,339390	SHH,ZAP70,ZBTB16,GRAP2,PRR5,CYP26B1,CLEC4G
9_Member	GO Biological Processes	GO:0046635	positive regulation of alpha-beta T cell activation	-2.47921	-0.359987	3/50	6469,7535,7704	SHH,ZAP70,ZBTB16
9_Member	GO Biological Processes	GO:0022409	positive regulation of cell-cell adhesion	-2.46492	-0.354719	6/243	3170,6469,7535,7704,9402,55615	FOXA2,SHH,ZAP70,ZBTB16,GRAP2,PRR5
9_Member	GO Biological Processes	GO:0046637	regulation of alpha-beta T cell differentiation	-2.45477	-0.354719	3/51	6469,7535,7704	SHH,ZAP70,ZBTB16
9_Member	GO Biological Processes	GO:0038083	peptidyl-tyrosine autophosphorylation	-2.43084	-0.354719	3/52	7422,7535,9402	VEGFA,ZAP70,GRAP2
9_Member	GO Biological Processes	GO:0051249	regulation of lymphocyte activation	-2.41091	-0.348063	8/422	4282,6469,7535,7704,9402,55615,56603,339390	MIF,SHH,ZAP70,ZBTB16,GRAP2,PRR5,CYP26B1,CLEC4G
9_Member	GO Biological Processes	GO:0007159	leukocyte cell-cell adhesion	-2.3591	-0.315896	7/340	6469,7535,7704,9402,55615,56603,339390	SHH,ZAP70,ZBTB16,GRAP2,PRR5,CYP26B1,CLEC4G
9_Member	GO Biological Processes	GO:0045580	regulation of T cell differentiation	-2.31196	-0.286824	4/114	6469,7535,7704,56603	SHH,ZAP70,ZBTB16,CYP26B1
9_Member	GO Biological Processes	GO:0098602	single organism cell adhesion	-2.30628	-0.284714	10/637	2049,3170,6469,7535,7704,9402,55615,56603,284359,339390	EPHB3,FOXA2,SHH,ZAP70,ZBTB16,GRAP2,PRR5,CYP26B1,IZUMO1,CLEC4G
9_Member	GO Biological Processes	GO:0042110	T cell activation	-2.26278	-0.258947	8/447	6469,7535,7704,8934,9402,55615,56603,339390	SHH,ZAP70,ZBTB16,RAB29,GRAP2,PRR5,CYP26B1,CLEC4G
9_Member	GO Biological Processes	GO:0046649	lymphocyte activation	-2.22791	-0.23832	10/654	684,4282,6469,7535,7704,8934,9402,55615,56603,339390	BST2,MIF,SHH,ZAP70,ZBTB16,RAB29,GRAP2,PRR5,CYP26B1,CLEC4G
9_Member	GO Biological Processes	GO:0050870	positive regulation of T cell activation	-2.10781	-0.165934	5/205	6469,7535,7704,9402,55615	SHH,ZAP70,ZBTB16,GRAP2,PRR5
9_Member	GO Biological Processes	GO:0045582	positive regulation of T cell differentiation	-2.08784	-0.155887	3/69	6469,7535,7704	SHH,ZAP70,ZBTB16
9_Member	GO Biological Processes	GO:0002694	regulation of leukocyte activation	-2.06846	-0.138952	8/483	4282,6469,7535,7704,9402,55615,56603,339390	MIF,SHH,ZAP70,ZBTB16,GRAP2,PRR5,CYP26B1,CLEC4G
9_Member	GO Biological Processes	GO:0051251	positive regulation of lymphocyte activation	-2.0632	-0.138546	6/295	4282,6469,7535,7704,9402,55615	MIF,SHH,ZAP70,ZBTB16,GRAP2,PRR5
9_Member	GO Biological Processes	GO:0046634	regulation of alpha-beta T cell activation	-2.05381	-0.131561	3/71	6469,7535,7704	SHH,ZAP70,ZBTB16
9_Member	GO Biological Processes	GO:1903039	positive regulation of leukocyte cell-cell adhesion	-2.03193	-0.119176	5/214	6469,7535,7704,9402,55615	SHH,ZAP70,ZBTB16,GRAP2,PRR5
9_Member	GO Biological Processes	GO:0045619	regulation of lymphocyte differentiation	-2.01269	-0.111521	4/139	6469,7535,7704,56603	SHH,ZAP70,ZBTB16,CYP26B1
10_Summary	GO Biological Processes	GO:0044712	single-organism catabolic process	-2.84275	-0.510764	14/936	89,1592,2523,2548,5330,6720,9388,10855,50487,51085,51171,56603,84129,91319	ACTN3,CYP26A1,FUT1,GAA,PLCB2,SREBF1,LIPG,HPSE,PLA2G3,MLXIPL,HSD17B14,CYP26B1,ACAD11,DERL3
10_Member	GO Biological Processes	GO:0044712	single-organism catabolic process	-2.84275	-0.510764	14/936	89,1592,2523,2548,5330,6720,9388,10855,50487,51085,51171,56603,84129,91319	ACTN3,CYP26A1,FUT1,GAA,PLCB2,SREBF1,LIPG,HPSE,PLA2G3,MLXIPL,HSD17B14,CYP26B1,ACAD11,DERL3
10_Member	GO Biological Processes	GO:0016042	lipid catabolic process	-2.68293	-0.435811	7/297	1592,5330,9388,50487,51171,56603,84129	CYP26A1,PLCB2,LIPG,PLA2G3,HSD17B14,CYP26B1,ACAD11
11_Summary	GO Biological Processes	GO:0007416	synapse assembly	-2.74597	-0.469137	5/145	2049,8934,9806,57408,84623,22899	EPHB3,RAB29,SPOCK2,LRTM1,KIRREL3,ARHGEF15
11_Member	GO Biological Processes	GO:0007416	synapse assembly	-2.74597	-0.469137	5/145	2049,8934,9806,57408,84623	EPHB3,RAB29,SPOCK2,LRTM1,KIRREL3
11_Member	GO Biological Processes	GO:0050808	synapse organization	-2.42174	-0.352408	6/248	2049,8934,9806,22899,57408,84623	EPHB3,RAB29,SPOCK2,ARHGEF15,LRTM1,KIRREL3
12_Summary	GO Biological Processes	GO:0007610	behavior	-2.69736	-0.440816	10/561	409,887,2334,2548,2834,3170,3198,3710,4852,84623,205,2049,5916,6469,9143,9283,266727	ARRB2,CCKBR,AFF2,GAA,PRLHR,FOXA2,HOXA1,ITPR3,NPY,KIRREL3,AK4,EPHB3,RARG,SHH,SYNGR3,GPR37L1,MDGA1
12_Member	GO Biological Processes	GO:0007610	behavior	-2.69736	-0.440816	10/561	409,887,2334,2548,2834,3170,3198,3710,4852,84623	ARRB2,CCKBR,AFF2,GAA,PRLHR,FOXA2,HOXA1,ITPR3,NPY,KIRREL3
12_Member	GO Biological Processes	GO:0060322	head development	-2.44221	-0.354719	11/711	205,409,2049,2334,4852,5916,6469,9143,9283,84623,266727	AK4,ARRB2,EPHB3,AFF2,NPY,RARG,SHH,SYNGR3,GPR37L1,KIRREL3,MDGA1
12_Member	GO Biological Processes	GO:0007420	brain development	-2.12657	-0.165934	10/677	205,409,2049,2334,4852,6469,9143,9283,84623,266727	AK4,ARRB2,EPHB3,AFF2,NPY,SHH,SYNGR3,GPR37L1,KIRREL3,MDGA1
13_Summary	GO Biological Processes	GO:0002704	negative regulation of leukocyte mediated immunity	-2.66694	-0.433913	3/43	409,684,339390,3700,7422,9806,10788,51129,114783	ARRB2,BST2,CLEC4G,ITIH4,VEGFA,SPOCK2,IQGAP2,ANGPTL4,LMTK3
13_Member	GO Biological Processes	GO:0002704	negative regulation of leukocyte mediated immunity	-2.66694	-0.433913	3/43	409,684,339390	ARRB2,BST2,CLEC4G
13_Member	GO Biological Processes	GO:0051346	negative regulation of hydrolase activity	-2.59155	-0.398402	8/394	409,684,3700,7422,9806,10788,51129,114783	ARRB2,BST2,ITIH4,VEGFA,SPOCK2,IQGAP2,ANGPTL4,LMTK3
14_Summary	GO Biological Processes	GO:0033993	response to lipid	-2.66445	-0.433913	13/871	20,117,133,409,3394,3727,4282,5916,6382,6720,9536,56603,130497	ABCA2,ADCYAP1R1,ADM,ARRB2,IRF8,JUND,MIF,RARG,SDC1,SREBF1,PTGES,CYP26B1,OSR1
14_Member	GO Biological Processes	GO:0033993	response to lipid	-2.66445	-0.433913	13/871	20,117,133,409,3394,3727,4282,5916,6382,6720,9536,56603,130497	ABCA2,ADCYAP1R1,ADM,ARRB2,IRF8,JUND,MIF,RARG,SDC1,SREBF1,PTGES,CYP26B1,OSR1
15_Summary	GO Biological Processes	GO:0010038	response to metal ion	-2.61829	-0.407874	7/305	712,3710,3727,6382,6469,9536,254428,9283	C1QA,ITPR3,JUND,SDC1,SHH,PTGES,SLC41A1,GPR37L1
15_Member	GO Biological Processes	GO:0010038	response to metal ion	-2.61829	-0.407874	7/305	712,3710,3727,6382,6469,9536,254428	C1QA,ITPR3,JUND,SDC1,SHH,PTGES,SLC41A1
15_Member	GO Biological Processes	GO:0051592	response to calcium ion	-2.31196	-0.286824	4/114	3710,3727,6382,9536	ITPR3,JUND,SDC1,PTGES
15_Member	GO Biological Processes	GO:0010035	response to inorganic substance	-2.10985	-0.165934	8/475	712,3710,3727,6382,6469,9283,9536,254428	C1QA,ITPR3,JUND,SDC1,SHH,GPR37L1,PTGES,SLC41A1
16_Summary	GO Biological Processes	GO:0019932	second-messenger-mediated signaling	-2.60138	-0.403726	6/228	89,117,133,3710,7535,375346,10873,51085,57546,2523,2548,3170,51477,83468,10855,7422	ACTN3,ADCYAP1R1,ADM,ITPR3,ZAP70,TMEM110,ME3,MLXIPL,PDP2,FUT1,GAA,FOXA2,ISYNA1,GLT8D2,HPSE,VEGFA
16_Member	GO Biological Processes	GO:0019932	second-messenger-mediated signaling	-2.60138	-0.403726	6/228	89,117,133,3710,7535,375346	ACTN3,ADCYAP1R1,ADM,ITPR3,ZAP70,TMEM110
16_Member	GO Biological Processes	GO:0006090	pyruvate metabolic process	-2.45388	-0.354719	4/104	89,10873,51085,57546	ACTN3,ME3,MLXIPL,PDP2
16_Member	GO Biological Processes	GO:0051196	regulation of coenzyme metabolic process	-2.40741	-0.348063	3/53	89,51085,57546	ACTN3,MLXIPL,PDP2
16_Member	GO Biological Processes	GO:0051193	regulation of cofactor metabolic process	-2.40741	-0.348063	3/53	89,51085,57546	ACTN3,MLXIPL,PDP2
16_Member	GO Biological Processes	GO:0044723	single-organism carbohydrate metabolic process	-2.23451	-0.239278	8/452	89,117,2523,2548,3170,51085,51477,83468	ACTN3,ADCYAP1R1,FUT1,GAA,FOXA2,MLXIPL,ISYNA1,GLT8D2
16_Member	GO Biological Processes	GO:0045913	positive regulation of carbohydrate metabolic process	-2.15935	-0.194267	3/65	89,117,51085	ACTN3,ADCYAP1R1,MLXIPL
16_Member	GO Biological Processes	GO:1900544	positive regulation of purine nucleotide metabolic process	-2.11255	-0.165934	4/130	89,117,133,51085	ACTN3,ADCYAP1R1,ADM,MLXIPL
16_Member	GO Biological Processes	GO:0045981	positive regulation of nucleotide metabolic process	-2.11255	-0.165934	4/130	89,117,133,51085	ACTN3,ADCYAP1R1,ADM,MLXIPL
16_Member	GO Biological Processes	GO:0005975	carbohydrate metabolic process	-2.10489	-0.165517	9/577	89,117,2523,2548,3170,10855,51085,51477,83468	ACTN3,ADCYAP1R1,FUT1,GAA,FOXA2,HPSE,MLXIPL,ISYNA1,GLT8D2
16_Member	GO Biological Processes	GO:1900542	regulation of purine nucleotide metabolic process	-2.04844	-0.13097	5/212	89,117,133,7422,51085	ACTN3,ADCYAP1R1,ADM,VEGFA,MLXIPL
17_Summary	GO Biological Processes	GO:0051050	positive regulation of transport	-2.55422	-0.396231	13/897	117,409,4282,5029,5360,6382,6469,7422,8934,9143,9388,30846,375346,51085,1311,5916,9283,51129,116986,128434,130497	ADCYAP1R1,ARRB2,MIF,P2RY2,PLTP,SDC1,SHH,VEGFA,RAB29,SYNGR3,LIPG,EHD2,TMEM110,MLXIPL,COMP,RARG,GPR37L1,ANGPTL4,AGAP2,VSTM2L,OSR1
17_Member	GO Biological Processes	GO:0051050	positive regulation of transport	-2.55422	-0.396231	13/897	117,409,4282,5029,5360,6382,6469,7422,8934,9143,9388,30846,375346	ADCYAP1R1,ARRB2,MIF,P2RY2,PLTP,SDC1,SHH,VEGFA,RAB29,SYNGR3,LIPG,EHD2,TMEM110
17_Member	GO Biological Processes	GO:0033135	regulation of peptidyl-serine phosphorylation	-2.19605	-0.212022	4/123	409,4282,7422,51085	ARRB2,MIF,VEGFA,MLXIPL
17_Member	GO Biological Processes	GO:0060548	negative regulation of cell death	-2.18356	-0.205033	12/881	117,409,1311,4282,5916,6469,7422,9283,51129,116986,128434,130497	ADCYAP1R1,ARRB2,COMP,MIF,RARG,SHH,VEGFA,GPR37L1,ANGPTL4,AGAP2,VSTM2L,OSR1
18_Summary	GO Biological Processes	GO:0048732	gland development	-2.44197	-0.354719	8/417	205,887,1628,2049,3200,5916,6469,7422,1441,3394,7535,7704,56603,84623	AK4,CCKBR,DBP,EPHB3,HOXA3,RARG,SHH,VEGFA,CSF3R,IRF8,ZAP70,ZBTB16,CYP26B1,KIRREL3
18_Member	GO Biological Processes	GO:0048732	gland development	-2.44197	-0.354719	8/417	205,887,1628,2049,3200,5916,6469,7422	AK4,CCKBR,DBP,EPHB3,HOXA3,RARG,SHH,VEGFA
18_Member	GO Biological Processes	GO:0048534	hematopoietic or lymphoid organ development	-2.2283	-0.23832	11/760	1441,2049,3200,3394,5916,6469,7422,7535,7704,56603,84623	CSF3R,EPHB3,HOXA3,IRF8,RARG,SHH,VEGFA,ZAP70,ZBTB16,CYP26B1,KIRREL3
18_Member	GO Biological Processes	GO:0002520	immune system development	-2.04956	-0.13097	11/805	1441,2049,3200,3394,5916,6469,7422,7535,7704,56603,84623	CSF3R,EPHB3,HOXA3,IRF8,RARG,SHH,VEGFA,ZAP70,ZBTB16,CYP26B1,KIRREL3
19_Summary	GO Biological Processes	GO:0009895	negative regulation of catabolic process	-2.16975	-0.19877	5/198	89,6469,54922,91319,116986	ACTN3,SHH,RASIP1,DERL3,AGAP2
19_Member	GO Biological Processes	GO:0009895	negative regulation of catabolic process	-2.16975	-0.19877	5/198	89,6469,54922,91319,116986	ACTN3,SHH,RASIP1,DERL3,AGAP2
20_Summary	GO Biological Processes	GO:0043647	inositol phosphate metabolic process	-2.123	-0.165934	3/67	117,5330,51477	ADCYAP1R1,PLCB2,ISYNA1
20_Member	GO Biological Processes	GO:0043647	inositol phosphate metabolic process	-2.123	-0.165934	3/67	117,5330,51477	ADCYAP1R1,PLCB2,ISYNA1
