# Supplementary material for: LSD1-mediated enhancer silencing attenuates retinoic acid signalling during pancreatic endocrine cell development
Source: Nat Commun. 2020 Apr 29;11:2082. doi: 10.1038/s41467-020-16017-x (PMC7190832; doi:10.1038/s41467-020-16017-x)
Supplement: Supplementary file 15 — Supplementary Dataset 13 [file 41467_2020_16017_MOESM15_ESM.xlsx]

## Sheet: Sheet1
Supplementary Data 13. Gene ontology for up-regulated genes near G2 enhancers. Gene ontology enrichments were performed using Metascape.
GroupID	Category	Term	Description	LogP	Log(q-value)	InTerm_InList	Genes	Symbols
1_Summary	GO Biological Processes	GO:0008610	lipid biosynthetic process	-5.85109	-1.67116	12/654	283,336,2222,3417,3949,6720,10715,26301,51478,57761,79690,80736,5143,4758	ANG,APOA2,FDFT1,IDH1,LDLR,SREBF1,CERS1,GBGT1,HSD17B7,TRIB3,GAL3ST4,SLC44A4,PDE4C,NEU1
1_Member	GO Biological Processes	GO:0008610	lipid biosynthetic process	-5.85109	-1.67116	12/654	283,336,2222,3417,3949,6720,10715,26301,51478,57761,79690,80736	ANG,APOA2,FDFT1,IDH1,LDLR,SREBF1,CERS1,GBGT1,HSD17B7,TRIB3,GAL3ST4,SLC44A4
1_Member	GO Biological Processes	GO:0008203	cholesterol metabolic process	-4.30323	-0.785081	5/121	336,2222,3949,6720,51478	APOA2,FDFT1,LDLR,SREBF1,HSD17B7
1_Member	GO Biological Processes	GO:1902652	secondary alcohol metabolic process	-4.21939	-0.785081	5/126	336,2222,3949,6720,51478	APOA2,FDFT1,LDLR,SREBF1,HSD17B7
1_Member	GO Biological Processes	GO:0016125	sterol metabolic process	-4.01727	-0.682439	5/139	336,2222,3949,6720,51478	APOA2,FDFT1,LDLR,SREBF1,HSD17B7
1_Member	GO Biological Processes	GO:0009395	phospholipid catabolic process	-3.64608	-0.515617	3/36	336,3417,3949	APOA2,IDH1,LDLR
1_Member	GO Biological Processes	GO:0046460	neutral lipid biosynthetic process	-3.38596	-0.436482	3/44	283,3949,6720	ANG,LDLR,SREBF1
1_Member	GO Biological Processes	GO:0046463	acylglycerol biosynthetic process	-3.38596	-0.436482	3/44	283,3949,6720	ANG,LDLR,SREBF1
1_Member	GO Biological Processes	GO:0006695	cholesterol biosynthetic process	-3.19656	-0.420895	3/51	2222,6720,51478	FDFT1,SREBF1,HSD17B7
1_Member	GO Biological Processes	GO:1902653	secondary alcohol biosynthetic process	-3.17178	-0.420895	3/52	2222,6720,51478	FDFT1,SREBF1,HSD17B7
1_Member	GO Biological Processes	GO:0006639	acylglycerol metabolic process	-3.14998	-0.420895	4/122	283,336,3949,6720	ANG,APOA2,LDLR,SREBF1
1_Member	GO Biological Processes	GO:0046434	organophosphate catabolic process	-3.1367	-0.420895	4/123	336,3417,3949,5143	APOA2,IDH1,LDLR,PDE4C
1_Member	GO Biological Processes	GO:0006638	neutral lipid metabolic process	-3.1367	-0.420895	4/123	283,336,3949,6720	ANG,APOA2,LDLR,SREBF1
1_Member	GO Biological Processes	GO:0050994	regulation of lipid catabolic process	-3.10036	-0.411799	3/55	336,3417,3949	APOA2,IDH1,LDLR
1_Member	GO Biological Processes	GO:0016126	sterol biosynthetic process	-3.07747	-0.402699	3/56	2222,6720,51478	FDFT1,SREBF1,HSD17B7
1_Member	GO Biological Processes	GO:0046890	regulation of lipid biosynthetic process	-3.01003	-0.34862	4/133	3417,3949,6720,57761	IDH1,LDLR,SREBF1,TRIB3
1_Member	GO Biological Processes	GO:0045017	glycerolipid biosynthetic process	-2.78363	-0.200263	5/259	283,336,3949,6720,80736	ANG,APOA2,LDLR,SREBF1,SLC44A4
1_Member	GO Biological Processes	GO:0046470	phosphatidylcholine metabolic process	-2.64571	-0.157125	3/79	336,3949,80736	APOA2,LDLR,SLC44A4
1_Member	GO Biological Processes	GO:0019216	regulation of lipid metabolic process	-2.62948	-0.157125	5/281	336,3417,3949,6720,57761	APOA2,IDH1,LDLR,SREBF1,TRIB3
1_Member	GO Biological Processes	GO:0006066	alcohol metabolic process	-2.58987	-0.15058	5/287	336,2222,3949,6720,51478	APOA2,FDFT1,LDLR,SREBF1,HSD17B7
1_Member	GO Biological Processes	GO:0008202	steroid metabolic process	-2.56401	-0.142139	5/291	336,2222,3949,6720,51478	APOA2,FDFT1,LDLR,SREBF1,HSD17B7
1_Member	GO Biological Processes	GO:0044242	cellular lipid catabolic process	-2.44551	-0.0836541	4/190	336,3417,3949,4758	APOA2,IDH1,LDLR,NEU1
1_Member	GO Biological Processes	GO:0046165	alcohol biosynthetic process	-2.30891	-0.0154788	3/104	2222,6720,51478	FDFT1,SREBF1,HSD17B7
1_Member	GO Biological Processes	GO:0006641	triglyceride metabolic process	-2.28589	-0.0104826	3/106	336,3949,6720	APOA2,LDLR,SREBF1
1_Member	GO Biological Processes	GO:0045834	positive regulation of lipid metabolic process	-2.08847	0	3/125	336,3949,6720	APOA2,LDLR,SREBF1
2_Summary	GO Biological Processes	GO:0006721	terpenoid metabolic process	-4.55955	-0.785081	5/107	336,1382,2222,7804,221914,3383,4780,5880,8934,9696	APOA2,CRABP2,FDFT1,LRP8,GPC2,ICAM1,NFE2L2,RAC2,RAB29,CROCC
2_Member	GO Biological Processes	GO:0006721	terpenoid metabolic process	-4.55955	-0.785081	5/107	336,1382,2222,7804,221914	APOA2,CRABP2,FDFT1,LRP8,GPC2
2_Member	GO Biological Processes	GO:0006720	isoprenoid metabolic process	-4.18686	-0.785081	5/128	336,1382,2222,7804,221914	APOA2,CRABP2,FDFT1,LRP8,GPC2
2_Member	GO Biological Processes	GO:0001523	retinoid metabolic process	-3.6518	-0.515617	4/90	336,1382,7804,221914	APOA2,CRABP2,LRP8,GPC2
2_Member	GO Biological Processes	GO:0016101	diterpenoid metabolic process	-3.52707	-0.461091	4/97	336,1382,7804,221914	APOA2,CRABP2,LRP8,GPC2
2_Member	GO Biological Processes	GO:0031344	regulation of cell projection organization	-2.58232	-0.15058	7/567	1382,3383,4780,5880,7804,8934,9696	CRABP2,ICAM1,NFE2L2,RAC2,LRP8,RAB29,CROCC
2_Member	GO Biological Processes	GO:0031346	positive regulation of cell projection organization	-2.39972	-0.0836541	5/318	1382,4780,5880,7804,9696	CRABP2,NFE2L2,RAC2,LRP8,CROCC
3_Summary	GO Biological Processes	GO:0042493	response to drug	-4.23475	-0.785081	8/408	336,3383,3727,4780,6720,7423,7804,10715,5549,1307,3949,9283,57761,3417,10095	APOA2,ICAM1,JUND,NFE2L2,SREBF1,VEGFB,LRP8,CERS1,PRELP,COL16A1,LDLR,GPR37L1,TRIB3,IDH1,ARPC1B
3_Member	GO Biological Processes	GO:0042493	response to drug	-4.23475	-0.785081	8/408	336,3383,3727,4780,6720,7423,7804,10715	APOA2,ICAM1,JUND,NFE2L2,SREBF1,VEGFB,LRP8,CERS1
3_Member	GO Biological Processes	GO:0007568	aging	-2.64966	-0.157125	5/278	3383,3727,4780,5549,6720	ICAM1,JUND,NFE2L2,PRELP,SREBF1
3_Member	GO Biological Processes	GO:1901701	cellular response to oxygen-containing compound	-2.43306	-0.0836541	9/942	1307,3383,3949,4780,6720,7804,9283,10715,57761	COL16A1,ICAM1,LDLR,NFE2L2,SREBF1,LRP8,GPR37L1,CERS1,TRIB3
3_Member	GO Biological Processes	GO:0033993	response to lipid	-2.11008	0	8/871	336,3383,3417,3727,3949,6720,7804,10095	APOA2,ICAM1,IDH1,JUND,LDLR,SREBF1,LRP8,ARPC1B
4_Summary	GO Biological Processes	GO:0005975	carbohydrate metabolic process	-3.94342	-0.666581	9/577	3417,4758,5091,6515,10690,26301,27090,79690,80162,10715,7423,9806	IDH1,NEU1,PC,SLC2A3,FUT9,GBGT1,ST6GALNAC4,GAL3ST4,PGGHG,CERS1,VEGFB,SPOCK2
4_Member	GO Biological Processes	GO:0005975	carbohydrate metabolic process	-3.94342	-0.666581	9/577	3417,4758,5091,6515,10690,26301,27090,79690,80162	IDH1,NEU1,PC,SLC2A3,FUT9,GBGT1,ST6GALNAC4,GAL3ST4,PGGHG
4_Member	GO Biological Processes	GO:0006643	membrane lipid metabolic process	-3.33495	-0.433783	5/195	4758,10715,26301,27090,79690	NEU1,CERS1,GBGT1,ST6GALNAC4,GAL3ST4
4_Member	GO Biological Processes	GO:0006664	glycolipid metabolic process	-3.24643	-0.420895	4/115	4758,26301,27090,79690	NEU1,GBGT1,ST6GALNAC4,GAL3ST4
4_Member	GO Biological Processes	GO:1903509	liposaccharide metabolic process	-3.21824	-0.420895	4/117	4758,26301,27090,79690	NEU1,GBGT1,ST6GALNAC4,GAL3ST4
4_Member	GO Biological Processes	GO:0044723	single-organism carbohydrate metabolic process	-3.1456	-0.420895	7/452	3417,4758,5091,6515,10690,27090,79690	IDH1,NEU1,PC,SLC2A3,FUT9,ST6GALNAC4,GAL3ST4
4_Member	GO Biological Processes	GO:0009311	oligosaccharide metabolic process	-3.1237	-0.420895	3/54	4758,27090,79690	NEU1,ST6GALNAC4,GAL3ST4
4_Member	GO Biological Processes	GO:0009100	glycoprotein metabolic process	-2.60988	-0.15058	6/415	7423,9806,10690,26301,27090,79690	VEGFB,SPOCK2,FUT9,GBGT1,ST6GALNAC4,GAL3ST4
4_Member	GO Biological Processes	GO:0009101	glycoprotein biosynthetic process	-2.2305	-0.00947248	5/349	7423,10690,26301,27090,79690	VEGFB,FUT9,GBGT1,ST6GALNAC4,GAL3ST4
4_Member	GO Biological Processes	GO:0046467	membrane lipid biosynthetic process	-2.09801	0	3/124	10715,26301,79690	CERS1,GBGT1,GAL3ST4
5_Summary	GO Biological Processes	GO:0044712	single-organism catabolic process	-3.632	-0.515617	11/936	336,3417,3949,4758,4780,5143,5549,6720,10690,54543,140766,221914	APOA2,IDH1,LDLR,NEU1,NFE2L2,PDE4C,PRELP,SREBF1,FUT9,TOMM7,ADAMTS14,GPC2
5_Member	GO Biological Processes	GO:0044712	single-organism catabolic process	-3.632	-0.515617	11/936	336,3417,3949,4758,4780,5143,5549,6720,10690,54543,140766	APOA2,IDH1,LDLR,NEU1,NFE2L2,PDE4C,PRELP,SREBF1,FUT9,TOMM7,ADAMTS14
5_Member	GO Biological Processes	GO:1901136	carbohydrate derivative catabolic process	-2.52088	-0.111811	4/181	4758,5143,5549,221914	NEU1,PDE4C,PRELP,GPC2
5_Member	GO Biological Processes	GO:1901565	organonitrogen compound catabolic process	-2.13555	0	5/368	3949,4758,5143,5549,221914	LDLR,NEU1,PDE4C,PRELP,GPC2
6_Summary	GO Biological Processes	GO:0045785	positive regulation of cell adhesion	-3.61636	-0.515617	7/377	1307,3383,7704,9806,55083,55615,283234,5880,684,4242,8934	COL16A1,ICAM1,ZBTB16,SPOCK2,KIF26B,PRR5,CCDC88B,RAC2,BST2,MFNG,RAB29
6_Member	GO Biological Processes	GO:0045785	positive regulation of cell adhesion	-3.61636	-0.515617	7/377	1307,3383,7704,9806,55083,55615,283234	COL16A1,ICAM1,ZBTB16,SPOCK2,KIF26B,PRR5,CCDC88B
6_Member	GO Biological Processes	GO:0030155	regulation of cell adhesion	-2.93656	-0.300628	8/637	1307,3383,5880,7704,9806,55083,55615,283234	COL16A1,ICAM1,RAC2,ZBTB16,SPOCK2,KIF26B,PRR5,CCDC88B
6_Member	GO Biological Processes	GO:0022409	positive regulation of cell-cell adhesion	-2.90559	-0.281967	5/243	3383,7704,55083,55615,283234	ICAM1,ZBTB16,KIF26B,PRR5,CCDC88B
6_Member	GO Biological Processes	GO:0046649	lymphocyte activation	-2.86388	-0.254447	8/654	684,3383,4242,5880,7704,8934,55615,283234	BST2,ICAM1,MFNG,RAC2,ZBTB16,RAB29,PRR5,CCDC88B
6_Member	GO Biological Processes	GO:0022407	regulation of cell-cell adhesion	-2.7674	-0.200263	6/386	3383,5880,7704,55083,55615,283234	ICAM1,RAC2,ZBTB16,KIF26B,PRR5,CCDC88B
6_Member	GO Biological Processes	GO:0042110	T cell activation	-2.45094	-0.0836541	6/447	3383,5880,7704,8934,55615,283234	ICAM1,RAC2,ZBTB16,RAB29,PRR5,CCDC88B
6_Member	GO Biological Processes	GO:1903037	regulation of leukocyte cell-cell adhesion	-2.42886	-0.0836541	5/313	3383,5880,7704,55615,283234	ICAM1,RAC2,ZBTB16,PRR5,CCDC88B
6_Member	GO Biological Processes	GO:0007159	leukocyte cell-cell adhesion	-2.2777	-0.0104826	5/340	3383,5880,7704,55615,283234	ICAM1,RAC2,ZBTB16,PRR5,CCDC88B
6_Member	GO Biological Processes	GO:1903039	positive regulation of leukocyte cell-cell adhesion	-2.26294	-0.0104826	4/214	3383,7704,55615,283234	ICAM1,ZBTB16,PRR5,CCDC88B
7_Summary	GO Biological Processes	GO:0002366	leukocyte activation involved in immune response	-3.438	-0.436482	9/675	684,2040,3383,3417,4242,4758,5880,6515,53916,7423	BST2,STOM,ICAM1,IDH1,MFNG,NEU1,RAC2,SLC2A3,RAB4B,VEGFB
7_Member	GO Biological Processes	GO:0002366	leukocyte activation involved in immune response	-3.438	-0.436482	9/675	684,2040,3383,3417,4242,4758,5880,6515,53916	BST2,STOM,ICAM1,IDH1,MFNG,NEU1,RAC2,SLC2A3,RAB4B
7_Member	GO Biological Processes	GO:0002263	cell activation involved in immune response	-3.42864	-0.436482	9/677	684,2040,3383,3417,4242,4758,5880,6515,53916	BST2,STOM,ICAM1,IDH1,MFNG,NEU1,RAC2,SLC2A3,RAB4B
7_Member	GO Biological Processes	GO:0043299	leukocyte degranulation	-2.73756	-0.198001	7/532	684,2040,3417,4758,5880,6515,53916	BST2,STOM,IDH1,NEU1,RAC2,SLC2A3,RAB4B
7_Member	GO Biological Processes	GO:0002275	myeloid cell activation involved in immune response	-2.71918	-0.192465	7/536	684,2040,3417,4758,5880,6515,53916	BST2,STOM,IDH1,NEU1,RAC2,SLC2A3,RAB4B
7_Member	GO Biological Processes	GO:0002444	myeloid leukocyte mediated immunity	-2.68742	-0.17025	7/543	684,2040,3417,4758,5880,6515,53916	BST2,STOM,IDH1,NEU1,RAC2,SLC2A3,RAB4B
7_Member	GO Biological Processes	GO:0045055	regulated exocytosis	-2.50881	-0.107036	8/746	684,2040,3417,4758,5880,6515,7423,53916	BST2,STOM,IDH1,NEU1,RAC2,SLC2A3,VEGFB,RAB4B
7_Member	GO Biological Processes	GO:0002274	myeloid leukocyte activation	-2.39972	-0.0836541	7/612	684,2040,3417,4758,5880,6515,53916	BST2,STOM,IDH1,NEU1,RAC2,SLC2A3,RAB4B
7_Member	GO Biological Processes	GO:0002283	neutrophil activation involved in immune response	-2.2753	-0.0104826	6/486	684,2040,3417,4758,6515,53916	BST2,STOM,IDH1,NEU1,SLC2A3,RAB4B
7_Member	GO Biological Processes	GO:0043312	neutrophil degranulation	-2.2753	-0.0104826	6/486	684,2040,3417,4758,6515,53916	BST2,STOM,IDH1,NEU1,SLC2A3,RAB4B
7_Member	GO Biological Processes	GO:0002443	leukocyte mediated immunity	-2.26273	-0.0104826	8/820	684,2040,3383,3417,4758,5880,6515,53916	BST2,STOM,ICAM1,IDH1,NEU1,RAC2,SLC2A3,RAB4B
7_Member	GO Biological Processes	GO:0042119	neutrophil activation	-2.25407	-0.0104826	6/491	684,2040,3417,4758,6515,53916	BST2,STOM,IDH1,NEU1,SLC2A3,RAB4B
7_Member	GO Biological Processes	GO:0036230	granulocyte activation	-2.24146	-0.0104826	6/494	684,2040,3417,4758,6515,53916	BST2,STOM,IDH1,NEU1,SLC2A3,RAB4B
7_Member	GO Biological Processes	GO:0002446	neutrophil mediated immunity	-2.22066	-0.0081383	6/499	684,2040,3417,4758,6515,53916	BST2,STOM,IDH1,NEU1,SLC2A3,RAB4B
7_Member	GO Biological Processes	GO:0006887	exocytosis	-2.13611	0	8/862	684,2040,3417,4758,5880,6515,7423,53916	BST2,STOM,IDH1,NEU1,RAC2,SLC2A3,VEGFB,RAB4B
8_Summary	GO Biological Processes	GO:0019079	viral genome replication	-3.3495	-0.433783	4/108	684,2040,8519,8934,3383,3949,5091	BST2,STOM,IFITM1,RAB29,ICAM1,LDLR,PC
8_Member	GO Biological Processes	GO:0019079	viral genome replication	-3.3495	-0.433783	4/108	684,2040,8519,8934	BST2,STOM,IFITM1,RAB29
8_Member	GO Biological Processes	GO:0019058	viral life cycle	-3.17399	-0.420895	7/447	684,2040,3383,3949,5091,8519,8934	BST2,STOM,ICAM1,LDLR,PC,IFITM1,RAB29
8_Member	GO Biological Processes	GO:0045069	regulation of viral genome replication	-2.63013	-0.157125	3/80	684,2040,8519	BST2,STOM,IFITM1
8_Member	GO Biological Processes	GO:1903900	regulation of viral life cycle	-2.5825	-0.15058	4/174	684,2040,5091,8519	BST2,STOM,PC,IFITM1
8_Member	GO Biological Processes	GO:0051701	interaction with host	-2.39749	-0.0836541	4/196	3383,3949,5091,8519	ICAM1,LDLR,PC,IFITM1
8_Member	GO Biological Processes	GO:0046718	viral entry into host cell	-2.19834	0	3/114	3383,3949,8519	ICAM1,LDLR,IFITM1
8_Member	GO Biological Processes	GO:0051828	entry into other organism involved in symbiotic interaction	-2.04203	0	3/130	3383,3949,8519	ICAM1,LDLR,IFITM1
8_Member	GO Biological Processes	GO:0051806	entry into cell of other organism involved in symbiotic interaction	-2.04203	0	3/130	3383,3949,8519	ICAM1,LDLR,IFITM1
8_Member	GO Biological Processes	GO:0044409	entry into host	-2.04203	0	3/130	3383,3949,8519	ICAM1,LDLR,IFITM1
8_Member	GO Biological Processes	GO:0030260	entry into host cell	-2.04203	0	3/130	3383,3949,8519	ICAM1,LDLR,IFITM1
9_Summary	GO Biological Processes	GO:0045444	fat cell differentiation	-3.2363	-0.420895	5/205	6720,7704,25946,57761,144404	SREBF1,ZBTB16,ZNF385A,TRIB3,TMEM120B
9_Member	GO Biological Processes	GO:0045444	fat cell differentiation	-3.2363	-0.420895	5/205	6720,7704,25946,57761,144404	SREBF1,ZBTB16,ZNF385A,TRIB3,TMEM120B
9_Member	GO Biological Processes	GO:0045598	regulation of fat cell differentiation	-2.21958	-0.0081383	3/112	7704,25946,57761	ZBTB16,ZNF385A,TRIB3
10_Summary	GO Biological Processes	GO:0032386	regulation of intracellular transport	-2.93648	-0.300628	7/491	684,2040,3270,5880,6720,8934,54543,9696	BST2,STOM,HRC,RAC2,SREBF1,RAB29,TOMM7,CROCC
10_Member	GO Biological Processes	GO:0032386	regulation of intracellular transport	-2.93648	-0.300628	7/491	684,2040,3270,5880,6720,8934,54543	BST2,STOM,HRC,RAC2,SREBF1,RAB29,TOMM7
10_Member	GO Biological Processes	GO:1903214	regulation of protein targeting to mitochondrion	-2.40612	-0.0836541	3/96	5880,6720,54543	RAC2,SREBF1,TOMM7
10_Member	GO Biological Processes	GO:0060341	regulation of cellular localization	-2.24102	-0.0104826	8/827	684,2040,3270,5880,6720,8934,9696,54543	BST2,STOM,HRC,RAC2,SREBF1,RAB29,CROCC,TOMM7
10_Member	GO Biological Processes	GO:1903829	positive regulation of cellular protein localization	-2.15014	0	5/365	2040,5880,8934,9696,54543	STOM,RAC2,RAB29,CROCC,TOMM7
10_Member	GO Biological Processes	GO:0033157	regulation of intracellular protein transport	-2.1404	0	5/367	2040,5880,6720,8934,54543	STOM,RAC2,SREBF1,RAB29,TOMM7
10_Member	GO Biological Processes	GO:1903747	regulation of establishment of protein localization to mitochondrion	-2.06036	0	3/128	5880,6720,54543	RAC2,SREBF1,TOMM7
10_Member	GO Biological Processes	GO:0090316	positive regulation of intracellular protein transport	-2.02349	0	4/251	2040,5880,8934,54543	STOM,RAC2,RAB29,TOMM7
11_Summary	GO Biological Processes	GO:0006790	sulfur compound metabolic process	-2.85459	-0.254447	6/371	3417,4780,5091,5549,9806,79690	IDH1,NFE2L2,PC,PRELP,SPOCK2,GAL3ST4
11_Member	GO Biological Processes	GO:0006790	sulfur compound metabolic process	-2.85459	-0.254447	6/371	3417,4780,5091,5549,9806,79690	IDH1,NFE2L2,PC,PRELP,SPOCK2,GAL3ST4
12_Summary	GO Biological Processes	GO:0015758	glucose transport	-2.77517	-0.200263	4/154	4780,6515,53916,57761	NFE2L2,SLC2A3,RAB4B,TRIB3
12_Member	GO Biological Processes	GO:0015758	glucose transport	-2.77517	-0.200263	4/154	4780,6515,53916,57761	NFE2L2,SLC2A3,RAB4B,TRIB3
12_Member	GO Biological Processes	GO:0008645	hexose transport	-2.75467	-0.198001	4/156	4780,6515,53916,57761	NFE2L2,SLC2A3,RAB4B,TRIB3
12_Member	GO Biological Processes	GO:0015749	monosaccharide transport	-2.73447	-0.198001	4/158	4780,6515,53916,57761	NFE2L2,SLC2A3,RAB4B,TRIB3
12_Member	GO Biological Processes	GO:0008643	carbohydrate transport	-2.46191	-0.0836541	4/188	4780,6515,53916,57761	NFE2L2,SLC2A3,RAB4B,TRIB3
13_Summary	GO Biological Processes	GO:0097435	supramolecular fiber organization	-2.64733	-0.157125	7/552	283,3383,5880,10095,91977,140766,283234,576,1307,9696	ANG,ICAM1,RAC2,ARPC1B,MYOZ3,ADAMTS14,CCDC88B,ADGRB2,COL16A1,CROCC
13_Member	GO Biological Processes	GO:0097435	supramolecular fiber organization	-2.64733	-0.157125	7/552	283,3383,5880,10095,91977,140766,283234	ANG,ICAM1,RAC2,ARPC1B,MYOZ3,ADAMTS14,CCDC88B
13_Member	GO Biological Processes	GO:0044089	positive regulation of cellular component biogenesis	-2.40413	-0.0836541	6/457	576,1307,3383,5880,9696,10095	ADGRB2,COL16A1,ICAM1,RAC2,CROCC,ARPC1B
14_Summary	GO Biological Processes	GO:0045778	positive regulation of ossification	-2.59959	-0.15058	3/82	3727,7704,8519,1382,4780,7804,9518,25946	JUND,ZBTB16,IFITM1,CRABP2,NFE2L2,LRP8,GDF15,ZNF385A
14_Member	GO Biological Processes	GO:0045778	positive regulation of ossification	-2.59959	-0.15058	3/82	3727,7704,8519	JUND,ZBTB16,IFITM1
14_Member	GO Biological Processes	GO:0045597	positive regulation of cell differentiation	-2.2074	-0.000598034	8/838	1382,3727,4780,7704,7804,8519,9518,25946	CRABP2,JUND,NFE2L2,ZBTB16,LRP8,IFITM1,GDF15,ZNF385A
15_Summary	GO Biological Processes	GO:0040017	positive regulation of locomotion	-2.55864	-0.142139	6/425	3383,4780,5091,5880,7423,9806,684,8519	ICAM1,NFE2L2,PC,RAC2,VEGFB,SPOCK2,BST2,IFITM1
15_Member	GO Biological Processes	GO:0040017	positive regulation of locomotion	-2.55864	-0.142139	6/425	3383,4780,5091,5880,7423,9806	ICAM1,NFE2L2,PC,RAC2,VEGFB,SPOCK2
15_Member	GO Biological Processes	GO:0040012	regulation of locomotion	-2.38852	-0.0836541	8/781	684,3383,4780,5091,5880,7423,8519,9806	BST2,ICAM1,NFE2L2,PC,RAC2,VEGFB,IFITM1,SPOCK2
15_Member	GO Biological Processes	GO:0002687	positive regulation of leukocyte migration	-2.24124	-0.0104826	3/110	3383,5880,7423	ICAM1,RAC2,VEGFB
15_Member	GO Biological Processes	GO:2000145	regulation of cell motility	-2.03757	0	7/716	684,3383,4780,5880,7423,8519,9806	BST2,ICAM1,NFE2L2,RAC2,VEGFB,IFITM1,SPOCK2
16_Summary	GO Biological Processes	GO:0008585	female gonad development	-2.44488	-0.0836541	3/93	283,3383,3417	ANG,ICAM1,IDH1
16_Member	GO Biological Processes	GO:0008585	female gonad development	-2.44488	-0.0836541	3/93	283,3383,3417	ANG,ICAM1,IDH1
16_Member	GO Biological Processes	GO:0046545	development of primary female sexual characteristics	-2.3935	-0.0836541	3/97	283,3383,3417	ANG,ICAM1,IDH1
16_Member	GO Biological Processes	GO:0046660	female sex differentiation	-2.23036	-0.00947248	3/111	283,3383,3417	ANG,ICAM1,IDH1
17_Summary	GO Biological Processes	GO:0030198	extracellular matrix organization	-2.41131	-0.0836541	5/316	1307,1311,3383,9806,140766	COL16A1,COMP,ICAM1,SPOCK2,ADAMTS14
17_Member	GO Biological Processes	GO:0030198	extracellular matrix organization	-2.41131	-0.0836541	5/316	1307,1311,3383,9806,140766	COL16A1,COMP,ICAM1,SPOCK2,ADAMTS14
17_Member	GO Biological Processes	GO:0043062	extracellular structure organization	-2.4055	-0.0836541	5/317	1307,1311,3383,9806,140766	COL16A1,COMP,ICAM1,SPOCK2,ADAMTS14
18_Summary	GO Biological Processes	GO:0032409	regulation of transporter activity	-2.33601	-0.036898	4/204	336,2040,3270,59283,3383,6720,7423,11156	APOA2,STOM,HRC,CACNG8,ICAM1,SREBF1,VEGFB,PTP4A3
18_Member	GO Biological Processes	GO:0032409	regulation of transporter activity	-2.33601	-0.036898	4/204	336,2040,3270,59283	APOA2,STOM,HRC,CACNG8
18_Member	GO Biological Processes	GO:0008015	blood circulation	-2.2753	-0.0104826	6/486	3270,3383,6720,7423,11156,59283	HRC,ICAM1,SREBF1,VEGFB,PTP4A3,CACNG8
18_Member	GO Biological Processes	GO:0003013	circulatory system process	-2.25829	-0.0104826	6/490	3270,3383,6720,7423,11156,59283	HRC,ICAM1,SREBF1,VEGFB,PTP4A3,CACNG8
18_Member	GO Biological Processes	GO:0010469	regulation of receptor activity	-2.09801	0	3/124	2040,3270,59283	STOM,HRC,CACNG8
18_Member	GO Biological Processes	GO:2001257	regulation of cation channel activity	-2.09801	0	3/124	2040,3270,59283	STOM,HRC,CACNG8
