# Supplementary material for: LSD1-mediated enhancer silencing attenuates retinoic acid signalling during pancreatic endocrine cell development
Source: Nat Commun. 2020 Apr 29;11:2082. doi: 10.1038/s41467-020-16017-x (PMC7190832; doi:10.1038/s41467-020-16017-x)
Supplement: Supplementary file 16 — Supplementary Dataset 14 [file 41467_2020_16017_MOESM16_ESM.xlsx]

## Sheet: Sheet1
Supplementary Data 14. Gene ontology for up-regulated genes near G3 enhancers. Gene ontology enrichments were performed using Metascape.
GroupID	Category	Term	Description	LogP	Log(q-value)	InTerm_InList	Genes	Symbols
1_Summary	GO Biological Processes	GO:0032386	regulation of intracellular transport	-3.92352	0	7/491	684,5880,6720,6812,92840,201294,255738,230,6515,7422,4242,1608	BST2,RAC2,SREBF1,STXBP1,REEP6,UNC13D,PCSK9,ALDOC,SLC2A3,VEGFA,MFNG,DGKG
1_Member	GO Biological Processes	GO:0032386	regulation of intracellular transport	-3.92352	0	7/491	684,5880,6720,6812,92840,201294,255738	BST2,RAC2,SREBF1,STXBP1,REEP6,UNC13D,PCSK9
1_Member	GO Biological Processes	GO:0045055	regulated exocytosis	-2.83794	0	7/746	230,684,5880,6515,6812,7422,201294	ALDOC,BST2,RAC2,SLC2A3,STXBP1,VEGFA,UNC13D
1_Member	GO Biological Processes	GO:1903305	regulation of regulated secretory pathway	-2.61528	0	3/117	5880,6812,201294	RAC2,STXBP1,UNC13D
1_Member	GO Biological Processes	GO:0060341	regulation of cellular localization	-2.58452	0	7/827	684,5880,6720,6812,92840,201294,255738	BST2,RAC2,SREBF1,STXBP1,REEP6,UNC13D,PCSK9
1_Member	GO Biological Processes	GO:0006887	exocytosis	-2.48448	0	7/862	230,684,5880,6515,6812,7422,201294	ALDOC,BST2,RAC2,SLC2A3,STXBP1,VEGFA,UNC13D
1_Member	GO Biological Processes	GO:0060627	regulation of vesicle-mediated transport	-2.41662	0	5/458	5880,6812,7422,201294,255738	RAC2,STXBP1,VEGFA,UNC13D,PCSK9
1_Member	GO Biological Processes	GO:0002366	leukocyte activation involved in immune response	-2.37471	0	6/675	230,684,4242,5880,6515,201294	ALDOC,BST2,MFNG,RAC2,SLC2A3,UNC13D
1_Member	GO Biological Processes	GO:0002263	cell activation involved in immune response	-2.36847	0	6/677	230,684,4242,5880,6515,201294	ALDOC,BST2,MFNG,RAC2,SLC2A3,UNC13D
1_Member	GO Biological Processes	GO:0002703	regulation of leukocyte mediated immunity	-2.28024	0	3/154	684,5880,201294	BST2,RAC2,UNC13D
1_Member	GO Biological Processes	GO:0030168	platelet activation	-2.23428	0	3/160	1608,5880,6812	DGKG,RAC2,STXBP1
1_Member	GO Biological Processes	GO:0043299	leukocyte degranulation	-2.14485	0	5/532	230,684,5880,6515,201294	ALDOC,BST2,RAC2,SLC2A3,UNC13D
1_Member	GO Biological Processes	GO:0017157	regulation of exocytosis	-2.14088	0	3/173	5880,6812,201294	RAC2,STXBP1,UNC13D
1_Member	GO Biological Processes	GO:0002275	myeloid cell activation involved in immune response	-2.13148	0	5/536	230,684,5880,6515,201294	ALDOC,BST2,RAC2,SLC2A3,UNC13D
1_Member	GO Biological Processes	GO:0010810	regulation of cell-substrate adhesion	-2.11369	0	3/177	5880,7422,201294	RAC2,VEGFA,UNC13D
1_Member	GO Biological Processes	GO:0002444	myeloid leukocyte mediated immunity	-2.10838	0	5/543	230,684,5880,6515,201294	ALDOC,BST2,RAC2,SLC2A3,UNC13D
2_Summary	GO Biological Processes	GO:0009615	response to virus	-3.15253	0	5/311	684,3434,8372,9844,201294,5880	BST2,IFIT1,HYAL3,ELMO1,UNC13D,RAC2
2_Member	GO Biological Processes	GO:0009615	response to virus	-3.15253	0	5/311	684,3434,8372,9844,201294	BST2,IFIT1,HYAL3,ELMO1,UNC13D
2_Member	GO Biological Processes	GO:0002697	regulation of immune effector process	-3.07872	0	5/323	684,3434,5880,9844,201294	BST2,IFIT1,RAC2,ELMO1,UNC13D
2_Member	GO Biological Processes	GO:0051607	defense response to virus	-2.71433	0	4/232	684,3434,9844,201294	BST2,IFIT1,ELMO1,UNC13D
3_Summary	GO Biological Processes	GO:0031058	positive regulation of histone modification	-3.09007	0	3/80	6720,7422,23558	SREBF1,VEGFA,WBP2
3_Member	GO Biological Processes	GO:0031058	positive regulation of histone modification	-3.09007	0	3/80	6720,7422,23558	SREBF1,VEGFA,WBP2
3_Member	GO Biological Processes	GO:1905269	positive regulation of chromatin organization	-2.98432	0	3/87	6720,7422,23558	SREBF1,VEGFA,WBP2
3_Member	GO Biological Processes	GO:0031056	regulation of histone modification	-2.47654	0	3/131	6720,7422,23558	SREBF1,VEGFA,WBP2
3_Member	GO Biological Processes	GO:2001252	positive regulation of chromosome organization	-2.30396	0	3/151	6720,7422,23558	SREBF1,VEGFA,WBP2
3_Member	GO Biological Processes	GO:1902275	regulation of chromatin organization	-2.25702	0	3/157	6720,7422,23558	SREBF1,VEGFA,WBP2
4_Summary	GO Biological Processes	GO:0007409	axonogenesis	-2.52914	0	5/431	1382,2046,6812,7422,7869,201294,1608,81551	CRABP2,EPHA8,STXBP1,VEGFA,SEMA3B,UNC13D,DGKG,STMN4
4_Member	GO Biological Processes	GO:0007409	axonogenesis	-2.52914	0	5/431	1382,2046,6812,7422,7869	CRABP2,EPHA8,STXBP1,VEGFA,SEMA3B
4_Member	GO Biological Processes	GO:0010770	positive regulation of cell morphogenesis involved in differentiation	-2.45804	0	3/133	1382,7422,201294	CRABP2,VEGFA,UNC13D
4_Member	GO Biological Processes	GO:0000904	cell morphogenesis involved in differentiation	-2.43837	0	6/655	1382,2046,6812,7422,7869,201294	CRABP2,EPHA8,STXBP1,VEGFA,SEMA3B,UNC13D
4_Member	GO Biological Processes	GO:0061564	axon development	-2.38084	0	5/467	1382,2046,6812,7422,7869	CRABP2,EPHA8,STXBP1,VEGFA,SEMA3B
4_Member	GO Biological Processes	GO:0048666	neuron development	-2.17989	0	7/981	1382,1608,2046,6812,7422,7869,81551	CRABP2,DGKG,EPHA8,STXBP1,VEGFA,SEMA3B,STMN4
4_Member	GO Biological Processes	GO:0048667	cell morphogenesis involved in neuron differentiation	-2.16174	0	5/527	1382,2046,6812,7422,7869	CRABP2,EPHA8,STXBP1,VEGFA,SEMA3B
5_Summary	GO Biological Processes	GO:0005996	monosaccharide metabolic process	-2.45401	0	4/274	230,2584,6515,10007,8372	ALDOC,GALK1,SLC2A3,GNPDA1,HYAL3
5_Member	GO Biological Processes	GO:0005996	monosaccharide metabolic process	-2.45401	0	4/274	230,2584,6515,10007	ALDOC,GALK1,SLC2A3,GNPDA1
5_Member	GO Biological Processes	GO:0005975	carbohydrate metabolic process	-2.00116	0	5/577	230,2584,6515,8372,10007	ALDOC,GALK1,SLC2A3,HYAL3,GNPDA1
6_Summary	GO Biological Processes	GO:0097529	myeloid leukocyte migration	-2.1974	0	3/165	3680,5880,7422,2046,7869	ITGA9,RAC2,VEGFA,EPHA8,SEMA3B
6_Member	GO Biological Processes	GO:0097529	myeloid leukocyte migration	-2.1974	0	3/165	3680,5880,7422	ITGA9,RAC2,VEGFA
6_Member	GO Biological Processes	GO:0006935	chemotaxis	-2.0921	0	5/548	2046,3680,5880,7422,7869	EPHA8,ITGA9,RAC2,VEGFA,SEMA3B
6_Member	GO Biological Processes	GO:0042330	taxis	-2.08887	0	5/549	2046,3680,5880,7422,7869	EPHA8,ITGA9,RAC2,VEGFA,SEMA3B
6_Member	GO Biological Processes	GO:0030595	leukocyte chemotaxis	-2.03604	0	3/189	3680,5880,7422	ITGA9,RAC2,VEGFA
7_Summary	GO Biological Processes	GO:0043393	regulation of protein binding	-2.10035	0	3/179	3434,4242,255738	IFIT1,MFNG,PCSK9
7_Member	GO Biological Processes	GO:0043393	regulation of protein binding	-2.10035	0	3/179	3434,4242,255738	IFIT1,MFNG,PCSK9
8_Summary	GO Biological Processes	GO:0043523	regulation of neuron apoptotic process	-2.02364	0	3/191	6812,128434,255738	STXBP1,VSTM2L,PCSK9
8_Member	GO Biological Processes	GO:0043523	regulation of neuron apoptotic process	-2.02364	0	3/191	6812,128434,255738	STXBP1,VSTM2L,PCSK9
