# Supplementary material for: LSD1-mediated enhancer silencing attenuates retinoic acid signalling during pancreatic endocrine cell development
Source: Nat Commun. 2020 Apr 29;11:2082. doi: 10.1038/s41467-020-16017-x (PMC7190832; doi:10.1038/s41467-020-16017-x)
Supplement: Supplementary file 19 — Supplementary Dataset 17 [file 41467_2020_16017_MOESM19_ESM.xlsx]

## Sheet: Sheet1
Supplementary Data 17. Distal RXR ChIP-Seq peaks at PP1 stage.
chr	start	end	PeakID
chr18	73167663	73167848	chr18-1
chr7	156792454	156792639	chr7-1
chr17	46829401	46829586	chr17-1
chr17	46599517	46599702	chr17-2
chr11	34805656	34805841	chr11-1
chr1	164558213	164558398	chr1-1
chr8	37404436	37404621	chr8-1
chr1	228640265	228640450	chr1-2
chr11	2004366	2004551	chr11-4
chr1	12493531	12493716	chr1-3
chr2	72431652	72431837	chr2-1
chr19	44278711	44278896	chr19-1
chr20	31045068	31045253	chr20-2
chr8	11799836	11800021	chr8-2
chr2	72775305	72775490	chr2-2
chr6	53224327	53224512	chr6-3
chr8	139272287	139272472	chr8-3
chr1	174781889	174782074	chr1-4
chr7	25535073	25535258	chr7-3
chr7	27130804	27130989	chr7-4
chr5	134640125	134640310	chr5-2
chr13	99562981	99563166	chr13-1
chr12	54529376	54529561	chr12-2
chr8	37232868	37233053	chr8-4
chr1	30129212	30129397	chr1-5
chr7	150528181	150528366	chr7-5
chr12	319519	319613	chr12-3
chr15	74099132	74099317	chr15-2
chr17	1673355	1673540	chr17-3
chr17	47038897	47039082	chr17-5
chr3	52216234	52216419	chr3-1
chr5	92370494	92370679	chr5-3
chr2	121322388	121322573	chr2-4
chr2	178592919	178593104	chr2-3
chr8	37413495	37413680	chr8-5
chr21	16512913	16513098	chr21-1
chr13	80378195	80378380	chr13-2
chr12	31926493	31926678	chr12-5
chr17	76113227	76113412	chr17-6
chr14	70409953	70410138	chr14-1
chr1	23153385	23153570	chr1-6
chr1	236056055	236056240	chr1-8
chr22	35530773	35530958	chr22-1
chr1	3237182	3237367	chr1-7
chr7	27028516	27028701	chr7-7
chr8	39912196	39912381	chr8-6
chr3	69732332	69732517	chr3-2
chr9	19230194	19230379	chr9-1
chr10	80889537	80889722	chr10-2
chr4	651425	651610	chr4-1
chr7	27175606	27175791	chr7-8
chr1	98903212	98903397	chr1-9
chr6	157508463	157508648	chr6-7
chr20	48200149	48200334	chr20-4
chr20	46205421	46205606	chr20-3
chr10	125795547	125795732	chr10-3
chr17	17727116	17727301	chr17-7
chr1	10948810	10948995	chr1-10
chr1	16439563	16439748	chr1-11
chr1	7765017	7765202	chr1-12
chr17	170967	171152	chr17-8
chr21	43654918	43655103	chr21-2
chr16	84638247	84638432	chr16-1
chr20	22492603	22492788	chr20-5
chr1	12655898	12656083	chr1-13
chr2	5864509	5864694	chr2-5
chr2	66927287	66927472	chr2-6
chr5	151337745	151337930	chr5-4
chr11	117173919	117174104	chr11-5
chr9	94952324	94952509	chr9-3
chr17	35278108	35278293	chr17-9
chr9	115667490	115667675	chr9-4
chr17	46632688	46632873	chr17-10
chr1	12601691	12601876	chr1-14
chr2	73213293	73213478	chr2-7
chr7	383218	383403	chr7-10
chr12	9895355	9895540	chr12-9
chr12	114208319	114208504	chr12-7
chr1	204063518	204063703	chr1-15
chr5	159687909	159688094	chr5-5
chr7	68278879	68279064	chr7-9
chr6	168662866	168663051	chr6-10
chr6	37480494	37480679	chr6-9
chr17	46388299	46388484	chr17-11
chr4	652082	652267	chr4-2
chr7	95238132	95238317	chr7-11
chr2	38065804	38065989	chr2-8
chr17	74170285	74170470	chr17-12
chr2	72922102	72922287	chr2-9
chr5	87296786	87296971	chr5-6
chr11	86645692	86645877	chr11-6
chr1	185563611	185563796	chr1-16
chr15	61377237	61377422	chr15-3
chr17	40183772	40183957	chr17-13
chr4	4261313	4261498	chr4-3
chrX	152912368	152912553	chrX-2
chr5	172730970	172731155	chr5-7
chr9	16171987	16172172	chr9-5
chr17	46604511	46604696	chr17-14
chr17	79313818	79314003	chr17-15
chr1	201987662	201987847	chr1-17
chr2	171729840	171730025	chr2-10
chr19	29635281	29635466	chr19-3
chr1	58042539	58042724	chr1-18
chr7	27176134	27176319	chr7-12
chr22	17859411	17859596	chr22-2
chr2	15906570	15906755	chr2-11
chr8	37416224	37416409	chr8-7
chr10	118014393	118014578	chr10-4
chr11	12267119	12267304	chr11-8
chr11	58530229	58530414	chr11-7
chr6	119634148	119634333	chr6-11
chr2	218137967	218138152	chr2-12
chr17	13086314	13086499	chr17-16
chr6	170671240	170671425	chr6-12
chr1	12353234	12353419	chr1-19
chr11	69816520	69816705	chr11-9
chr6	43958542	43958727	chr6-13
chr6	100793983	100794168	chr6-14
chr1	36352741	36352926	chr1-21
chr15	85473280	85473465	chr15-6
chrX	36037371	36037556	chrX-3
chr2	60522115	60522300	chr2-13
chr7	75425446	75425631	chr7-14
chr15	91251870	91252055	chr15-5
chr1	12664494	12664679	chr1-20
chr5	134666076	134666261	chr5-9
chr19	38741512	38741697	chr19-4
chr20	22553275	22553460	chr20-6
chr21	33965366	33965551	chr21-3
chr1	41616746	41616931	chr1-22
chr5	92263141	92263326	chr5-8
chr9	110138287	110138472	chr9-7
chr18	19600481	19600666	chr18-2
chr18	54802165	54802350	chr18-3
chr9	94952879	94953064	chr9-8
chr1	201998965	201999150	chr1-24
chr13	63881479	63881664	chr13-3
chr19	10992154	10992339	chr19-6
chr1	230931243	230931428	chr1-25
chr3	25495171	25495356	chr3-6
chr6	117245548	117245733	chr6-16
chr11	34851655	34851840	chr11-10
chr2	66808249	66808434	chr2-15
chr1	36952702	36952887	chr1-26
chr8	49731328	49731513	chr8-8
chr15	75956582	75956767	chr15-8
chr2	167471166	167471351	chr2-16
chr6	78544439	78544624	chr6-15
chr6	110676369	110676475	chr6-17
chr20	25529811	25529996	chr20-7
chr5	55607150	55607335	chr5-11
chr10	94837857	94838042	chr10-6
chr12	43184602	43184787	chr12-10
chr16	88564372	88564557	chr16-7
chr1	44011671	44011856	chr1-28
chr1	177041471	177041656	chr1-29
chr2	208080112	208080297	chr2-17
chr3	42084841	42085026	chr3-9
chr14	68959801	68959986	chr14-3
chr14	91112496	91112681	chr14-4
chr15	75473292	75473477	chr15-9
chr10	80095439	80095624	chr10-7
chr5	50730260	50730445	chr5-13
chr5	91443212	91443397	chr5-12
chr21	40470798	40470983	chr21-4
chr17	2296233	2296418	chr17-18
chr17	52264356	52264541	chr17-19
chr22	37966493	37966678	chr22-3
chr2	5870576	5870761	chr2-18
chr20	19255337	19255522	chr20-10
chr15	29316865	29317050	chr15-10
chr1	236998899	236999084	chr1-31
chr6	4274729	4274914	chr6-18
chr7	27153065	27153250	chr7-15
chr9	107753966	107754151	chr9-9
chr18	19560843	19561028	chr18-4
chr5	1243959	1244144	chr5-14
chr21	16250222	16250407	chr21-5
chr5	92529584	92529769	chr5-15
chr8	127600840	127601025	chr8-9
chr9	132321201	132321386	chr9-10
chr15	37189344	37189529	chr15-11
chr19	17350975	17351160	chr19-9
chr2	18981798	18981983	chr2-19
chr8	11601632	11601817	chr8-10
chr19	14618613	14618798	chr19-8
chr1	10564453	10564638	chr1-32
chr6	46030196	46030381	chr6-21
chr10	79211736	79211921	chr10-9
chr16	68018967	68019152	chr16-11
chr17	36031518	36031703	chr17-20
chr6	21111664	21111849	chr6-20
chr6	138692932	138693117	chr6-19
chr16	85325228	85325413	chr16-12
chr1	169085333	169085518	chr1-33
chr2	122765299	122765484	chr2-23
chr2	127203789	127203974	chr2-20
chr2	237026616	237026801	chr2-22
chr7	154694899	154695084	chr7-16
chr12	115049435	115049620	chr12-12
chr18	19928576	19928761	chr18-5
chr2	27137320	27137505	chr2-24
chr2	135169845	135170030	chr2-21
chr3	94243229	94243414	chr3-14
chr6	168136227	168136412	chr6-22
chr21	16813531	16813716	chr21-6
chr1	12714754	12714939	chr1-34
chr11	62657440	62657625	chr11-12
chr19	13162496	13162681	chr19-12
chr3	77165007	77165192	chr3-12
chr12	42676217	42676402	chr12-13
chr15	75328674	75328859	chr15-12
chr19	42913790	42913975	chr19-13
chr3	168454153	168454338	chr3-13
chr5	146012888	146013073	chr5-16
chr8	72265302	72265487	chr8-11
chr12	54526193	54526378	chr12-15
chr16	87518399	87518584	chr16-14
chr19	727196	727381	chr19-14
chr2	40699086	40699271	chr2-25
chr19	46932248	46932433	chr19-15
chr2	209043996	209044181	chr2-26
chr9	132257347	132257532	chr9-12
chr11	129736326	129736511	chr11-14
chr18	5425807	5425992	chr18-6
chr3	53524174	53524359	chr3-15
chr3	193933226	193933411	chr3-16
chr10	78011404	78011589	chr10-10
chr14	61569687	61569872	chr14-6
chr20	31126131	31126316	chr20-11
chr1	202038904	202039089	chr1-36
chr3	5028580	5028765	chr3-18
chr3	194233654	194233839	chr3-17
chr10	120340989	120341174	chr10-11
chr11	10388164	10388349	chr11-18
chr11	14908209	14908394	chr11-16
chr15	70615451	70615636	chr15-13
chr21	43124525	43124710	chr21-7
chr1	29585320	29585505	chr1-37
chr5	102683613	102683798	chr5-17
chr10	1030394	1030579	chr10-13
chr10	79625383	79625568	chr10-12
chr15	76669663	76669848	chr15-14
chr1	159133465	159133650	chr1-38
chr2	128680359	128680544	chr2-28
chr3	15031906	15032091	chr3-19
chr3	197062387	197062572	chr3-20
chr5	174102703	174102888	chr5-18
chr6	14211982	14212167	chr6-23
chr11	34228260	34228445	chr11-19
chr17	67367732	67367917	chr17-22
chr1	179672083	179672268	chr1-40
chr1	228555581	228555766	chr1-39
chr2	43187369	43187554	chr2-27
chr8	1425135	1425320	chr8-13
chr10	102550667	102550852	chr10-15
chr18	3624100	3624285	chr18-9
chr18	49965833	49966018	chr18-7
chr2	514134	514319	chr2-29
chr7	151517031	151517216	chr7-20
chr1	33520907	33521092	chr1-44
chr1	218540516	218540701	chr1-41
chr11	60778844	60779029	chr11-20
chr18	11500889	11501074	chr18-10
chr19	45959244	45959429	chr19-16
chr3	197036861	197037046	chr3-21
chr4	67917725	67917910	chr4-6
chr8	10314228	10314413	chr8-12
chr8	89243754	89243939	chr8-14
chr9	107878473	107878658	chr9-14
chr7	127645904	127646089	chr7-19
chr16	73468073	73468258	chr16-15
chr21	17358564	17358749	chr21-9
chr6	125685132	125685317	chr6-24
chr6	167755650	167755835	chr6-25
chr9	97629602	97629787	chr9-15
chr15	83974868	83975053	chr15-15
chr19	35800490	35800675	chr19-17
chr2	235909495	235909680	chr2-31
chr8	143111335	143111520	chr8-15
chr14	69548087	69548272	chr14-8
chr14	76366792	76366977	chr14-9
chr5	149866074	149866259	chr5-20
chr10	29439044	29439229	chr10-16
chr14	85938156	85938341	chr14-10
chr21	42396970	42397155	chr21-10
chr1	85690821	85691006	chr1-46
chr2	5634911	5635096	chr2-32
chr3	12465945	12466130	chr3-22
chr3	69555108	69555293	chr3-23
chr9	92931922	92932107	chr9-17
chr18	23966089	23966274	chr18-11
chr20	22493327	22493512	chr20-13
chr1	3166822	3167007	chr1-49
chr1	59570150	59570335	chr1-48
chr2	201242585	201242770	chr2-33
chr9	27353562	27353747	chr9-16
chr11	12041085	12041270	chr11-21
chr17	79092867	79093052	chr17-24
chr21	44762985	44763170	chr21-11
chr6	27711040	27711225	chr6-26
chr17	35149349	35149534	chr17-23
chr16	11246621	11246806	chr16-17
chr6	99514069	99514254	chr6-27
chr11	75990850	75991035	chr11-22
chr12	119819740	119819925	chr12-19
chr16	1701655	1701840	chr16-21
chr22	23863727	23863912	chr22-5
chr2	237644493	237644678	chr2-38
chr6	111873814	111873999	chr6-29
chr7	139345167	139345352	chr7-22
chr12	113856206	113856391	chr12-17
chr16	66946999	66947184	chr16-20
chr19	2950126	2950311	chr19-18
chr1	22769066	22769251	chr1-53
chr1	95552703	95552888	chr1-51
chr2	218482570	218482755	chr2-36
chr6	169087557	169087742	chr6-32
chr9	22109116	22109301	chr9-19
chr15	52108882	52109067	chr15-16
chr16	4379116	4379224	chr16-19
chr18	46369129	46369314	chr18-12
chr1	12538119	12538304	chr1-52
chr1	26216925	26217110	chr1-50
chr2	6703054	6703239	chr2-39
chr2	30443832	30444017	chr2-34
chr2	218657414	218657599	chr2-37
chr6	117717525	117717710	chr6-31
chr7	99601632	99601817	chr7-21
chr9	132410912	132411097	chr9-18
chr17	7748000	7748185	chr17-27
chr4	150414769	150414954	chr4-8
chr5	112538982	112539167	chr5-23
chr3	148932616	148932801	chr3-25
chr6	19334260	19334445	chr6-28
chr6	80087597	80087782	chr6-34
chr10	44732376	44732561	chr10-18
chr11	13897369	13897554	chr11-25
chr8	53542075	53542260	chr8-16
chr4	114669203	114669388	chr4-10
chr4	185668191	185668376	chr4-11
chr6	143863476	143863661	chr6-36
chr10	112401037	112401154	chr10-17
chr13	72287211	72287396	chr13-7
chr17	80061855	80062040	chr17-28
chr19	31656040	31656225	chr19-23
chr1	2977950	2978135	chr1-55
chr3	130328289	130328474	chr3-27
chr4	188287775	188287960	chr4-12
chr16	65807677	65807862	chr16-23
chr2	38093761	38093946	chr2-41
chr3	3948885	3949070	chr3-29
chr6	150959543	150959728	chr6-35
chr7	112332468	112332653	chr7-25
chr8	129488079	129488264	chr8-17
chr9	132330981	132331166	chr9-21
chr11	7093861	7094046	chr11-28
chr11	13064593	13064778	chr11-27
chr16	88830070	88830255	chr16-22
chr17	74128753	74128938	chr17-31
chr18	11947243	11947428	chr18-13
chr1	110438177	110438362	chr1-58
chr5	60895767	60895952	chr5-24
chr8	112390177	112390362	chr8-18
chr10	99548770	99548955	chr10-21
chr12	52609471	52609656	chr12-22
chr17	38491187	38491372	chr17-32
chr17	41742628	41742813	chr17-29
chr21	43486708	43486893	chr21-13
chr9	9950070	9950255	chr9-22
chr9	131339520	131339705	chr9-23
chr16	73026171	73026356	chr16-24
chr16	73067376	73067561	chr16-26
chr17	34300520	34300705	chr17-36
chr17	44071359	44071544	chr17-33
chr20	23314747	23314932	chr20-14
chr1	3656074	3656259	chr1-61
chr1	5037944	5038129	chr1-59
chr1	41931947	41932132	chr1-63
chr1	112346971	112347156	chr1-60
chr6	6759184	6759369	chr6-38
chr6	42892995	42893180	chr6-39
chr10	114778958	114779143	chr10-22
chr15	37100666	37100851	chr15-21
chr16	54210387	54210572	chr16-28
chr17	2078130	2078315	chr17-35
chr18	9558714	9558899	chr18-14
chr18	73055412	73055597	chr18-17
chr1	95587963	95588148	chr1-57
chr2	129525762	129525947	chr2-42
chr3	184292937	184293122	chr3-31
chr4	76159756	76159941	chr4-15
chr6	19312627	19312812	chr6-37
chr11	80135211	80135396	chr11-29
chr13	22039820	22040005	chr13-8
chr15	76139384	76139411	chr15-19
chr17	47030012	47030197	chr17-37
chr18	71562911	71563096	chr18-15
chr20	38506549	38506734	chr20-15
chrX	69745640	69745825	chrX-5
chr6	131174764	131174949	chr6-42
chr7	26046237	26046422	chr7-27
chr11	63677198	63677383	chr11-32
chr11	115143669	115143854	chr11-30
chr15	31449969	31450154	chr15-22
chr16	85746402	85746587	chr16-27
chr18	71918573	71918758	chr18-16
chr21	46889658	46889843	chr21-14
chr1	12608887	12609072	chr1-62
chr4	79506122	79506307	chr4-14
chr4	181519531	181519716	chr4-18
chr7	27151315	27151500	chr7-29
chr11	113949183	113949368	chr11-31
chr12	122038965	122039150	chr12-23
chr14	21317566	21317751	chr14-12
chr15	95713934	95714119	chr15-24
chr2	85992626	85992811	chr2-40
chr3	13637177	13637362	chr3-32
chr4	144299898	144300083	chr4-17
chr7	101034210	101034395	chr7-26
chr9	129350057	129350242	chr9-25
chr10	73066826	73067011	chr10-24
chr17	80847444	80847629	chr17-40
chr20	7127939	7128124	chr20-16
chr22	41117316	41117501	chr22-6
chrX	38877177	38877362	chrX-4
chr1	98893288	98893473	chr1-66
chr4	8561587	8561772	chr4-16
chr16	30669260	30669445	chr16-29
chr17	79297225	79297410	chr17-39
chr22	35708196	35708381	chr22-9
chr2	236761403	236761588	chr2-50
chr3	133422800	133422985	chr3-34
chr4	114805922	114806107	chr4-19
chr4	141962382	141962567	chr4-22
chr5	28398336	28398521	chr5-25
chr7	46454639	46454824	chr7-32
chr7	150809048	150809233	chr7-30
chr8	29596068	29596253	chr8-19
chr10	114778407	114778592	chr10-25
chr11	65319171	65319356	chr11-33
chr13	26261195	26261380	chr13-9
chr17	13855682	13855867	chr17-41
chr19	7211622	7211807	chr19-27
chr20	61830048	61830233	chr20-18
chr1	22665837	22666022	chr1-67
chr4	62047370	62047555	chr4-23
chr4	95587225	95587410	chr4-21
chr9	132258371	132258556	chr9-26
chr10	77360254	77360439	chr10-26
chr14	99390468	99390653	chr14-13
chr16	10417013	10417198	chr16-32
chr17	36089943	36090128	chr17-43
chr18	8341721	8341906	chr18-18
chr20	60931276	60931461	chr20-20
chr20	61071112	61071297	chr20-17
chr1	22229084	22229269	chr1-69
chr2	222138439	222138624	chr2-51
chr2	240496577	240496762	chr2-47
chr4	3181216	3181401	chr4-20
chr6	168445013	168445198	chr6-43
chr7	121171599	121171784	chr7-33
chr13	36729081	36729266	chr13-10
chr1	147071706	147071891	chr1-71
chr2	42054791	42054976	chr2-52
chr2	177454107	177454292	chr2-53
chr6	134427083	134427268	chr6-44
chr7	29648858	29649043	chr7-31
chr14	62343587	62343772	chr14-14
chr16	85595010	85595195	chr16-35
chr17	1986990	1987175	chr17-44
chr17	66478764	66478949	chr17-45
chr19	48151530	48151715	chr19-28
chr20	8019111	8019296	chr20-19
chr1	173997740	173997925	chr1-72
chr2	211551215	211551400	chr2-55
chr3	71573936	71574121	chr3-36
chr5	177543555	177543600	chr5-26
chr8	20125896	20126081	chr8-20
chr9	132319836	132320021	chr9-30
chr12	106143929	106144114	chr12-24
chr17	30644427	30644612	chr17-42
chr20	32128982	32129167	chr20-22
chr20	40712176	40712361	chr20-23
chr1	84485952	84486137	chr1-73
chr2	72499236	72499421	chr2-56
chr2	110434907	110435092	chr2-60
chr2	235917283	235917468	chr2-54
chr3	139252580	139252765	chr3-35
chr7	29805163	29805348	chr7-36
chr7	142740006	142740191	chr7-39
chr9	36827698	36827883	chr9-29
chr12	41462127	41462312	chr12-26
chr14	101088786	101088971	chr14-15
chr17	21261187	21261372	chr17-46
chr19	46377117	46377302	chr19-30
chr20	30251640	30251825	chr20-21
chr1	15516398	15516583	chr1-74
chr1	29717097	29717282	chr1-70
chr2	7472587	7472772	chr2-58
chr2	178717125	178717310	chr2-57
chr2	209502863	209503048	chr2-62
chr3	9395260	9395445	chr3-37
chr3	38584692	38584877	chr3-38
chr3	126437822	126438007	chr3-39
chr7	66825103	66825288	chr7-37
chr12	4385935	4386120	chr12-25
chr13	77992031	77992216	chr13-11
chr17	36036644	36036829	chr17-47
chr1	54168200	54168385	chr1-75
chr2	97057108	97057293	chr2-61
chr6	27460513	27460698	chr6-45
chr6	41546415	41546600	chr6-46
chr10	126396872	126397057	chr10-29
chr11	12239140	12239325	chr11-35
chr12	106254496	106254681	chr12-28
chr12	113855745	113855930	chr12-29
chr16	49910540	49910725	chr16-36
chr18	42004043	42004228	chr18-19
chr20	30914886	30915071	chr20-24
chr21	29656553	29656738	chr21-15
chr1	11941265	11941450	chr1-79
chr1	157411906	157412091	chr1-77
chr1	174922947	174923132	chr1-82
chr2	19005743	19005928	chr2-59
chr3	56792726	56792911	chr3-41
chr3	168524129	168524314	chr3-40
chr9	129436065	129436250	chr9-31
chr11	407014	407199	chr11-38
chr14	38036417	38036602	chr14-17
chr16	79757608	79757793	chr16-37
chr1	208399926	208400111	chr1-78
chr2	66519620	66519805	chr2-63
chr6	16102577	16102762	chr6-47
chr10	29393639	29393824	chr10-30
chr17	46318513	46318698	chr17-50
chr17	76894462	76894647	chr17-48
chr1	59351068	59351253	chr1-85
chr1	146629495	146629680	chr1-81
chr1	211679333	211679518	chr1-83
chr1	212659598	212659783	chr1-76
chr4	1866108	1866293	chr4-26
chr4	140763122	140763307	chr4-27
chr5	148831668	148831853	chr5-27
chr6	89031125	89031310	chr6-51
chr9	139521202	139521387	chr9-32
chr10	94933717	94933902	chr10-28
chr11	82759596	82759781	chr11-37
chr12	117141138	117141323	chr12-30
chr14	91108790	91108975	chr14-18
chr17	16982836	16983021	chr17-49
chr1	87258727	87258912	chr1-86
chr6	43883884	43884069	chr6-50
chr7	22169640	22169825	chr7-41
chr10	114779623	114779808	chr10-32
chr13	23170734	23170919	chr13-12
chr15	90541304	90541489	chr15-25
chr19	18485397	18485582	chr19-32
chr1	15417070	15417255	chr1-80
chr2	200126875	200127060	chr2-65
chr3	157648391	157648576	chr3-44
chr4	185736627	185736812	chr4-28
chr5	167743402	167743587	chr5-28
chr6	21844892	21845077	chr6-53
chr10	97064308	97064493	chr10-31
chr11	12222821	12223006	chr11-40
chr12	115818168	115818353	chr12-32
chr13	74083091	74083276	chr13-14
chr16	50962057	50962242	chr16-40
chr18	56562647	56562832	chr18-20
chr20	55807066	55807251	chr20-26
chr1	35312642	35312827	chr1-87
chr3	113871425	113871610	chr3-43
chr7	54532919	54533104	chr7-46
chr8	23546960	23547145	chr8-25
chr10	32541862	32542047	chr10-33
chr10	72129028	72129213	chr10-34
chr16	85569079	85569264	chr16-39
chr17	4511251	4511436	chr17-51
chr20	36919617	36919802	chr20-25
chr3	133147495	133147680	chr3-45
chr6	13864189	13864374	chr6-54
chr6	41510938	41511123	chr6-55
chr7	1753547	1753732	chr7-45
chr8	11576689	11576874	chr8-26
chr14	59824919	59825104	chr14-20
chr17	32159462	32159647	chr17-52
chr20	16245322	16245507	chr20-27
chr1	120181743	120181928	chr1-90
chr2	64633593	64633778	chr2-67
chr2	137649411	137649596	chr2-71
chr2	202903769	202903954	chr2-68
chr2	211596786	211596971	chr2-76
chr3	156892825	156893010	chr3-47
chr6	15065916	15066101	chr6-52
chr6	170210902	170211087	chr6-58
chr8	29149962	29150147	chr8-28
chr8	92648317	92648502	chr8-29
chr9	111834710	111834895	chr9-35
chr10	77143561	77143746	chr10-36
chr10	88714061	88714246	chr10-35
chr11	111230989	111231174	chr11-42
chr14	34499188	34499373	chr14-19
chr14	77186751	77186936	chr14-21
chr18	73920938	73921123	chr18-21
chr21	40326660	40326845	chr21-16
chr22	24921415	24921600	chr22-12
chr2	43156314	43156499	chr2-70
chr2	45501825	45502010	chr2-72
chr4	96210495	96210680	chr4-32
chr9	107631348	107631533	chr9-34
chr10	94959041	94959226	chr10-40
chr10	95797820	95798005	chr10-38
chr13	23786892	23787077	chr13-13
chr16	4365549	4365734	chr16-42
chr17	7967514	7967699	chr17-57
chr17	75947345	75947530	chr17-56
chr20	29525334	29525519	chr20-29
chr20	55856877	55857062	chr20-28
chr1	114585783	114585968	chr1-94
chr1	184709568	184709753	chr1-88
chr2	125000560	125000745	chr2-78
chr2	173162488	173162673	chr2-75
chr2	240282787	240282972	chr2-66
chr3	13120130	13120315	chr3-48
chr4	8317641	8317826	chr4-31
chr5	119187857	119188042	chr5-29
chr6	43879359	43879544	chr6-59
chr6	169092006	169092191	chr6-57
chr9	74744717	74744902	chr9-37
chr17	48745388	48745573	chr17-54
chr17	76253972	76254157	chr17-55
chr18	8998964	8999149	chr18-22
chr19	19686296	19686481	chr19-35
chr9	36868079	36868264	chr9-36
chr9	98687406	98687591	chr9-33
chr9	123619810	123619995	chr9-38
chr9	132222673	132222858	chr9-40
chr13	75027741	75027926	chr13-15
chr14	58480915	58481100	chr14-23
chr14	73250549	73250734	chr14-22
chr15	69755166	69755351	chr15-29
chr16	30640117	30640302	chr16-41
chr17	17734185	17734370	chr17-60
chr22	47048313	47048498	chr22-15
chr2	67788659	67788844	chr2-73
chr2	196739537	196739722	chr2-80
chr3	106000191	106000376	chr3-49
chr5	93009902	93010087	chr5-31
chr5	127211387	127211572	chr5-32
chr6	88613871	88614056	chr6-61
chr6	89682886	89683071	chr6-62
chr7	6676786	6676971	chr7-50
chr7	30116511	30116696	chr7-49
chr10	124069991	124070176	chr10-41
chr15	64188972	64189157	chr15-28
chr16	85205663	85205848	chr16-44
chr17	2831712	2831897	chr17-58
chr17	45955905	45956090	chr17-62
chr17	79319804	79319989	chr17-59
chrX	11330568	11330753	chrX-7
chr1	184452289	184452474	chr1-93
chr1	240286330	240286515	chr1-96
chr2	165770631	165770816	chr2-79
chr9	126037798	126037983	chr9-41
chr10	117997703	117997888	chr10-44
chr11	95221196	95221381	chr11-41
chr13	62465706	62465891	chr13-17
chr14	22025689	22025874	chr14-25
chr17	46913760	46913945	chr17-66
chr18	30384552	30384737	chr18-23
chr19	7717074	7717259	chr19-34
chr20	43969173	43969358	chr20-31
chr20	55785143	55785328	chr20-33
chr22	37905146	37905331	chr22-14
chrX	12966070	12966255	chrX-8
chr1	20729302	20729487	chr1-95
chr5	20272342	20272527	chr5-33
chr5	159338391	159338576	chr5-30
chr7	158806066	158806251	chr7-51
chr10	22004874	22005059	chr10-45
chr10	77189793	77189978	chr10-43
chr14	30692713	30692898	chr14-26
chr14	69095505	69095690	chr14-28
chr1	154325943	154326128	chr1-106
chr1	228566265	228566450	chr1-99
chr2	5330003	5330188	chr2-83
chr2	36206049	36206234	chr2-84
chr3	100354174	100354359	chr3-51
chr8	30688106	30688291	chr8-34
chr8	80712892	80713077	chr8-36
chr12	67180803	67180988	chr12-35
chr14	55716177	55716362	chr14-29
chr14	102094815	102095000	chr14-27
chr16	23716535	23716720	chr16-48
chr17	46384740	46384925	chr17-65
chr17	59142783	59142968	chr17-68
chr21	16375815	16376000	chr21-18
chr22	19718554	19718739	chr22-17
chr1	9473096	9473281	chr1-97
chr1	20860262	20860447	chr1-98
chr1	78452196	78452381	chr1-101
chr1	153803575	153803760	chr1-105
chr1	204264857	204265042	chr1-102
chr2	133315404	133315589	chr2-81
chr5	172285782	172285967	chr5-34
chr6	3364754	3364939	chr6-65
chr8	11486395	11486580	chr8-37
chr8	16072568	16072753	chr8-38
chr11	12270053	12270238	chr11-44
chr12	89983631	89983816	chr12-33
chr13	43715970	43716155	chr13-19
chr16	7267469	7267654	chr16-49
chr17	12634442	12634627	chr17-63
chr17	40683906	40684091	chr17-71
chr17	50758931	50759116	chr17-67
chr17	75384649	75384834	chr17-70
chr18	57183691	57183876	chr18-24
chr1	152012511	152012669	chr1-113
chr1	221100869	221101054	chr1-115
chr1	228565718	228565903	chr1-111
chr2	42300069	42300254	chr2-89
chr2	43337682	43337867	chr2-90
chr2	119843290	119843475	chr2-91
chr3	45506032	45506217	chr3-53
chr3	129627323	129627508	chr3-55
chr3	171225712	171225897	chr3-58
chr5	149962064	149962249	chr5-36
chr6	166188864	166189049	chr6-66
chr8	52886178	52886363	chr8-39
chr17	36728251	36728436	chr17-69
chr20	40598576	40598761	chr20-35
chr22	23907888	23908073	chr22-18
chr1	1175249	1175434	chr1-103
chr1	23894466	23894651	chr1-108
chr1	163643575	163643760	chr1-107
chr2	35674624	35674809	chr2-88
chr3	71257809	71257994	chr3-60
chr3	117370851	117371036	chr3-52
chr3	128140386	128140571	chr3-54
chr6	33729958	33730143	chr6-64
chr6	40894364	40894549	chr6-67
chr7	38209449	38209634	chr7-55
chr8	104148308	104148493	chr8-41
chr10	10519462	10519647	chr10-51
chr10	134330576	134330761	chr10-48
chr11	34689893	34690078	chr11-47
chr12	49276041	49276226	chr12-34
chr15	93160889	93161074	chr15-30
chr17	76361717	76361902	chr17-73
chr19	7787099	7787284	chr19-39
chr1	10924093	10924278	chr1-116
chr1	21851313	21851498	chr1-100
chr1	150534922	150535107	chr1-117
chr1	219737384	219737569	chr1-114
chr2	42084206	42084391	chr2-85
chr4	3269646	3269831	chr4-35
chr4	54448370	54448555	chr4-37
chr5	21835047	21835232	chr5-35
chr6	134385424	134385609	chr6-69
chr7	126125944	126126129	chr7-57
chr7	151125886	151126071	chr7-59
chr8	98790815	98791000	chr8-40
chr10	29621758	29621943	chr10-49
chr11	1370264	1370449	chr11-50
chr11	64757687	64757872	chr11-49
chr13	27943715	27943900	chr13-18
chr13	44485520	44485705	chr13-20
chr15	63908305	63908490	chr15-33
chr15	96303882	96304067	chr15-32
chr16	56335094	56335279	chr16-50
chr17	9811722	9811907	chr17-75
chr17	34978384	34978569	chr17-78
chr17	46949145	46949330	chr17-76
chr1	5657653	5657838	chr1-118
chr1	48564774	48564959	chr1-109
chr2	240417628	240417813	chr2-86
chr3	33397187	33397372	chr3-59
chr3	126702210	126702395	chr3-57
chr3	184321363	184321548	chr3-65
chr5	39549057	39549242	chr5-37
chr5	148761838	148761953	chr5-38
chr6	39161141	39161326	chr6-70
chr6	41440635	41440820	chr6-71
chr6	109006055	109006240	chr6-68
chr7	131293020	131293205	chr7-58
chr9	100473435	100473620	chr9-44
chr10	19111284	19111469	chr10-52
chr13	113548637	113548822	chr13-23
chr14	53821098	53821283	chr14-31
chr14	58630875	58631060	chr14-30
chr15	41233336	41233521	chr15-35
chr15	86251972	86252157	chr15-34
chr15	90371675	90371860	chr15-36
chr16	58066821	58067006	chr16-55
chr18	71901650	71901835	chr18-27
chr20	13085850	13086035	chr20-36
chr1	22182456	22182641	chr1-122
chr2	23771938	23772123	chr2-94
chr3	32461743	32461928	chr3-62
chr3	118716065	118716250	chr3-67
chr6	122943596	122943781	chr6-72
chr8	67666123	67666308	chr8-43
chr8	134441315	134441500	chr8-42
chr9	117561773	117561958	chr9-43
chr11	30473686	30473871	chr11-51
chr11	122378359	122378544	chr11-53
chr11	129481878	129482063	chr11-48
chr11	134432134	134432319	chr11-54
chr12	48249432	48249617	chr12-39
chr12	132973991	132974176	chr12-43
chr14	77542764	77542949	chr14-33
chr14	96928413	96928598	chr14-32
chr17	15549012	15549197	chr17-77
chr18	6557083	6557268	chr18-25
chr19	33193080	33193265	chr19-42
chr1	19334081	19334266	chr1-135
chr1	177715410	177715595	chr1-127
chr2	8713957	8714142	chr2-93
chr3	170875027	170875212	chr3-69
chr3	182433954	182434139	chr3-64
chr4	17491456	17491641	chr4-38
chr4	54729959	54730144	chr4-44
chr5	166153460	166153645	chr5-40
chr7	73130178	73130363	chr7-64
chr7	98788380	98788565	chr7-63
chr8	8324749	8324934	chr8-44
chr10	74010547	74010732	chr10-54
chr11	44265321	44265506	chr11-55
chr12	115531923	115532108	chr12-45
chr13	95655684	95655869	chr13-22
chr15	93325485	93325670	chr15-37
chr18	29567441	29567626	chr18-28
chr18	48263576	48263761	chr18-26
chr19	18402773	18402958	chr19-40
chr19	18625770	18625955	chr19-41
chr19	39309971	39310156	chr19-43
chr19	42937780	42937965	chr19-44
chr1	4589633	4589818	chr1-121
chr1	20784698	20784883	chr1-129
chr1	23918057	23918242	chr1-123
chr1	27098270	27098455	chr1-124
chr1	49159010	49159195	chr1-139
chr1	156010589	156010774	chr1-131
chr1	171179592	171179777	chr1-132
chr1	201987047	201987232	chr1-120
chr2	224773839	224774024	chr2-92
chr4	53179143	53179328	chr4-40
chr6	14568228	14568413	chr6-77
chr6	133164550	133164735	chr6-76
chr7	156781401	156781586	chr7-65
chr10	5638023	5638208	chr10-56
chr11	68585117	68585302	chr11-59
chr11	119241274	119241459	chr11-60
chr12	47164281	47164466	chr12-44
chr12	74155406	74155591	chr12-40
chr13	73534753	73534938	chr13-24
chr13	95776167	95776352	chr13-26
chr22	38743184	38743369	chr22-19
chr1	42367984	42368169	chr1-138
chr1	201910606	201910791	chr1-148
chr1	230188320	230188505	chr1-137
chr1	244659640	244659825	chr1-133
chr2	106899973	106900158	chr2-103
chr2	112431200	112431385	chr2-98
chr2	216483915	216484100	chr2-95
chr2	217630765	217630950	chr2-104
chr2	239180439	239180624	chr2-105
chr3	139254387	139254572	chr3-63
chr3	140803127	140803312	chr3-68
chr4	10033406	10033591	chr4-42
chr5	92713869	92714054	chr5-42
chr5	103230370	103230555	chr5-41
chr6	42678103	42678288	chr6-75
chr9	121591620	121591805	chr9-47
chr10	82425762	82425947	chr10-57
chr11	62695491	62695676	chr11-58
chr12	65940715	65940900	chr12-46
chr12	104440073	104440258	chr12-47
chr14	61085004	61085189	chr14-34
chr17	17743644	17743829	chr17-85
chr17	46390458	46390643	chr17-82
chr18	71949853	71950038	chr18-29
chr1	120422298	120422483	chr1-130
chr1	158504423	158504608	chr1-145
chr1	177890092	177890277	chr1-140
chr1	182070644	182070829	chr1-146
chr1	232304222	232304407	chr1-151
chr2	62797172	62797357	chr2-101
chr2	66498993	66499178	chr2-96
chr3	57436592	57436777	chr3-70
chr4	23932468	23932653	chr4-47
chr5	34598308	34598493	chr5-46
chr5	140904406	140904591	chr5-44
chr6	39413207	39413392	chr6-74
chr6	90661443	90661628	chr6-82
chr7	100168019	100168204	chr7-67
chr8	29202742	29202927	chr8-47
chr15	38994715	38994900	chr15-39
chr17	58433552	58433737	chr17-83
chr18	54808930	54809115	chr18-30
chr19	54116027	54116212	chr19-45
chr21	16594505	16594690	chr21-19
chr1	18488018	18488203	chr1-152
chr1	19772472	19772657	chr1-141
chr1	41898375	41898560	chr1-153
chr1	195817649	195817834	chr1-147
chr2	66717406	66717591	chr2-107
chr2	121094713	121094898	chr2-106
chr4	148518016	148518201	chr4-46
chr4	173647370	173647555	chr4-49
chr5	175099801	175099986	chr5-49
chr7	142245657	142245842	chr7-68
chr8	109497286	109497471	chr8-46
chr10	80999413	80999598	chr10-55
chr10	121034706	121034891	chr10-64
chr10	122918442	122918627	chr10-61
chr11	553388	553573	chr11-61
chr11	72999847	73000032	chr11-56
chr14	38072081	38072266	chr14-37
chr17	46388798	46388983	chr17-88
chr1	53055983	53056168	chr1-155
chr1	91316543	91316728	chr1-161
chr1	235093234	235093419	chr1-165
chr2	69843939	69844124	chr2-108
chr3	154106409	154106594	chr3-74
chr3	169177470	169177655	chr3-75
chr4	43362371	43362556	chr4-48
chr5	136348989	136349174	chr5-48
chr9	16040406	16040591	chr9-50
chr10	8658312	8658497	chr10-59
chr10	77875460	77875645	chr10-63
chr11	10373022	10373207	chr11-63
chr13	98628435	98628620	chr13-31
chr14	99741234	99741419	chr14-39
chr14	99879161	99879346	chr14-40
chr15	53851587	53851772	chr15-40
chr17	5667012	5667197	chr17-87
chr21	37326009	37326194	chr21-20
chr22	23908400	23908585	chr22-20
chr1	48551728	48551913	chr1-154
chr1	110326090	110326275	chr1-157
chr1	226992551	226992736	chr1-168
chr1	227975925	227976110	chr1-169
chr2	72502822	72503007	chr2-102
chr3	153777691	153777876	chr3-76
chr4	21207630	21207815	chr4-52
chr5	42390286	42390471	chr5-50
chr5	92049289	92049474	chr5-47
chr6	36547539	36547724	chr6-85
chr6	41537378	41537563	chr6-80
chr8	55276365	55276550	chr8-48
chr8	103822790	103822975	chr8-56
chr8	143291706	143291891	chr8-51
chr9	77028544	77028729	chr9-51
chr10	62485036	62485221	chr10-62
chr10	73526577	73526762	chr10-66
chr11	105239539	105239724	chr11-67
chr11	115129064	115129249	chr11-62
chr12	116966945	116967130	chr12-51
chr13	27543086	27543271	chr13-27
chr16	30552502	30552687	chr16-59
chr16	46952893	46953078	chr16-61
chr16	70462238	70462423	chr16-62
chr16	88946866	88947051	chr16-60
chr18	62902717	62902902	chr18-32
chr18	74685864	74686049	chr18-33
chr19	13265711	13265896	chr19-48
chr21	40406088	40406273	chr21-24
chr21	46106423	46106608	chr21-25
chr1	44105734	44105919	chr1-160
chr1	65805619	65805804	chr1-143
chr2	122614054	122614239	chr2-112
chr3	148512180	148512365	chr3-79
chr4	82300979	82301164	chr4-50
chr5	142100208	142100393	chr5-52
chr8	10192955	10193140	chr8-53
chr8	85806697	85806882	chr8-50
chr9	124969518	124969703	chr9-48
chr10	91236629	91236814	chr10-65
chr10	110831109	110831294	chr10-60
chr11	58674211	58674396	chr11-64
chr12	4120919	4121104	chr12-52
chr12	4124519	4124704	chr12-53
chr12	114685248	114685433	chr12-50
chr14	25285646	25285831	chr14-41
chr15	40571771	40571787	chr15-41
chr18	43409266	43409451	chr18-34
chr18	45938811	45938996	chr18-35
chr20	36688316	36688501	chr20-42
chr20	45754265	45754450	chr20-43
chr21	36392080	36392265	chr21-23
chr21	46776732	46776917	chr21-22
chr1	14215266	14215451	chr1-175
chr1	35309912	35310097	chr1-166
chr1	44030363	44030548	chr1-179
chr2	6888674	6888859	chr2-109
chr2	140222400	140222585	chr2-110
chr2	149854505	149854690	chr2-113
chr3	58460781	58460966	chr3-83
chr3	187397423	187397608	chr3-82
chr4	9940807	9940992	chr4-51
chr4	156626930	156627115	chr4-54
chr4	187606163	187606348	chr4-57
chr5	134361800	134361985	chr5-55
chr5	136414188	136414373	chr5-56
chr6	41340926	41341111	chr6-86
chr6	168076888	168077073	chr6-91
chr8	65930356	65930541	chr8-49
chr8	91815995	91816180	chr8-55
chr8	99098010	99098195	chr8-57
chr10	56201189	56201374	chr10-67
chr10	113813804	113813989	chr10-71
chr11	95783560	95783745	chr11-68
chr12	89727725	89727910	chr12-56
chr14	66700810	66700995	chr14-44
chr14	75440959	75441144	chr14-42
chr14	79765605	79765790	chr14-38
chr17	59441190	59441375	chr17-94
chr19	47272267	47272452	chr19-51
chr1	5575911	5576096	chr1-183
chr1	30126393	30126578	chr1-178
chr1	44698850	44699035	chr1-180
chr1	68027574	68027759	chr1-185
chr1	162255086	162255271	chr1-181
chr1	162317224	162317409	chr1-167
chr1	202501387	202501572	chr1-174
chr2	98914529	98914714	chr2-111
chr2	108180596	108180781	chr2-119
chr3	173301373	173301558	chr3-81
chr4	62406792	62406977	chr4-58
chr6	14921536	14921721	chr6-87
chr6	136449080	136449265	chr6-90
chr7	107476896	107477081	chr7-73
chr8	134609379	134609564	chr8-58
chr9	126304734	126304919	chr9-56
chr10	43951084	43951269	chr10-74
chr10	52310336	52310521	chr10-70
chr11	33204184	33204369	chr11-66
chr11	126197379	126197564	chr11-69
chr14	59232521	59232706	chr14-43
chr15	96752778	96752963	chr15-47
chr18	20138956	20139141	chr18-38
chr19	42278515	42278700	chr19-52
chr20	22597929	22598114	chr20-46
chr1	22788312	22788497	chr1-176
chr1	59349621	59349806	chr1-184
chr3	95060313	95060498	chr3-78
chr3	140418810	140418995	chr3-85
chr3	168990542	168990727	chr3-86
chr3	193628796	193628981	chr3-92
chr4	62996653	62996838	chr4-59
chr4	153496869	153497054	chr4-62
chr8	142427827	142428012	chr8-60
chr9	19397919	19398104	chr9-58
chr9	136757544	136757729	chr9-57
chr10	1502916	1503101	chr10-69
chr11	119751180	119751365	chr11-73
chr11	122188155	122188340	chr11-74
chr12	13589850	13590035	chr12-54
chr12	121268503	121268688	chr12-57
chr15	31628860	31629045	chr15-48
chr15	40380888	40381073	chr15-44
chr15	77897836	77898021	chr15-49
chr15	96715783	96715968	chr15-46
chr16	85966152	85966337	chr16-69
chr17	42392313	42392498	chr17-93
chr17	46226905	46227090	chr17-102
chr20	1702932	1703117	chr20-47
chr21	38630526	38630711	chr21-26
chr1	31627605	31627790	chr1-189
chr2	30440889	30441074	chr2-115
chr2	35397843	35398028	chr2-116
chr2	46265516	46265701	chr2-117
chr2	51241168	51241353	chr2-125
chr2	105560300	105560485	chr2-123
chr2	206494752	206494937	chr2-129
chr4	55803774	55803959	chr4-55
chr4	178532280	178532465	chr4-63
chr6	20658369	20658554	chr6-88
chr6	43832159	43832344	chr6-92
chr7	69490933	69491118	chr7-76
chr8	3326088	3326273	chr8-62
chr8	82263249	82263434	chr8-61
chr10	50434393	50434578	chr10-75
chr12	115861422	115861607	chr12-63
chr13	23947997	23948182	chr13-35
chr14	95831250	95831435	chr14-46
chr15	37190899	37191084	chr15-43
chr17	4934879	4935064	chr17-105
chr18	19624453	19624638	chr18-36
chr21	33469633	33469818	chr21-30
chr22	41756129	41756314	chr22-21
chr1	4019501	4019686	chr1-182
chr1	64374657	64374842	chr1-187
chr2	88998396	88998581	chr2-126
chr2	106778443	106778628	chr2-133
chr2	206494167	206494352	chr2-128
chr2	206651787	206651972	chr2-124
chr3	61517242	61517427	chr3-93
chr3	64537897	64538082	chr3-84
chr3	157574155	157574340	chr3-96
chr3	177332816	177333001	chr3-94
chr3	183878342	183878527	chr3-87
chr4	67972983	67973168	chr4-56
chr4	140591148	140591333	chr4-68
chr4	187054131	187054316	chr4-64
chr5	16683835	16684020	chr5-57
chr5	35281800	35281985	chr5-60
chr5	81655884	81656069	chr5-53
chr6	31354849	31355034	chr6-94
chr6	91418025	91418210	chr6-96
chr6	169186323	169186508	chr6-99
chr7	42651229	42651414	chr7-78
chr7	47510171	47510356	chr7-75
chr10	1502035	1502220	chr10-77
chr11	35194767	35194952	chr11-70
chr12	75374450	75374635	chr12-64
chr13	31331278	31331463	chr13-34
chr13	111634387	111634572	chr13-38
chr14	89542163	89542348	chr14-49
chr14	95060371	95060556	chr14-47
chr15	37084110	37084295	chr15-51
chr15	37396783	37396968	chr15-57
chr15	75335517	75335702	chr15-55
chr15	89355359	89355544	chr15-50
chr15	96714223	96714408	chr15-59
chr16	302792	302977	chr16-66
chr16	2574342	2574527	chr16-72
chr16	4367869	4368054	chr16-71
chr16	30868031	30868216	chr16-74
chr16	85482480	85482665	chr16-68
chr16	89479240	89479425	chr16-70
chr17	18864304	18864489	chr17-110
chr17	19335186	19335371	chr17-107
chr17	39696706	39696891	chr17-108
chr19	19599401	19599586	chr19-55
chr19	38553753	38553938	chr19-56
chr1	235096750	235096935	chr1-193
chr2	11622817	11623002	chr2-122
chr2	39953417	39953602	chr2-132
chr3	32823129	32823314	chr3-90
chr3	169045852	169046037	chr3-97
chr3	193857464	193857649	chr3-88
chr4	38385227	38385412	chr4-66
chr4	41602364	41602549	chr4-60
chr4	183012391	183012576	chr4-70
chr5	77800560	77800745	chr5-63
chr5	109324982	109325167	chr5-64
chr5	121536307	121536492	chr5-59
chr6	110057498	110057683	chr6-97
chr7	73157234	73157419	chr7-77
chr8	125732760	125732945	chr8-65
chr8	141948256	141948441	chr8-66
chr9	95855411	95855449	chr9-61
chr9	107753453	107753638	chr9-55
chr9	110121553	110121738	chr9-59
chr9	124369893	124370078	chr9-60
chr9	139519116	139519301	chr9-62
chr10	73094010	73094195	chr10-80
chr10	133473693	133473878	chr10-79
chr12	41860660	41860845	chr12-61
chr14	68952828	68953013	chr14-48
chr17	1639787	1639972	chr17-104
chr19	38758689	38758874	chr19-57
chr20	37780869	37781054	chr20-49
chr21	46402660	46402845	chr21-32
chr1	117027850	117028035	chr1-191
chr1	156441422	156441607	chr1-196
chr1	180584059	180584244	chr1-199
chr2	151022911	151023096	chr2-136
chr3	52538078	52538263	chr3-102
chr3	114425527	114425712	chr3-105
chr4	8244057	8244242	chr4-65
chr4	94799851	94800036	chr4-74
chr5	81931454	81931639	chr5-61
chr6	53412954	53413139	chr6-103
chr6	107933385	107933570	chr6-104
chr6	167929394	167929579	chr6-108
chr7	26045360	26045545	chr7-83
chr7	55116026	55116211	chr7-79
chr7	116331815	116332000	chr7-84
chr8	37532885	37533070	chr8-67
chr8	81467818	81468003	chr8-63
chr10	16534031	16534216	chr10-83
chr10	84157550	84157735	chr10-86
chr10	128602385	128602570	chr10-81
chr11	68147908	68148093	chr11-77
chr11	69715438	69715623	chr11-76
chr12	113879079	113879264	chr12-59
chr13	21134147	21134332	chr13-39
chr15	94372516	94372701	chr15-58
chr16	53164287	53164472	chr16-77
chr16	78277631	78277816	chr16-78
chr17	6603452	6603637	chr17-106
chr17	72370097	72370282	chr17-113
chr18	3649769	3649954	chr18-41
chr20	8231229	8231414	chr20-53
chr20	36928427	36928612	chr20-56
chr2	20927953	20928138	chr2-138
chr2	23743311	23743496	chr2-139
chr2	23786745	23786930	chr2-140
chr2	109573739	109573924	chr2-143
chr2	177190645	177190830	chr2-137
chr3	193561652	193561837	chr3-111
chr3	193801851	193802036	chr3-107
chr4	6690904	6691089	chr4-71
chr4	8007831	8008016	chr4-69
chr4	8386974	8387159	chr4-72
chr4	113510408	113510593	chr4-79
chr4	176856308	176856493	chr4-76
chr4	185386005	185386190	chr4-77
chr5	172868290	172868475	chr5-65
chr6	4487882	4488067	chr6-105
chr6	14544948	14545133	chr6-106
chr6	30717387	30717572	chr6-102
chr6	142696532	142696717	chr6-112
chr7	17545814	17545999	chr7-86
chr7	31820571	31820756	chr7-87
chr7	156459857	156460042	chr7-85
chr9	133256425	133256610	chr9-66
chr10	69913376	69913561	chr10-87
chr11	30413858	30414043	chr11-78
chr12	53278317	53278502	chr12-66
chr15	70435280	70435465	chr15-62
chr17	46341059	46341244	chr17-115
chr17	60731399	60731584	chr17-112
chr18	13313148	13313333	chr18-40
chr18	34936339	34936524	chr18-44
chr18	48533365	48533550	chr18-42
chr22	27829671	27829856	chr22-24
chrX	9485215	9485400	chrX-13
chr1	2201933	2202118	chr1-208
chr1	26946973	26947158	chr1-198
chr1	215014413	215014598	chr1-204
chr2	66657333	66657518	chr2-135
chr2	103340680	103340865	chr2-147
chr3	9393475	9393660	chr3-112
chr3	23907586	23907771	chr3-100
chr3	117354249	117354434	chr3-114
chr3	126588852	126589037	chr3-106
chr3	128394668	128394853	chr3-109
chr3	193602059	193602244	chr3-118
chr5	131723898	131724083	chr5-67
chr5	138283639	138283824	chr5-68
chr7	4277534	4277719	chr7-82
chr7	131597238	131597423	chr7-90
chr7	136776322	136776507	chr7-88
chr8	106337752	106337937	chr8-78
chr10	77415640	77415825	chr10-89
chr12	612771	612956	chr12-65
chr15	79350174	79350359	chr15-63
chr16	1630668	1630853	chr16-81
chr17	14276511	14276696	chr17-118
chr18	55681081	55681266	chr18-46
chr19	18491053	18491238	chr19-60
chr20	32446978	32447163	chr20-55
chr20	51768848	51769033	chr20-51
chr20	56321973	56322158	chr20-57
chr22	30183581	30183766	chr22-28
chr22	37722850	37723035	chr22-29
chrY	18038579	18038764	chrY-1
chr1	3247449	3247634	chr1-206
chr1	12600268	12600453	chr1-201
chr1	85021835	85022020	chr1-210
chr1	97097669	97097854	chr1-211
chr1	157123625	157123810	chr1-213
chr1	162106597	162106782	chr1-221
chr1	236561808	236561993	chr1-222
chr2	43155283	43155468	chr2-141
chr2	187459994	187460179	chr2-149
chr3	38585318	38585503	chr3-103
chr3	193461804	193461989	chr3-117
chr5	114715688	114715873	chr5-76
chr5	163391682	163391867	chr5-77
chr6	105720864	105721049	chr6-121
chr6	119359508	119359693	chr6-107
chr8	35489909	35490094	chr8-75
chr10	976725	976910	chr10-82
chr10	1015759	1015944	chr10-90
chr10	19972368	19972553	chr10-91
chr10	62835369	62835554	chr10-93
chr10	80999895	81000080	chr10-88
chr11	6349450	6349635	chr11-79
chr12	98972717	98972902	chr12-71
chr13	24581168	24581353	chr13-42
chr13	95374955	95375140	chr13-40
chr14	105556857	105557042	chr14-53
chr16	46929952	46930137	chr16-83
chr18	25396453	25396638	chr18-43
chr18	42939394	42939579	chr18-45
chr19	4623202	4623387	chr19-59
chr22	46558339	46558524	chr22-25
chrX	87128293	87128478	chrX-15
chrX	131119641	131119826	chrX-12
chr1	22558908	22559093	chr1-215
chr3	170038354	170038539	chr3-116
chr3	187934940	187935125	chr3-122
chr4	53886040	53886225	chr4-73
chr4	70698322	70698507	chr4-80
chr5	79401995	79402180	chr5-75
chr6	33163245	33163331	chr6-118
chr6	168531383	168531568	chr6-113
chr7	73791061	73791246	chr7-91
chr7	131536799	131536984	chr7-92
chr8	139889272	139889457	chr8-74
chr10	634331	634516	chr10-97
chr11	74257816	74258001	chr11-82
chr11	75920574	75920725	chr11-87
chr13	45427834	45428019	chr13-41
chr14	67895489	67895674	chr14-52
chr16	14379447	14379632	chr16-86
chr17	59444232	59444417	chr17-119
chr17	75919997	75920182	chr17-120
chr18	35030517	35030702	chr18-47
chr19	47655617	47655802	chr19-58
chr20	6382706	6382891	chr20-59
chr22	45094675	45094860	chr22-31
chrX	17644643	17644828	chrX-14
chr1	33831242	33831427	chr1-202
chr1	61893230	61893415	chr1-218
chr1	98519950	98520135	chr1-226
chr3	70121441	70121626	chr3-120
chr4	2337070	2337255	chr4-81
chr4	134786900	134787085	chr4-82
chr4	155581195	155581380	chr4-88
chr5	75667998	75668183	chr5-70
chr5	150976751	150976936	chr5-80
chr5	163123541	163123726	chr5-81
chr6	11687907	11688092	chr6-117
chr6	107247523	107247708	chr6-116
chr6	109311004	109311189	chr6-122
chr6	157503897	157504082	chr6-126
chr7	100429388	100429573	chr7-93
chr8	99703044	99703229	chr8-77
chr8	135844498	135844683	chr8-73
chr10	80538917	80539102	chr10-99
chr11	10373693	10373878	chr11-84
chr12	93433789	93433974	chr12-70
chr12	122582432	122582617	chr12-74
chr13	60835983	60836168	chr13-43
chr13	108878792	108878977	chr13-44
chr14	46874463	46874648	chr14-54
chr15	44181286	44181471	chr15-64
chr17	1901315	1901500	chr17-121
chr17	8742751	8742936	chr17-116
chr17	47943176	47943361	chr17-123
chr17	65456154	65456339	chr17-126
chr18	47432156	47432341	chr18-50
chr19	46385262	46385447	chr19-61
chr20	33131382	33131567	chr20-60
chr21	40286684	40286869	chr21-35
chr1	10722951	10723136	chr1-223
chr1	19831418	19831603	chr1-214
chr1	71761140	71761325	chr1-219
chr1	112247562	112247747	chr1-235
chr1	158976276	158976461	chr1-232
chr1	161646882	161647067	chr1-228
chr1	183915192	183915377	chr1-237
chr2	45257022	45257207	chr2-159
chr2	178319966	178320151	chr2-152
chr2	204307226	204307411	chr2-156
chr2	206766915	206767100	chr2-157
chr3	66069709	66069894	chr3-128
chr4	38905940	38906125	chr4-90
chr4	40578808	40578993	chr4-91
chr4	140656151	140656336	chr4-83
chr5	60704568	60704753	chr5-79
chr5	71053750	71053935	chr5-73
chr5	75789228	75789413	chr5-85
chr6	14505642	14505827	chr6-124
chr6	56264530	56264715	chr6-120
chr6	90007771	90007956	chr6-125
chr8	30351222	30351407	chr8-82
chr8	77752550	77752735	chr8-83
chr11	20024553	20024738	chr11-85
chr11	33958833	33959018	chr11-92
chr11	118586687	118586872	chr11-93
chr12	3213947	3214132	chr12-75
chr12	106572902	106573087	chr12-76
chr13	44559988	44560173	chr13-46
chr13	44978459	44978644	chr13-48
chr13	95370293	95370478	chr13-49
chr14	38052473	38052658	chr14-58
chr14	103339917	103340102	chr14-57
chr15	56334763	56334948	chr15-68
chr15	85277472	85277657	chr15-70
chr16	65523558	65523743	chr16-91
chr18	46463752	46463937	chr18-49
chr18	55464484	55464669	chr18-48
chr19	4084373	4084558	chr19-69
chr20	20473735	20473920	chr20-66
chr20	22352489	22352674	chr20-61
chr21	38427071	38427256	chr21-34
chr22	27298849	27299034	chr22-35
chr1	24429371	24429556	chr1-233
chr1	39860395	39860580	chr1-240
chr1	154670817	154671002	chr1-243
chr1	205270258	205270443	chr1-238
chr2	156787004	156787189	chr2-162
chr2	218665960	218666145	chr2-163
chr3	42895388	42895573	chr3-123
chr3	54080914	54081099	chr3-125
chr3	72639988	72640173	chr3-129
chr3	110302205	110302390	chr3-126
chr3	119513999	119514184	chr3-127
chr3	194023869	194024054	chr3-135
chr4	48509309	48509494	chr4-92
chr4	100458103	100458288	chr4-93
chr4	161240393	161240578	chr4-100
chr5	1667529	1667714	chr5-89
chr5	14570182	14570367	chr5-83
chr5	135531851	135531962	chr5-88
chr6	21847236	21847421	chr6-128
chr6	35431155	35431340	chr6-119
chr6	84762252	84762437	chr6-131
chr7	31689860	31690045	chr7-94
chr8	1019136	1019321	chr8-69
chr8	123638931	123639116	chr8-84
chr8	125275029	125275214	chr8-85
chr9	110006185	110006370	chr9-77
chr9	126122491	126122676	chr9-69
chr9	137267309	137267494	chr9-73
chr10	7583840	7584025	chr10-102
chr11	17832461	17832646	chr11-88
chr11	45412962	45413147	chr11-89
chr12	54443004	54443189	chr12-73
chr12	106034555	106034740	chr12-79
chr14	63724085	63724270	chr14-60
chr14	95038976	95039161	chr14-56
chr15	69886861	69887046	chr15-71
chr15	78977922	78978107	chr15-73
chr16	30472225	30472410	chr16-92
chr16	49968606	49968791	chr16-93
chr16	79042493	79042678	chr16-98
chr16	85268198	85268383	chr16-88
chr17	26793850	26794035	chr17-130
chr17	46068939	46069124	chr17-132
chr17	47579095	47579280	chr17-125
chr18	72935818	72936003	chr18-51
chr20	19739142	19739327	chr20-65
chr1	2135569	2135754	chr1-230
chr2	447180	447365	chr2-154
chr2	38085599	38085784	chr2-158
chr2	85968978	85969163	chr2-167
chr2	147492473	147492658	chr2-161
chr2	173099775	173099960	chr2-170
chr2	218802231	218802416	chr2-171
chr3	13345122	13345307	chr3-133
chr3	46990792	46990977	chr3-137
chr3	123103317	123103502	chr3-130
chr4	28284589	28284774	chr4-94
chr4	39559995	39560180	chr4-95
chr4	88545186	88545371	chr4-96
chr5	42074604	42074789	chr5-97
chr5	84921228	84921413	chr5-86
chr5	95322778	95322963	chr5-87
chr5	137169183	137169368	chr5-91
chr5	160351019	160351204	chr5-93
chr6	21987760	21987945	chr6-134
chr6	27255991	27256176	chr6-135
chr6	41487152	41487337	chr6-130
chr7	14855316	14855501	chr7-98
chr8	5620826	5621011	chr8-89
chr8	49776346	49776531	chr8-88
chr8	130705372	130705557	chr8-80
chr9	107900744	107900929	chr9-76
chr10	80819013	80819198	chr10-103
chr11	65420044	65420229	chr11-90
chr11	71829616	71829801	chr11-81
chr11	133896821	133897006	chr11-91
chr12	72558630	72558815	chr12-82
chr13	50819219	50819404	chr13-47
chr14	71132167	71132352	chr14-55
chr14	81769700	81769885	chr14-65
chr14	90168058	90168243	chr14-63
chr14	99135630	99135815	chr14-64
chr16	11628162	11628347	chr16-95
chr16	51378712	51378897	chr16-96
chr16	57450626	57450811	chr16-97
chr17	41656453	41656638	chr17-138
chr17	66774196	66774381	chr17-127
chr17	70348283	70348468	chr17-134
chr19	17735333	17735518	chr19-73
chr19	19207997	19208182	chr19-71
chr20	22471589	22471774	chr20-68
chr22	36593715	36593900	chr22-37
chr1	43483937	43484122	chr1-247
chr1	48508037	48508222	chr1-234
chr1	110573962	110574147	chr1-253
chr1	208650220	208650405	chr1-256
chr2	25451844	25452029	chr2-164
chr2	66146744	66146929	chr2-177
chr2	131044112	131044297	chr2-160
chr2	159671194	159671379	chr2-173
chr3	184319964	184320149	chr3-138
chr4	53690970	53691155	chr4-106
chr4	55081591	55081776	chr4-102
chr4	90562205	90562390	chr4-97
chr5	138299660	138299845	chr5-92
chr5	175133555	175133740	chr5-103
chr9	336101	336286	chr9-79
chr9	74930624	74930809	chr9-72
chr9	94661313	94661498	chr9-81
chr9	135164478	135164663	chr9-78
chr9	140202590	140202775	chr9-74
chr10	10596219	10596404	chr10-104
chr10	49624911	49625096	chr10-111
chr11	10461581	10461766	chr11-96
chr11	14605035	14605220	chr11-99
chr11	34622105	34622290	chr11-94
chr12	88183416	88183601	chr12-83
chr14	21025683	21025868	chr14-61
chr15	53747061	53747246	chr15-75
chr15	65604952	65605137	chr15-69
chr15	95674428	95674613	chr15-78
chr16	9471320	9471505	chr16-99
chr16	50459723	50459908	chr16-90
chr16	68778767	68778952	chr16-94
chr17	2067053	2067238	chr17-122
chr17	17581068	17581253	chr17-136
chr18	20164999	20165184	chr18-59
chr18	48201559	48201744	chr18-54
chr18	74801083	74801268	chr18-55
chr19	14474822	14475007	chr19-76
chr19	14654997	14655182	chr19-81
chr19	45439157	45439342	chr19-78
chr19	57915456	57915641	chr19-70
chr1	44015959	44016144	chr1-248
chr1	94545629	94545814	chr1-250
chr1	150943831	150944016	chr1-242
chr1	156056097	156056282	chr1-255
chr1	183914689	183914874	chr1-263
chr2	58655878	58656063	chr2-172
chr2	124413213	124413398	chr2-182
chr2	129067048	129067233	chr2-169
chr2	129504087	129504272	chr2-179
chr3	128054511	128054696	chr3-141
chr3	190225633	190225818	chr3-145
chr3	193656482	193656667	chr3-142
chr4	2862896	2863081	chr4-104
chr4	60747418	60747603	chr4-110
chr4	68800304	68800489	chr4-111
chr4	109782612	109782797	chr4-107
chr4	173847660	173847845	chr4-113
chr5	6192363	6192548	chr5-98
chr5	59968778	59968963	chr5-101
chr5	125004733	125004918	chr5-102
chr6	14721040	14721225	chr6-133
chr6	54069743	54069928	chr6-139
chr6	107556293	107556478	chr6-143
chr7	75428146	75428331	chr7-97
chr7	86769702	86769887	chr7-99
chr7	104646818	104647003	chr7-101
chr9	34512700	34512885	chr9-85
chr9	73034100	73034285	chr9-80
chr10	22989512	22989697	chr10-105
chr10	115174245	115174430	chr10-108
chr10	134773669	134773854	chr10-112
chr11	106079685	106079870	chr11-98
chr11	124752327	124752512	chr11-95
chr12	12038409	12038594	chr12-88
chr12	12844213	12844398	chr12-89
chr12	20141559	20141744	chr12-85
chr12	31370337	31370522	chr12-90
chr12	97553304	97553489	chr12-87
chr14	73117899	73118084	chr14-71
chr16	66934800	66934985	chr16-103
chr17	3879883	3880068	chr17-140
chr17	27381847	27382032	chr17-141
chr18	3665878	3666063	chr18-56
chr18	61404247	61404432	chr18-57
chr20	14767964	14768149	chr20-71
chr20	22600986	22601171	chr20-72
chr20	52532273	52532458	chr20-70
chr20	60541026	60541211	chr20-74
chr21	41936321	41936506	chr21-37
chr22	24184402	24184587	chr22-38
chr22	32297468	32297653	chr22-39
chrX	73747964	73748149	chrX-17
chr1	3160807	3160992	chr1-257
chr1	23164223	23164408	chr1-258
chr1	74365011	74365196	chr1-266
chr1	95143987	95144172	chr1-252
chr1	95551899	95552084	chr1-267
chr1	205658751	205658936	chr1-246
chr2	3804053	3804238	chr2-176
chr2	219935997	219936182	chr2-180
chr3	66546213	66546398	chr3-140
chr3	133461466	133461651	chr3-151
chr3	193590110	193590295	chr3-146
chr4	111292760	111292945	chr4-112
chr5	56988951	56989136	chr5-100
chr5	136051405	136051590	chr5-104
chr5	153145629	153145814	chr5-105
chr6	42449979	42450164	chr6-138
chr6	139959781	139959966	chr6-144
chr6	168809593	168809778	chr6-137
chr7	12952695	12952880	chr7-105
chr7	91830187	91830372	chr7-102
chr7	139333760	139333945	chr7-103
chr8	102092959	102093144	chr8-93
chr9	78181854	78182039	chr9-88
chr9	98262185	98262370	chr9-82
chr9	134682506	134682691	chr9-86
chr10	27023083	27023268	chr10-110
chr10	79925484	79925669	chr10-114
chr10	105448374	105448559	chr10-116
chr10	122944858	122945043	chr10-125
chr11	12889183	12889368	chr11-103
chr11	19745197	19745382	chr11-97
chr11	27209091	27209276	chr11-100
chr11	46848230	46848415	chr11-105
chr11	118798947	118799132	chr11-114
chr14	68936156	68936341	chr14-70
chr14	71695537	71695722	chr14-67
chr14	79752448	79752633	chr14-72
chr14	101705476	101705661	chr14-73
chr15	35382378	35382563	chr15-80
chr16	9754968	9755153	chr16-106
chr16	81667335	81667520	chr16-109
chr16	85586917	85587102	chr16-102
chr17	36022357	36022542	chr17-142
chr17	49021917	49022102	chr17-145
chr17	78135052	78135237	chr17-150
chr18	1774332	1774517	chr18-60
chr19	42052905	42053090	chr19-82
chr20	50320432	50320617	chr20-69
chr21	44467344	44467529	chr21-41
chr22	46457362	46457547	chr22-42
chr1	16162357	16162542	chr1-265
chr1	110605335	110605520	chr1-261
chr2	119079391	119079576	chr2-192
chr2	127754432	127754617	chr2-178
chr2	206500202	206500387	chr2-183
chr3	5058339	5058524	chr3-136
chr3	20814213	20814398	chr3-143
chr3	54791172	54791357	chr3-150
chr4	10463073	10463258	chr4-109
chr4	124365596	124365781	chr4-116
chr4	125823434	125823619	chr4-120
chr5	11519387	11519572	chr5-95
chr5	11524150	11524335	chr5-96
chr5	42507846	42508031	chr5-109
chr6	21112177	21112362	chr6-149
chr6	77126990	77127175	chr6-153
chr6	136861279	136861464	chr6-141
chr6	168675347	168675532	chr6-145
chr7	102452457	102452642	chr7-111
chr8	56161955	56162140	chr8-96
chr9	72865272	72865457	chr9-92
chr10	2122058	2122243	chr10-118
chr10	30816896	30817081	chr10-126
chr10	80416936	80417121	chr10-115
chr11	17791668	17791853	chr11-108
chr11	56934667	56934852	chr11-110
chr11	66809185	66809370	chr11-112
chr11	119777928	119778113	chr11-101
chr12	3072529	3072714	chr12-95
chr12	53374584	53374769	chr12-91
chr12	76384172	76384357	chr12-102
chr13	59756494	59756679	chr13-52
chr14	56691779	56691964	chr14-68
chr14	61929536	61929721	chr14-69
chr15	45764444	45764629	chr15-82
chr15	69768175	69768360	chr15-84
chr15	74600660	74600845	chr15-76
chr16	72405233	72405418	chr16-114
chr17	46371497	46371682	chr17-153
chr18	7459892	7460077	chr18-58
chr18	37528479	37528664	chr18-62
chr19	13266440	13266625	chr19-89
chr19	33767053	33767238	chr19-97
chr19	42954586	42954771	chr19-91
chr19	46534225	46534410	chr19-92
chr21	35339578	35339763	chr21-39
chr21	36036647	36036832	chr21-40
chr22	50835539	50835724	chr22-40
chrX	11986801	11986986	chrX-16
chrX	109831600	109831785	chrX-20
chr1	48162784	48162969	chr1-272
chr1	168833188	168833373	chr1-277
chr1	179063965	179064150	chr1-278
chr2	1982387	1982572	chr2-189
chr2	42161813	42161998	chr2-198
chr3	12824174	12824359	chr3-147
chr3	14310289	14310474	chr3-148
chr3	55437039	55437224	chr3-160
chr3	105511384	105511569	chr3-163
chr3	182478692	182478877	chr3-158
chr4	73752957	73753142	chr4-118
chr5	13709104	13709289	chr5-108
chr5	39232092	39232277	chr5-113
chr5	120061968	120062153	chr5-111
chr5	159587133	159587318	chr5-115
chr5	160106102	160106287	chr5-118
chr6	7467593	7467778	chr6-158
chr6	16168470	16168655	chr6-146
chr6	159032817	159033002	chr6-156
chr7	5479478	5479663	chr7-109
chr8	85807422	85807607	chr8-91
chr8	117814962	117815147	chr8-99
chr9	110011556	110011741	chr9-84
chr9	127487407	127487592	chr9-89
chr10	64335299	64335484	chr10-120
chr10	77022494	77022679	chr10-121
chr10	94866471	94866656	chr10-130
chr11	1711195	1711380	chr11-102
chr11	34586606	34586791	chr11-109
chr11	125959065	125959250	chr11-115
chr12	3537545	3537730	chr12-104
chr12	76796038	76796223	chr12-99
chr12	114020503	114020688	chr12-94
chr13	22818064	22818249	chr13-51
chr13	32523280	32523465	chr13-53
chr14	21776398	21776583	chr14-76
chr14	39132061	39132246	chr14-74
chr14	42944631	42944816	chr14-66
chr15	37185169	37185354	chr15-81
chr15	86440810	86440995	chr15-86
chr16	19129145	19129330	chr16-121
chr16	65733011	65733196	chr16-107
chr17	32578005	32578190	chr17-148
chr17	63527620	63527805	chr17-154
chr18	46456606	46456791	chr18-64
chr19	10463988	10464173	chr19-88
chr19	31346439	31346624	chr19-90
chr20	23222860	23223045	chr20-75
chr1	9339692	9339877	chr1-285
chr1	23082848	23083033	chr1-282
chr1	48515978	48516163	chr1-283
chr1	73766583	73766768	chr1-273
chr1	91391653	91391838	chr1-274
chr1	121328401	121328586	chr1-269
chr1	161369594	161369779	chr1-290
chr2	54639075	54639260	chr2-199
chr2	66906730	66906915	chr2-207
chr2	88580966	88581151	chr2-201
chr2	127923156	127923341	chr2-187
chr2	176283234	176283419	chr2-194
chr2	238652648	238652833	chr2-196
chr3	44400743	44400928	chr3-170
chr3	187527080	187527265	chr3-152
chr4	77298736	77298921	chr4-119
chr4	140650125	140650310	chr4-121
chr5	84455295	84455480	chr5-117
chr5	135389583	135389768	chr5-112
chr5	154026883	154027068	chr5-106
chr6	7051483	7051668	chr6-157
chr6	106808483	106808668	chr6-160
chr6	151375505	151375690	chr6-164
chr7	37011215	37011400	chr7-119
chr7	46553273	46553458	chr7-110
chr7	78078237	78078422	chr7-120
chr7	104571744	104571929	chr7-115
chr7	105279734	105279919	chr7-116
chr7	105642479	105642664	chr7-121
chr7	135487963	135488148	chr7-113
chr8	82382538	82382723	chr8-97
chr8	123772574	123772759	chr8-104
chr9	7239837	7240022	chr9-91
chr9	73095751	73095936	chr9-93
chr9	139063371	139063556	chr9-96
chr10	49647831	49648016	chr10-127
chr10	80383667	80383852	chr10-136
chr10	108814349	108814534	chr10-128
chr10	114501835	114502020	chr10-131
chr11	37220729	37220914	chr11-119
chr11	93875536	93875721	chr11-124
chr12	28355758	28355943	chr12-109
chr12	53363738	53363923	chr12-105
chr12	70630908	70631093	chr12-101
chr12	85052688	85052873	chr12-108
chr13	34216935	34217120	chr13-54
chr13	43689966	43690151	chr13-55
chr15	65657635	65657820	chr15-88
chr16	16115941	16116126	chr16-120
chr16	89164806	89164991	chr16-117
chr17	72509135	72509320	chr17-155
chr19	30364437	30364622	chr19-103
chr19	34397139	34397324	chr19-99
chr19	41673103	41673288	chr19-101
chr20	31061402	31061587	chr20-73
chr20	62558536	62558721	chr20-79
chr21	19087305	19087490	chr21-38
chr21	46898169	46898354	chr21-44
chr22	20821367	20821552	chr22-46
chr1	46646049	46646234	chr1-271
chr1	94128896	94129081	chr1-289
chr1	163744649	163744834	chr1-291
chr1	229388996	229389181	chr1-264
chr2	32653360	32653545	chr2-197
chr2	136883621	136883806	chr2-203
chr2	147085277	147085462	chr2-204
chr2	216977782	216977967	chr2-213
chr3	14984631	14984816	chr3-168
chr3	34884950	34885135	chr3-159
chr3	59650145	59650330	chr3-178
chr3	72194061	72194246	chr3-162
chr3	119896027	119896212	chr3-180
chr4	14869544	14869729	chr4-117
chr4	54325849	54326034	chr4-124
chr4	79220902	79221087	chr4-125
chr5	5361255	5361440	chr5-120
chr5	16883659	16883844	chr5-121
chr6	20877640	20877825	chr6-147
chr6	37094017	37094202	chr6-167
chr6	151639172	151639357	chr6-161
chr6	167905057	167905242	chr6-165
chr7	35798133	35798318	chr7-118
chr7	85395084	85395269	chr7-132
chr7	138437660	138437845	chr7-136
chr8	37080118	37080303	chr8-92
chr8	37659274	37659459	chr8-105
chr8	141830862	141831047	chr8-94
chr9	101253493	101253678	chr9-98
chr9	140130898	140131083	chr9-95
chr10	19118953	19119138	chr10-135
chr10	103202061	103202246	chr10-123
chr10	123302299	123302484	chr10-133
chr11	39838887	39839072	chr11-120
chr11	63299008	63299193	chr11-127
chr11	71200074	71200259	chr11-122
chr11	75173805	75173990	chr11-123
chr12	3424466	3424651	chr12-103
chr12	53295264	53295449	chr12-110
chr12	54481909	54482094	chr12-106
chr12	75952160	75952345	chr12-111
chr12	83744565	83744750	chr12-107
chr12	96343653	96343838	chr12-112
chr13	23949653	23949838	chr13-60
chr13	99603148	99603333	chr13-61
chr14	59430526	59430711	chr14-83
chr14	66781881	66782066	chr14-77
chr14	70422716	70422901	chr14-80
chr15	92708065	92708250	chr15-87
chr16	49978163	49978348	chr16-123
chr16	78359454	78359639	chr16-122
chr17	786996	787181	chr17-163
chr17	1524745	1524930	chr17-156
chr17	2719252	2719437	chr17-152
chr17	17643123	17643308	chr17-164
chr17	48288864	48289049	chr17-158
chr17	71285104	71285289	chr17-160
chr18	53835237	53835422	chr18-69
chr18	57169763	57169948	chr18-67
chr18	62662283	62662468	chr18-68
chr18	72916690	72916875	chr18-65
chr19	1868296	1868481	chr19-109
chr20	10166937	10167122	chr20-80
chr20	51758198	51758383	chr20-78
chr22	39570888	39571073	chr22-43
chrY	14648079	14648264	chrY-4
chr1	30925080	30925265	chr1-299
chr1	217441544	217441729	chr1-305
chr2	26944608	26944793	chr2-206
chr2	71116205	71116390	chr2-208
chr2	71615401	71615586	chr2-212
chr2	149255598	149255783	chr2-205
chr2	208696592	208696777	chr2-219
chr2	218154704	218154889	chr2-211
chr2	218659452	218659637	chr2-214
chr3	9171128	9171313	chr3-167
chr3	28343412	28343597	chr3-156
chr3	42566968	42567153	chr3-169
chr3	52962958	52963143	chr3-186
chr3	135340487	135340672	chr3-181
chr3	193620790	193620975	chr3-182
chr3	194673786	194673971	chr3-175
chr6	43235418	43235603	chr6-159
chr7	3256903	3257088	chr7-138
chr7	4681585	4681770	chr7-104
chr7	36227946	36228131	chr7-127
chr7	107886814	107886999	chr7-135
chr7	129607127	129607312	chr7-112
chr7	139749082	139749267	chr7-123
chr9	126073271	126073456	chr9-99
chr10	10873169	10873354	chr10-134
chr10	21856133	21856318	chr10-143
chr10	73307653	73307838	chr10-139
chr10	86953688	86953873	chr10-137
chr10	87077168	87077353	chr10-140
chr10	120229960	120230145	chr10-129
chr11	64661911	64662048	chr11-121
chr11	69875582	69875767	chr11-128
chr11	108420303	108420488	chr11-113
chr12	49204964	49205149	chr12-114
chr13	31654001	31654186	chr13-63
chr13	44171522	44171707	chr13-57
chr14	21777064	21777249	chr14-81
chr14	61083473	61083658	chr14-79
chr15	64753173	64753358	chr15-94
chr15	91202789	91202974	chr15-89
chr16	25918903	25919088	chr16-126
chr16	26700805	26700990	chr16-127
chr16	83847904	83848089	chr16-124
chr17	3515705	3515889	chr17-157
chr17	16189277	16189462	chr17-169
chr17	40467722	40467907	chr17-170
chr17	46549320	46549505	chr17-171
chr17	47355526	47355711	chr17-166
chr19	1314238	1314423	chr19-108
chr19	17717068	17717253	chr19-102
chr19	54866334	54866519	chr19-106
chr20	50715845	50716030	chr20-85
chr21	20962537	20962722	chr21-45
chrX	68247304	68247489	chrX-22
chr1	46830098	46830283	chr1-311
chr1	203285941	203286126	chr1-292
chr1	231179543	231179728	chr1-293
chr2	45998511	45998696	chr2-217
chr2	175583212	175583397	chr2-210
chr3	6303867	6304052	chr3-176
chr3	174158732	174158917	chr3-174
chr4	22193994	22194179	chr4-132
chr4	114470258	114470443	chr4-139
chr5	52664458	52664643	chr5-122
chr5	54436846	54437031	chr5-124
chr6	3617133	3617318	chr6-166
chr6	91798326	91798511	chr6-163
chr6	157008380	157008565	chr6-169
chr7	46596904	46597089	chr7-128
chr7	68713316	68713501	chr7-139
chr7	136951618	136951803	chr7-141
chr8	37448980	37449165	chr8-108
chr9	90667552	90667737	chr9-100
chr9	137151101	137151286	chr9-103
chr10	14791254	14791439	chr10-148
chr10	70636404	70636589	chr10-152
chr10	73858392	73858577	chr10-145
chr10	86817971	86818156	chr10-156
chr10	110841876	110842061	chr10-141
chr10	134221494	134221679	chr10-147
chr11	28570300	28570485	chr11-133
chr11	95290882	95291067	chr11-134
chr12	69270880	69271065	chr12-121
chr13	81680577	81680762	chr13-67
chr13	113365818	113366003	chr13-59
chr14	77500566	77500751	chr14-88
chr14	94244888	94245073	chr14-85
chr16	85419324	85419509	chr16-130
chr17	6383171	6383356	chr17-175
chr17	8181368	8181553	chr17-168
chr17	52449780	52449965	chr17-172
chr17	66374980	66375165	chr17-167
chr18	60543451	60543636	chr18-72
chr19	16373558	16373743	chr19-110
chr20	33126581	33126766	chr20-84
chr20	48586496	48586681	chr20-81
chr22	35552223	35552408	chr22-47
chrX	106535917	106536102	chrX-24
chr1	19337750	19337935	chr1-310
chr1	108074983	108075168	chr1-313
chr1	155960973	155961158	chr1-302
chr1	157420873	157421058	chr1-303
chr1	199634533	199634718	chr1-304
chr1	228616178	228616363	chr1-326
chr1	240760085	240760270	chr1-309
chr1	244065429	244065614	chr1-327
chr2	42280249	42280434	chr2-216
chr2	218122991	218123176	chr2-220
chr2	220483584	220483769	chr2-231
chr3	50674610	50674795	chr3-185
chr3	72129964	72130149	chr3-187
chr3	197754007	197754192	chr3-194
chr4	40672677	40672862	chr4-136
chr4	77600876	77601061	chr4-137
chr4	140187889	140188074	chr4-141
chr4	141567325	141567510	chr4-133
chr4	184720100	184720285	chr4-134
chr5	9610586	9610771	chr5-136
chr5	34585822	34586007	chr5-116
chr5	38367597	38367782	chr5-128
chr5	42591309	42591494	chr5-129
chr5	128577540	128577725	chr5-132
chr6	3068527	3068712	chr6-174
chr6	24843903	24844088	chr6-173
chr6	33578749	33578934	chr6-151
chr6	38229866	38230051	chr6-176
chr6	109629326	109629511	chr6-189
chr6	147197666	147197851	chr6-190
chr6	163193511	163193696	chr6-180
chr6	167811893	167812078	chr6-171
chr7	48149937	48150122	chr7-143
chr7	81320630	81320815	chr7-130
chr8	20413675	20413860	chr8-114
chr8	37160302	37160487	chr8-110
chr8	142956098	142956283	chr8-120
chr8	144073061	144073246	chr8-109
chr9	88668853	88669038	chr9-112
chr9	120162466	120162651	chr9-101
chr10	23508138	23508323	chr10-149
chr10	29228904	29229089	chr10-150
chr10	102729067	102729252	chr10-159
chr11	20022157	20022342	chr11-142
chr11	69515643	69515828	chr11-139
chr12	58946272	58946457	chr12-125
[truncated: 6,867 more rows]
