# Supplementary material for: LSD1-mediated enhancer silencing attenuates retinoic acid signalling during pancreatic endocrine cell development
Source: Nat Commun. 2020 Apr 29;11:2082. doi: 10.1038/s41467-020-16017-x (PMC7190832; doi:10.1038/s41467-020-16017-x)
Supplement: Supplementary file 20 — Supplementary Dataset 18 [file 41467_2020_16017_MOESM20_ESM.xlsx]

## Sheet: Sheet1
Supplementary Data 18. Genes down-regulated by extended treatment with retinoic acid (RA) during PP1 to PP2 transition (RAextended). All differential expression was determined using DESeq2.
Gene	log2(fold-change)	p-value
A2M	-0.642155	0.000242036
ACTA1	-0.590213	6.6618e-06
ACTC1	-0.613502	2.57448e-07
ADAMTS15	-0.842623	4.27449e-09
ADGRG2	-0.624622	0.000546439
APCDD1	-0.756235	1.66908e-06
APOB	-0.766333	2.08626e-09
AQP3	-0.8063	5.80608e-14
ARHGAP29	-0.589828	1.79154e-05
BCAT1	-0.714757	1.05815e-12
BCHE	-0.71143	0.000109234
BEX5	-0.680997	9.21281e-05
BGN	-0.6296	0.000762774
BMP2	-0.717203	3.52731e-09
CACNG4	-0.654717	4.19995e-08
CARD11	-0.650364	4.1571e-05
CCKAR	-0.988664	1.46699e-09
CGA	-0.811885	6.74204e-12
CHSY3	-0.720887	6.88438e-05
CNTNAP4	-0.885704	2.71312e-09
COL11A1	-0.665195	0.000280445
COL12A1	-0.618497	1.7706e-07
COL21A1	-0.696388	3.03366e-09
CRH	-1.03199	5.26451e-11
CXCL12	-1.44124	5.29725e-26
CXCL8	-0.766691	2.98905e-07
CXCR4	-0.601654	0.000188027
DACT1	-0.91207	3.65475e-14
DKK1	-0.67077	0.000244144
EPHB6	-0.805323	3.90412e-10
ERVH48-1	-0.599508	0.00249282
F5	-0.615261	1.23737e-08
FAM181B	-0.590171	2.42597e-05
FAM46A	-0.747072	8.93525e-10
FAT3	-0.678133	1.88864e-08
FBN2	-0.817582	2.44331e-09
FILIP1L	-0.66772	1.40883e-06
FOXQ1	-0.681448	0.000246986
FRMD4A	-0.630645	4.11929e-05
GALR1	-0.769985	1.73125e-05
GATM	-0.625609	2.79679e-10
GRIN2A	-0.683985	0.000246986
HABP2	-0.644549	7.28731e-08
HAPLN1	-0.948945	1.64576e-08
IGFBP7	-0.703537	6.32889e-05
IL11	-0.665824	5.45926e-05
INHA	-0.589728	0.0031428
ITIH2	-0.953469	1.65077e-09
KCNJ13	-0.679876	0.000103137
KCNJ8	-0.781376	6.02784e-06
LAMP5	-0.694412	5.45926e-05
LGALS12	-0.628147	0.000546863
LRRN3	-0.959195	1.33163e-11
LYZ	-0.818442	5.76863e-08
MSC	-0.847467	4.52415e-08
MYBPC2	-0.58751	0.00267154
NCCRP1	-1.31714	1.17841e-17
NGFR	-0.728581	4.82458e-05
NPNT	-0.799504	2.035e-08
NRAP	-0.65249	7.9275e-06
PAQR5	-0.697969	1.40952e-06
PCP4	-0.590184	0.000249547
PEG10	-0.634224	3.8235e-12
PLA2G12B	-0.643543	0.000815145
PLK2	-0.607262	2.51421e-10
PRKCQ	-0.590588	3.48067e-06
PTGER4	-0.5892	0.00130368
PTPRG	-0.630792	5.8104e-09
RAMP3	-0.976207	4.8643e-10
RASD1	-0.614643	8.75058e-06
RFTN1	-0.757736	3.13906e-06
RGS2	-0.739595	2.469e-15
SEMA3D	-0.887026	3.03366e-09
SERPINB2	-1.36396	1.35651e-20
SERPINI2	-0.642458	0.000785792
SLC2A3	-1.33478	7.5948e-28
SLC38A4	-0.807691	6.68171e-08
SLCO2A1	-0.623547	1.48403e-07
SLIT3	-1.10622	4.16746e-28
SORD	-0.643201	1.7706e-07
SP5	-0.771865	1.81909e-05
SPIB	-0.90037	1.80692e-07
SPOCK1	-0.836289	1.93353e-18
SPON2	-0.69823	9.12264e-05
SPP1	-2.06236	1.39398e-82
SPX	-0.729658	1.89711e-05
SSC4D	-0.590604	0.00176143
STC1	-0.682842	0.000165203
TACR1	-0.673036	0.000280445
TBX20	-0.691929	7.88748e-05
TM4SF1	-0.587412	1.58663e-07
TNC	-0.91249	2.18862e-12
UNC5B	-0.770516	4.33011e-08
UNC5C	-0.669736	7.22277e-10
VTN	-0.609146	7.67576e-10
XRCC4	-0.628994	1.17427e-06
