# Supplementary material for: LSD1-mediated enhancer silencing attenuates retinoic acid signalling during pancreatic endocrine cell development
Source: Nat Commun. 2020 Apr 29;11:2082. doi: 10.1038/s41467-020-16017-x (PMC7190832; doi:10.1038/s41467-020-16017-x)
Supplement: Supplementary file 21 — Supplementary Dataset 19 [file 41467_2020_16017_MOESM21_ESM.xlsx]

## Sheet: Sheet1
Supplementary Data 19. Genes up-regulated by extended treatment with retinoic acid (RA) during PP1 to PP2 transition (RAextended). All differential expression was determined using DESeq2.
Gene	log2(fold-change)	p-value
ANGPT1	0.807492	4.52432e-06
BMPR1B	0.781374	7.13209e-07
CADM3	0.707013	8.25556e-10
CADM3-AS1	0.665479	3.49947e-06
CLIC5	0.664181	9.8412e-06
CLIC6	0.774727	1.65112e-05
CNR1	0.855532	1.692e-09
CTSB	0.701119	1.34682e-13
CYP26A1	1.83312	1.16704e-32
CYP26B1	4.66374	0
DAB2	0.893944	2.01072e-13
DHRS3	1.19279	1.01011e-31
DPYSL5	0.664698	2.27798e-10
DUSP9	0.632902	2.33756e-07
FAM124A	0.663446	0.000407861
FAM78B	1.37717	8.56616e-22
FLJ12825	0.886479	1.2684e-07
FRZB	0.595725	6.95637e-05
GFRA1	0.622288	1.55973e-09
GIF	1.59249	1.10393e-25
H19	0.699285	1.22075e-16
HOGA1	0.61058	0.001484
HOTAIRM1	1.83374	8.18523e-37
HOTS	0.716607	4.23312e-17
HOXA1	0.85267	2.50217e-08
HOXA2	1.11297	1.67534e-11
HOXA3	1.94654	2.42619e-38
HOXA4	0.888866	1.50062e-09
HOXB2	2.00323	1.53036e-50
HOXB3	1.68958	1.06609e-32
HOXC4	1.05848	2.50272e-10
IGFBP6	1.53508	9.10311e-25
LHX1	0.744726	3.51864e-05
LIFR	0.732539	1.84571e-09
LINC00607	0.731008	2.14548e-08
LOC100240735	0.66594	0.000105974
LOC400043	1.06141	2.35025e-24
LRAT	1.43884	3.9903e-23
LRP2	0.732908	9.21244e-07
MEIS1-AS3	0.690862	6.36101e-09
METRN	0.63439	1.26659e-07
MIR675	0.631053	2.45827e-07
MPPED2	0.640413	0.000254135
NEFL	0.754445	1.85236e-06
NFIB	0.861497	1.18356e-07
NID2	0.625356	0.000482386
NKX6-3	1.0702	9.48302e-11
NRK	0.801637	6.5519e-06
ONECUT2	0.606796	4.5892e-07
OSR1	1.06353	1.98039e-10
PCDH19	0.617796	0.00156248
PDE11A	1.35987	5.40929e-22
PPARG	0.742427	2.84225e-05
PRIMA1	0.860073	4.22722e-07
PRLHR	0.808358	2.29554e-06
PTGIS	0.636874	3.51007e-07
RARB	2.06125	5.79294e-49
RBP1	0.672137	9.20635e-12
REC8	0.813267	1.29685e-14
RNF207	0.924838	2.70473e-09
SKAP2	1.352	2.3263e-30
SLC30A4	0.626397	0.000122797
SLC6A12	0.595933	0.00254686
SOX3	2.03885	6.45801e-49
SPOCK2	1.05644	4.46264e-26
ST8SIA6	0.661834	6.869e-05
STAR	0.681043	0.000281224
TF	0.889356	1.33046e-18
THRA1/BTR	0.790739	1.98049e-06
