# Supplementary material for: LSD1-mediated enhancer silencing attenuates retinoic acid signalling during pancreatic endocrine cell development
Source: Nat Commun. 2020 Apr 29;11:2082. doi: 10.1038/s41467-020-16017-x (PMC7190832; doi:10.1038/s41467-020-16017-x)
Supplement: Supplementary file 22 — Supplementary Dataset 20 [file 41467_2020_16017_MOESM22_ESM.xlsx]

## Sheet: Sheet1
Supplementary Data 20. Gene regulation after late addition of retinoic acid (RA) during PP2 to EN transition (RAlate). All differential expression was determined using DESeq2.
Gene	log2(fold-change)	p-value
A1BG	-0.027325	0.999942
A1BG-AS1	-0.0158244	0.999942
A1CF	-0.138148	0.999942
A2M	-0.0560595	0.999942
A2M-AS1	0.0409665	0.999942
A2ML1	0.0182787	1
A3GALT2	-0.0324383	1
A4GALT	-0.0315572	0.999942
A4GNT	-0.0513647	0.999942
AAAS	-0.00335588	0.999942
AACS	-0.0376557	0.999942
AACSP1	-0.000335449	1
AADAC	-0.00336075	1
AADACL4	0.0087018	1
AADACP1	-0.0185737	1
AADAT	0.00274769	0.999942
AAED1	0.0258466	0.999942
AAGAB	0.028288	0.999942
AAK1	0.0783441	0.999942
AAMDC	0.00547446	0.999942
AAMP	0.0234322	0.999942
AANAT	0.00159222	1
AAR2	0.0360951	0.999942
AARD	-0.0553718	0.999942
AARS	-0.0205861	0.999942
AARS2	0.0212881	0.999942
AARSD1	0.0119495	0.999942
AASDH	0.154824	0.999942
AASDHPPT	-0.0227745	0.999942
AASS	-0.0374446	0.999942
AATBC	-0.00944282	0.999942
AATF	0.131143	0.999942
AATK	-0.100583	0.999942
AATK-AS1	0.00887099	1
ABALON	0.0429057	0.999942
ABAT	-0.179047	0.999942
ABCA1	-0.0363799	0.999942
ABCA10	0.00743767	0.999942
ABCA11P	0.00447856	0.999942
ABCA12	0.0419971	0.999942
ABCA13	-0.0350012	1
ABCA17P	-0.0360182	1
ABCA2	-0.101737	0.999942
ABCA3	-0.111446	0.999942
ABCA4	-0.0609744	0.999942
ABCA5	-0.0270731	0.999942
ABCA6	0.138737	0.999942
ABCA7	-0.15449	0.999942
ABCA8	0.022471	0.999942
ABCA9	0.0300722	0.999942
ABCA9-AS1	0.0145824	1
ABCB1	-0.0965058	0.999942
ABCB10	0.0391493	0.999942
ABCB11	-0.0481567	1
ABCB4	-0.0393497	0.999942
ABCB5	-0.00602691	1
ABCB6	-0.100469	0.999942
ABCB7	0.0837081	0.999942
ABCB8	-0.0593469	0.999942
ABCB9	-0.0726392	0.999942
ABCC1	0.081636	0.999942
ABCC10	-0.00295706	0.999942
ABCC11	0.0528276	0.999942
ABCC12	0.0027415	1
ABCC13	-0.00598879	1
ABCC2	0.0122871	0.999942
ABCC3	-0.0702541	0.999942
ABCC4	0.378931	0.019778
ABCC5	-0.0518158	0.999942
ABCC5-AS1	-3.19733e-05	1
ABCC6	-0.235714	0.612308
ABCC6P1	-0.00715174	0.999942
ABCC6P2	-0.0601168	0.999942
ABCC8	-0.113238	0.999942
ABCC9	-0.051428	0.999942
ABCD1	-0.108285	0.999942
ABCD2	-0.0673563	1
ABCD3	-0.0339062	0.999942
ABCD4	0.0423034	0.999942
ABCE1	0.060287	0.999942
ABCF1	0.0275167	0.999942
ABCF2	0.0215533	0.999942
ABCF3	-0.00570337	0.999942
ABCG1	-0.120191	0.999942
ABCG2	0.055675	0.999942
ABCG4	-0.0654819	0.999942
ABCG5	-0.0293894	0.999942
ABCG8	0.0112528	0.999942
ABHD1	0.155607	0.999942
ABHD10	0.0510639	0.999942
ABHD11	0.0724509	0.999942
ABHD11-AS1	-0.000859614	1
ABHD12	0.0602892	0.999942
ABHD12B	-0.0386859	1
ABHD13	0.0804567	0.999942
ABHD14A	-0.0743288	0.999942
ABHD14A-ACY1	-0.0101017	0.999942
ABHD14B	-0.0495957	0.999942
ABHD15	-0.134148	0.999942
ABHD16A	0.00814655	0.999942
ABHD16B	-0.0890735	0.999942
ABHD17A	-0.0273846	0.999942
ABHD17B	0.0691326	0.999942
ABHD17C	0.105392	0.999942
ABHD18	0.0588296	0.999942
ABHD2	-0.000272886	0.999942
ABHD3	0.052527	0.999942
ABHD4	0.00997343	0.999942
ABHD5	0.157325	0.999942
ABHD6	-0.0448788	0.999942
ABHD8	-0.0153934	0.999942
ABI1	-0.010657	0.999942
ABI2	0.0473715	0.999942
ABI3	0.00496732	1
ABI3BP	-0.0627471	0.999942
ABL1	-0.0118472	0.999942
ABL2	0.0104544	0.999942
ABLIM1	-0.0568794	0.999942
ABLIM2	-0.0911588	0.999942
ABLIM3	-0.0233217	0.999942
ABO	-0.034369	0.999942
ABR	-0.0647509	0.999942
ABRA	0.0125099	1
ABRACL	0.0616071	0.999942
ABT1	0.0563032	0.999942
ABTB1	-0.139396	0.999942
ABTB2	0.0109686	0.999942
ACAA1	-0.0557182	0.999942
ACAA2	0.0168227	0.999942
ACACA	0.0439365	0.999942
ACACB	-0.0962303	0.999942
ACAD10	0.0113407	0.999942
ACAD11	0.00941601	0.999942
ACAD8	0.0838917	0.999942
ACAD9	0.0630965	0.999942
ACADL	-0.000754458	0.999942
ACADM	0.114404	0.999942
ACADS	-0.0490905	0.999942
ACADSB	0.0370524	0.999942
ACADVL	-0.0782958	0.999942
ACAN	0.228878	0.999942
ACAP1	-0.0116061	0.999942
ACAP2	-0.063091	0.999942
ACAP3	-0.216747	0.999942
ACAT1	0.0152163	0.999942
ACAT2	0.0678586	0.999942
ACBD3	-0.0672835	0.999942
ACBD4	-0.0378643	0.999942
ACBD5	0.0294593	0.999942
ACBD6	0.014076	0.999942
ACBD7	0.247966	0.650193
ACBD7-DCLRE1CP1	-0.0757808	0.999942
ACCS	-0.0375223	0.999942
ACCSL	-0.000169794	1
ACD	-0.0583526	0.999942
ACE	-0.102055	0.999942
ACE2	-4.49917e-05	0.999942
ACER1	0.00598547	1
ACER2	0.132613	0.999942
ACER3	0.070353	0.999942
ACHE	-0.196146	0.999942
ACIN1	-0.0161783	0.999942
ACKR1	0.0931003	0.999942
ACKR2	-0.0597738	0.999942
ACKR3	0.349033	0.156489
ACKR4	-0.0124534	1
ACLY	-0.013237	0.999942
ACMSD	0.0181057	0.999942
ACO1	0.0268139	0.999942
ACO2	0.0286943	0.999942
ACOT1	0.00172621	0.999942
ACOT11	-0.25909	0.711645
ACOT12	-0.000437362	1
ACOT13	0.0480049	0.999942
ACOT2	-0.0225526	0.999942
ACOT4	0.0562538	0.999942
ACOT6	0.0311472	1
ACOT7	-0.00949123	0.999942
ACOT8	-0.0250057	0.999942
ACOT9	0.0155767	0.999942
ACOX1	-0.0464828	0.999942
ACOX2	0.0160943	0.999942
ACOX3	0.036388	0.999942
ACOXL	-0.0109988	1
ACOXL-AS1	-0.0286908	1
ACP1	0.0899522	0.999942
ACP2	-0.0239655	0.999942
ACP5	0.0509801	0.999942
ACP6	0.0865457	0.999942
ACP7	-0.00456872	1
ACPP	0.0354419	0.999942
ACPT	0.00302286	1
ACR	0.00221729	1
ACRBP	0.0805186	0.999942
ACRV1	0.0235111	0.999942
ACSBG1	-0.0631386	1
ACSBG2	-0.00233986	0.999942
ACSF2	-0.102834	0.999942
ACSF3	-0.006674	0.999942
ACSL1	-0.216445	0.651517
ACSL3	0.0799276	0.999942
ACSL4	0.0564066	0.999942
ACSL5	-0.0727984	0.999942
ACSL6	-0.157904	0.999942
ACSM1	0.0432389	0.999942
ACSM3	0.0799079	0.999942
ACSM4	-0.0122773	1
ACSM5	0.00713062	1
ACSM6	0.0190254	1
ACSS1	0.0568856	0.999942
ACSS2	0.017199	0.999942
ACSS3	0.0470902	0.999942
ACTA1	-0.0402087	0.999942
ACTA2	0.0909796	0.999942
ACTA2-AS1	0.11469	0.999942
ACTB	-0.01482	0.999942
ACTBL2	0.00545994	0.999942
ACTC1	-0.0623444	0.999942
ACTG1	-0.0106385	0.999942
ACTG1P17	0.0115809	1
ACTG1P20	-0.0117997	0.999942
ACTG1P4	-0.0114017	1
ACTG2	0.0393928	0.999942
ACTL10	0.0110006	0.999942
ACTL6A	0.0665913	0.999942
ACTL6B	-0.00362101	0.999942
ACTL7A	0.00584705	1
ACTL7B	0.0121908	1
ACTL8	-0.000335449	1
ACTN1	0.0557267	0.999942
ACTN1-AS1	-0.00595165	1
ACTN2	0.0218918	1
ACTN3	0.020737	0.999942
ACTN4	0.0122871	0.999942
ACTR10	0.0354398	0.999942
ACTR1A	0.0110281	0.999942
ACTR1B	-0.0329033	0.999942
ACTR2	0.0093259	0.999942
ACTR3	0.0652537	0.999942
ACTR3B	0.0658578	0.999942
ACTR3C	-0.0575958	0.999942
ACTR5	0.0893895	0.999942
ACTR6	0.0638839	0.999942
ACTR8	0.00690363	0.999942
ACTRT1	-0.00733884	1
ACTRT2	-0.0201045	1
ACTRT3	-0.123206	0.999942
ACVR1	0.0148511	0.999942
ACVR1B	0.0152352	0.999942
ACVR1C	-0.145177	0.999942
ACVR2A	-0.00546193	0.999942
ACVR2B	0.0467796	0.999942
ACVR2B-AS1	-0.0448346	0.999942
ACVRL1	-0.0735763	0.999942
ACY1	0.00826888	0.999942
ACY3	-0.0121462	0.999942
ACYP1	0.061964	0.999942
ACYP2	0.0138198	0.999942
ADA	0.0784366	0.999942
ADAD1	0.00562779	1
ADAD2	0.00804562	1
ADAL	0.00114263	0.999942
ADAM10	-0.0061695	0.999942
ADAM11	-0.0211481	0.999942
ADAM12	-0.119654	0.999942
ADAM15	-0.0317544	0.999942
ADAM17	0.123229	0.999942
ADAM18	0.0408037	0.999942
ADAM19	-0.0451335	0.999942
ADAM1A	0.0145057	0.999942
ADAM20	0.0307858	1
ADAM20P1	-0.000948585	1
ADAM21	0.0144895	1
ADAM21P1	-0.00484077	1
ADAM22	0.00884327	0.999942
ADAM23	0.181153	0.999942
ADAM28	-0.0313259	0.999942
ADAM29	-0.02856	1
ADAM32	-0.0101526	1
ADAM33	-0.0153089	1
ADAM3A	-0.0188958	1
ADAM3B	-0.0071636	1
ADAM7	-0.00598879	1
ADAM8	-0.260491	0.651517
ADAM9	-0.036576	0.999942
ADAMDEC1	-0.00418541	1
ADAMTS1	-0.230866	0.950981
ADAMTS10	-0.13741	0.999942
ADAMTS12	-0.0310194	0.999942
ADAMTS13	-0.0829745	0.999942
ADAMTS14	-0.0249025	1
ADAMTS15	-0.283142	0.206871
ADAMTS16	-0.167906	0.999942
ADAMTS17	-0.0666629	0.999942
ADAMTS18	-0.118711	0.999942
ADAMTS19	-0.109737	0.999942
ADAMTS19-AS1	-0.11015	0.999942
ADAMTS2	-0.0881705	0.999942
ADAMTS20	-0.00114028	0.999942
ADAMTS3	0.0300013	0.999942
ADAMTS4	0.00900989	0.999942
ADAMTS5	0.11582	0.999942
ADAMTS6	-0.0592948	0.999942
ADAMTS7	-0.0364651	0.999942
ADAMTS7P1	-0.00410803	1
ADAMTS8	-0.163393	0.999942
ADAMTS9	-0.0531273	0.999942
ADAMTS9-AS1	0.00677981	0.999942
ADAMTS9-AS2	0.020547	0.999942
ADAMTSL1	0.0707706	0.999942
ADAMTSL2	-0.0730272	0.999942
ADAMTSL3	-0.0163647	0.999942
ADAMTSL4	0.261068	0.772207
ADAMTSL4-AS1	0.0266732	1
ADAMTSL5	0.0114079	0.999942
ADAP1	-0.250016	0.819382
ADAP2	0.0432396	0.999942
ADAR	-0.0037681	0.999942
ADARB1	-0.0582704	0.999942
ADARB2	-0.153041	0.999942
ADARB2-AS1	0.00598547	1
ADAT1	0.00580429	0.999942
ADAT2	-0.0729303	0.999942
ADAT3	-0.0450832	0.999942
ADCK1	-0.00738139	0.999942
ADCK2	0.0423488	0.999942
ADCK5	-0.0755905	0.999942
ADCY1	-0.131486	0.999942
ADCY10	-0.0430074	0.999942
ADCY10P1	-0.00626316	0.999942
ADCY2	0.0988646	0.999942
ADCY3	0.0698464	0.999942
ADCY4	-0.0348551	1
ADCY5	0.00224697	0.999942
ADCY6	0.00440629	0.999942
ADCY7	-0.0523333	0.999942
ADCY8	-0.112785	0.999942
ADCY9	-0.019048	0.999942
ADCYAP1	-0.00620387	0.999942
ADCYAP1R1	-0.134498	0.999942
ADD1	0.0168353	0.999942
ADD2	-0.00341946	0.999942
ADD3	-0.0147567	0.999942
ADD3-AS1	0.0156028	0.999942
ADGB	-0.0208833	1
ADGRA1	-0.033414	0.999942
ADGRA1-AS1	-0.0110695	1
ADGRA2	0.0323972	0.999942
ADGRA3	0.0858779	0.999942
ADGRB1	-0.332342	0.215821
ADGRB2	-0.114666	0.999942
ADGRB3	-0.299565	0.433548
ADGRD1	-0.0548396	0.999942
ADGRE2	0.00316405	1
ADGRE5	-0.00202385	0.999942
ADGRF1	-0.0205703	0.999942
ADGRF2	-0.00593219	0.999942
ADGRF3	-0.15603	0.999942
ADGRF4	-0.0541027	0.999942
ADGRF5	-0.0133883	1
ADGRG1	-0.254545	0.754022
ADGRG2	-0.069767	0.999942
ADGRG3	0.00814626	1
ADGRG4	-0.210472	0.999942
ADGRG5	0.100552	0.999942
ADGRG6	0.0506054	0.999942
ADGRG7	-0.0632002	0.999942
ADGRL1	-0.0394287	0.999942
ADGRL2	-0.0228463	0.999942
ADGRL3	-0.0254119	0.999942
ADGRL3-AS1	0.0006044	1
ADGRL4	0.0345527	0.999942
ADGRV1	0.096016	0.999942
ADH1A	0.0279328	0.999942
ADH1B	0.240677	0.929181
ADH1C	0.590503	1.93144e-07
ADH4	0.00598547	1
ADH5	0.0264111	0.999942
ADH6	-0.0558637	0.999942
ADHFE1	-0.0418003	0.999942
ADI1	-0.0198712	0.999942
ADIPOQ	0.00852019	1
ADIPOQ-AS1	0.00598547	1
ADIPOR1	0.0452363	0.999942
ADIPOR2	0.0639226	0.999942
ADIRF	0.0198553	1
ADK	0.0876241	0.999942
ADM	0.0381236	0.999942
ADM2	0.0074976	0.999942
ADM5	-0.086994	0.999942
ADNP	0.0429274	0.999942
ADNP2	0.111569	0.999942
ADNP-AS1	0.00263834	0.999942
ADO	-0.0391345	0.999942
ADORA1	0.0770263	0.999942
ADORA2A	0.0588611	0.999942
ADORA2A-AS1	0.0363547	0.999942
ADORA2B	0.140001	0.999942
ADORA3	0.0119545	1
ADPGK	0.0438908	0.999942
ADPGK-AS1	-0.0159913	0.999942
ADPRH	0.038823	0.999942
ADPRHL1	-0.0500599	0.999942
ADPRHL2	0.0377096	0.999942
ADPRM	0.144456	0.999942
ADRA1A	0.00630074	1
ADRA1B	0.04474	0.999942
ADRA1D	-0.0203804	1
ADRA2A	0.161642	0.999942
ADRA2B	0.0297421	0.999942
ADRA2C	-0.257665	0.794751
ADRB1	-0.0301743	0.999942
ADRB2	0.0127347	0.999942
ADRM1	0.0153278	0.999942
ADSL	0.0870186	0.999942
ADSS	0.0342514	0.999942
ADSSL1	0.0698933	0.999942
ADTRP	-0.00561617	1
AEBP1	-0.0275492	0.999942
AEBP2	0.0421344	0.999942
AEN	0.0542858	0.999942
AES	-0.0509521	0.999942
AFAP1	-0.0186481	0.999942
AFAP1-AS1	0.0552834	0.999942
AFAP1L1	0.0297032	0.999942
AFAP1L2	-0.104917	0.999942
AFDN	0.0486593	0.999942
AFDN-AS1	-0.0952675	0.999942
AFF1	-0.0694779	0.999942
AFF2	-0.0766453	0.999942
AFF3	-0.0482111	0.999942
AFF4	-0.0064697	0.999942
AFG3L1P	0.022748	0.999942
AFG3L2	0.0356427	0.999942
AFM	0.00431005	1
AFMID	0.0705138	0.999942
AFP	0.349293	0.0850282
AFTPH	-0.00815104	0.999942
AGA	0.0907793	0.999942
AGAP1	-0.00182351	0.999942
AGAP11	-0.00604614	1
AGAP12P	0.000408375	0.999942
AGAP1-IT1	-0.0326379	0.999942
AGAP2	-0.234048	0.999942
AGAP2-AS1	-0.0341405	0.999942
AGAP3	0.0063025	0.999942
AGAP4	0.000439719	1
AGAP5	0.00809308	0.999942
AGAP6	-0.0230498	0.999942
AGAP7P	-0.0096432	1
AGAP9	-0.0174675	1
AGBL2	0.0272364	0.999942
AGBL3	0.0449279	0.999942
AGBL4	0.0402329	0.999942
AGBL4-IT1	0.00576039	1
AGBL5	0.00819167	0.999942
AGBL5-AS1	-0.000449485	1
AGER	-0.106155	0.999942
AGFG1	0.0382214	0.999942
AGFG2	-0.11873	0.999942
AGGF1	0.0315899	0.999942
AGK	-0.0131423	0.999942
AGL	0.000771559	0.999942
AGMAT	-0.0495821	0.999942
AGMO	-0.0578805	0.999942
AGO1	0.215447	0.962848
AGO2	-0.0349809	0.999942
AGO3	0.0284047	0.999942
AGO4	0.020709	0.999942
AGPAT1	-0.00862672	0.999942
AGPAT2	-0.104564	0.999942
AGPAT3	0.0567905	0.999942
AGPAT4	-0.0928085	0.999942
AGPAT4-IT1	0.0590109	0.999942
AGPAT5	0.0248157	0.999942
AGPS	0.078443	0.999942
AGR2	0.0646282	0.999942
AGR3	0.173889	0.999942
AGRN	-0.108547	0.999942
AGRP	-0.0118486	1
AGT	0.0650122	0.999942
AGTPBP1	0.0805809	0.999942
AGTR1	-0.0332211	0.999942
AGTR2	0.00514812	1
AGTRAP	0.00382941	0.999942
AGXT	0.041228	0.999942
AHCTF1	-0.0136617	0.999942
AHCTF1P1	-0.0106066	0.999942
AHCY	0.0824425	0.999942
AHCYL1	0.0189369	0.999942
AHCYL2	0.090097	0.999942
AHDC1	-0.0771481	0.999942
AHI1	0.0468742	0.999942
AHNAK	-0.0496362	0.999942
AHNAK2	-0.0323517	0.999942
AHR	-0.058337	0.999942
AHRR	0.0181142	0.999942
AHSA1	0.0586335	0.999942
AHSA2	-0.0398728	0.999942
AHSG	-0.00553636	1
AIDA	0.0630373	0.999942
AIF1	-0.0709934	0.999942
AIF1L	0.0452858	0.999942
AIFM1	-0.00445625	0.999942
AIFM2	0.124444	0.999942
AIFM3	-0.149809	0.999942
AIG1	-0.0502873	0.999942
AIM1	-0.105349	0.999942
AIM1L	-0.158442	0.999942
AIM2	0.119303	0.999942
AIMP1	0.0489965	0.999942
AIMP2	0.0492025	0.999942
AIP	-0.0798902	0.999942
AIPL1	-0.0133404	1
AIRE	-0.0392626	1
AIRN	0.00329242	1
AJAP1	-0.0574034	0.999942
AJUBA	0.044446	0.999942
AK1	-0.0508258	0.999942
AK2	0.0593945	0.999942
AK3	0.0420312	0.999942
AK4	0.0581716	0.999942
AK5	-0.0943192	0.999942
AK6	0.0729617	0.999942
AK7	-0.0441424	0.999942
AK8	-0.0223842	0.999942
AK9	0.176389	0.999942
AKAIN1	0.0142161	0.999942
AKAP1	-0.00497188	0.999942
AKAP10	0.0181829	0.999942
AKAP11	-0.00463587	0.999942
AKAP12	-0.0568158	0.999942
AKAP13	-0.0232298	0.999942
AKAP14	0.00704713	1
AKAP2	-0.0663887	0.999942
AKAP3	-0.0363896	0.999942
AKAP5	0.136885	0.999942
AKAP6	-0.100979	0.999942
AKAP7	0.0267346	0.999942
AKAP8	-0.0120034	0.999942
AKAP8L	-0.0865216	0.999942
AKAP9	-0.00767124	0.999942
AKIP1	0.0478227	0.999942
AKIRIN1	0.0417797	0.999942
AKIRIN2	0.00248352	0.999942
AKNA	0.061947	0.999942
AKR1A1	0.0618009	0.999942
AKR1B1	0.0897631	0.999942
AKR1B10	0.0597782	1
AKR1B15	0.00828334	1
AKR1C1	-0.0842397	0.999942
AKR1C2	-0.0204966	0.999942
AKR1C3	-0.0692572	0.999942
AKR1C4	-0.0416017	0.999942
AKR1C6P	0.000439719	1
AKR1C8P	0.00721263	1
AKR1D1	-0.0180077	0.999942
AKR1E2	-0.01461	0.999942
AKR7A2	-0.00249634	0.999942
AKR7A2P1	0.0118513	1
AKR7A3	-0.0201748	0.999942
AKR7L	-0.0582774	0.999942
AKT1	0.00265431	0.999942
AKT1S1	-0.028593	0.999942
AKT2	-0.0376559	0.999942
AKT3	-0.0624102	0.999942
AKTIP	0.030159	0.999942
ALAD	0.00341576	0.999942
ALAS1	0.0454861	0.999942
ALAS2	0.0182054	1
ALB	0.107607	0.999942
ALCAM	-0.0300328	0.999942
ALDH16A1	-0.089865	0.999942
ALDH18A1	0.0452805	0.999942
ALDH1A1	-0.185779	0.999942
ALDH1A2	0.112972	0.999942
ALDH1A3	0.0328743	0.999942
ALDH1B1	0.12544	0.999942
ALDH1L1	-0.0489813	0.999942
ALDH1L1-AS1	0.0038497	1
ALDH1L1-AS2	-0.033262	1
ALDH1L2	-0.0353345	0.999942
ALDH2	-0.015937	0.999942
ALDH3A1	0.0517612	0.999942
ALDH3A2	0.0602361	0.999942
ALDH3B1	-0.0143615	0.999942
ALDH3B2	-0.225515	0.945606
ALDH4A1	0.0564627	0.999942
ALDH5A1	0.00325945	0.999942
ALDH6A1	0.0119256	0.999942
ALDH7A1	0.0255234	0.999942
ALDH8A1	0.0236637	0.999942
ALDH9A1	0.0418634	0.999942
ALDOA	0.0424261	0.999942
ALDOB	-0.0242151	1
ALDOC	-0.00465407	0.999942
ALG1	-0.0140983	0.999942
ALG10	0.048183	0.999942
ALG10B	0.0516699	0.999942
ALG11	-0.0582672	0.999942
ALG12	-0.0425575	0.999942
ALG13	0.0102654	0.999942
ALG14	0.100845	0.999942
ALG1L	-0.00957807	0.999942
ALG1L2	0.041008	1
ALG1L9P	-0.0331862	0.999942
ALG2	-0.0152195	0.999942
ALG3	-0.0038597	0.999942
ALG5	0.0658986	0.999942
ALG6	0.0881402	0.999942
ALG8	0.110609	0.999942
ALG9	-0.0408752	0.999942
ALK	-0.0938392	0.999942
ALKBH1	0.060769	0.999942
ALKBH2	-0.0173943	0.999942
ALKBH3	0.0404448	0.999942
ALKBH3-AS1	0.00340693	1
ALKBH4	-0.0761963	0.999942
ALKBH5	-0.0215574	0.999942
ALKBH6	-0.0285786	0.999942
ALKBH7	-0.0777354	0.999942
ALKBH8	0.018972	0.999942
ALLC	-0.0037186	1
ALMS1	0.121861	0.999942
ALMS1-IT1	0.0705166	0.999942
ALMS1P1	-0.0261372	1
ALOX12	-0.0743342	0.999942
ALOX12-AS1	0.0275709	0.999942
ALOX12B	-0.0207232	0.999942
ALOX12P2	0.0301063	0.999942
ALOX15	0.0296957	1
ALOX15B	-0.00595165	1
ALOX15P1	-0.0646207	0.999942
ALOX5	-0.180186	0.999942
ALOX5AP	-0.0116312	0.999942
ALOXE3	0.00407477	1
ALPI	-0.00598879	1
ALPK1	0.0343596	0.999942
ALPK2	-0.0301976	1
ALPK3	0.0821428	0.999942
ALPL	0.115608	0.999942
ALS2	-0.000824068	0.999942
ALS2CL	-0.0370318	0.999942
ALS2CR11	0.0281277	1
ALS2CR12	0.0288052	1
ALX1	0.039365	1
ALX3	0.048658	0.999942
ALX4	-0.0089268	1
ALYREF	0.0741372	0.999942
AMACR	-0.0468842	0.999942
AMBN	-0.019191	1
AMBP	0.366865	0.0105373
AMBRA1	0.0136375	0.999942
AMD1	-0.00575995	0.999942
AMDHD1	-0.0227272	0.999942
AMDHD2	-0.0551557	0.999942
AMELY	-0.00100081	1
AMER1	-0.00786114	0.999942
AMER2	-0.023717	0.999942
AMER3	-0.0913004	0.999942
AMFR	0.00296785	0.999942
AMH	-0.147991	0.999942
AMHR2	-0.0267081	0.999942
AMIGO1	0.00952768	0.999942
AMIGO2	-0.447	0.00136636
AMIGO3	-0.07428	0.999942
AMMECR1	0.00267351	0.999942
AMMECR1L	0.0260164	0.999942
AMN	-0.0553379	0.999942
AMN1	0.184732	0.999942
AMOT	-0.0957624	0.999942
AMOTL1	-0.0739704	0.999942
AMOTL2	0.023772	0.999942
AMPD1	-0.00598879	1
AMPD2	-0.107496	0.999942
AMPD3	0.0232989	0.999942
AMPH	-0.261601	0.447272
AMT	-0.0507844	0.999942
AMY2B	-0.116992	0.999942
AMZ1	-0.0663825	0.999942
AMZ2	0.0277394	0.999942
AMZ2P1	-0.0119442	0.999942
ANAPC1	-0.0128124	0.999942
ANAPC10	0.110433	0.999942
ANAPC11	0.0355005	0.999942
ANAPC13	0.0812872	0.999942
ANAPC15	0.057498	0.999942
ANAPC16	0.0878447	0.999942
ANAPC1P1	0.000761523	1
ANAPC2	-0.0759856	0.999942
ANAPC4	0.0717779	0.999942
ANAPC5	0.00341572	0.999942
ANAPC7	0.087269	0.999942
ANG	-0.00891847	0.999942
ANGEL1	0.000129143	0.999942
ANGEL2	0.0588165	0.999942
ANGPT1	0.0300485	0.999942
ANGPT2	0.174993	0.999942
ANGPT4	-0.0101738	1
ANGPTL1	-0.083239	0.999942
ANGPTL2	-0.0939511	0.999942
ANGPTL3	-0.00587143	0.999942
ANGPTL4	-0.0729193	0.999942
ANGPTL5	-0.00978426	1
ANGPTL6	-0.00758039	0.999942
ANGPTL7	-0.00579061	1
ANGPTL8	-0.00437236	1
ANK1	0.164134	0.999942
ANK2	-0.243461	0.919898
ANK3	-0.124427	0.999942
ANKAR	-0.0215094	0.999942
ANKDD1A	0.0766206	0.999942
ANKDD1B	0.0833524	0.999942
ANKEF1	-0.00264366	0.999942
ANKFN1	-0.0520664	1
ANKFY1	-0.00634799	0.999942
ANKH	-0.0583041	0.999942
ANKHD1	0.0368515	0.999942
ANKHD1-EIF4EBP3	0.0362094	0.999942
ANKIB1	0.0305644	0.999942
ANKK1	-0.0202746	1
ANKLE1	0.0201336	0.999942
ANKLE2	0.0182292	0.999942
ANKMY1	-0.0168088	0.999942
ANKMY2	0.117717	0.999942
ANKRA2	0.0825354	0.999942
ANKRD1	-0.0493811	0.999942
ANKRD10	0.0688228	0.999942
ANKRD11	-0.036788	0.999942
ANKRD12	-0.0306674	0.999942
ANKRD13A	0.0446572	0.999942
ANKRD13B	-0.100962	0.999942
ANKRD13C	0.0179287	0.999942
ANKRD13D	-0.0153503	0.999942
ANKRD16	-0.00127675	0.999942
ANKRD17	0.0466136	0.999942
ANKRD18A	0.211703	0.999942
ANKRD18B	0.118912	0.999942
ANKRD18CP	-0.0245578	0.999942
ANKRD18DP	-0.000939519	1
ANKRD19P	-0.0368509	0.999942
ANKRD2	0.0150767	1
ANKRD20A1	0.00734128	1
ANKRD20A11P	-0.00821043	1
ANKRD20A19P	-0.00830756	1
ANKRD20A2	0.00713062	1
ANKRD20A3	0.0158195	1
ANKRD20A4	0.00574917	1
ANKRD20A5P	-0.0641848	0.999942
ANKRD20A8P	0.00498137	1
ANKRD20A9P	-0.00580108	1
ANKRD22	0.0996801	0.999942
ANKRD23	-0.0946474	0.999942
ANKRD24	-0.0426274	0.999942
ANKRD26	0.0606763	0.999942
ANKRD26P1	0.0909765	1
ANKRD27	0.0682007	0.999942
ANKRD28	0.104325	0.999942
ANKRD29	0.0100743	1
ANKRD30B	-0.00577436	1
ANKRD30BL	-0.233088	0.495401
ANKRD30BP3	-0.00446656	1
ANKRD31	-0.0193705	0.999942
ANKRD33	-0.0206835	1
ANKRD33B	0.0665443	0.999942
ANKRD34A	0.0491563	0.999942
ANKRD34B	-0.0124876	0.999942
ANKRD35	-0.0100539	0.999942
ANKRD36	-0.0616937	0.999942
ANKRD36B	-0.125382	0.999942
ANKRD36BP1	0.00275334	0.999942
ANKRD36BP2	0.00932656	0.999942
ANKRD36C	0.000816723	0.999942
ANKRD37	-0.00919915	0.999942
ANKRD39	0.0114026	0.999942
ANKRD40	0.0594997	0.999942
ANKRD42	0.0249777	0.999942
ANKRD44	-0.0676197	0.999942
ANKRD45	0.000617781	0.999942
ANKRD46	0.051579	0.999942
ANKRD49	-0.0553063	0.999942
ANKRD50	-0.0111203	0.999942
ANKRD52	-0.0331698	0.999942
ANKRD53	-0.00494592	0.999942
ANKRD54	-0.0170688	0.999942
ANKRD55	0.020049	0.999942
ANKRD6	0.0835462	0.999942
ANKRD61	0.0648339	0.999942
ANKRD62P1-PARP4P3	0.0452479	0.999942
ANKRD63	-0.010484	1
ANKRD65	-0.231569	0.999942
ANKRD7	0.0432865	1
ANKRD9	-0.0450444	0.999942
ANKS1A	0.044878	0.999942
ANKS1B	-0.00583134	0.999942
ANKS3	-0.0592422	0.999942
ANKS4B	-0.171638	0.999942
ANKS6	-0.0191338	0.999942
ANKUB1	0.00679597	1
ANKZF1	-0.0672659	0.999942
ANLN	0.109839	0.999942
ANO1	0.261178	0.570823
ANO10	0.00631965	0.999942
ANO1-AS2	-0.00598879	1
ANO2	-0.0307105	0.999942
ANO3	-0.0983645	0.999942
ANO4	-0.0712208	0.999942
ANO5	-0.00266912	0.999942
ANO6	0.0363994	0.999942
ANO7	0.0250682	0.999942
ANO8	-0.0391412	0.999942
ANO9	-0.147889	0.999942
ANOS1	-0.114373	0.999942
ANP32A	0.0613997	0.999942
ANP32A-IT1	0.00167013	0.999942
ANP32AP1	-0.0313078	1
ANP32B	0.0994815	0.999942
ANP32C	-0.0146177	1
ANP32D	4.48658e-05	1
ANP32E	0.0977244	0.999942
ANPEP	-0.0606217	0.999942
ANTXR1	0.0857308	0.999942
ANTXR2	-0.053717	0.999942
ANTXRLP1	-0.0130014	1
ANXA1	0.0412505	0.999942
ANXA10	-0.0404453	0.999942
ANXA11	0.0417646	0.999942
ANXA13	0.216023	0.999942
ANXA2	0.00895838	0.999942
ANXA2P1	0.0394655	0.999942
ANXA2P2	0.0170268	0.999942
ANXA2P3	0.024758	1
ANXA2R	-0.010805	1
ANXA3	0.197993	0.999942
ANXA4	0.193316	0.999942
ANXA5	0.0631422	0.999942
ANXA6	-0.00506042	0.999942
ANXA7	0.0761465	0.999942
ANXA9	-0.0104396	0.999942
AOAH	-0.0570629	0.999942
AOAH-IT1	-0.00598879	1
AOC1	-0.0231923	1
AOC2	-0.0474884	0.999942
AOC3	0.038561	0.999942
AOC4P	-0.0155781	1
AOX1	-0.0468534	0.999942
AOX3P-AOX2P	-0.000397779	1
AP1AR	0.0288872	0.999942
AP1B1	0.0257517	0.999942
AP1G1	0.0156008	0.999942
AP1G2	-0.0841281	0.999942
AP1M1	0.0373187	0.999942
AP1M2	-0.00217625	0.999942
AP1S1	-0.0180429	0.999942
AP1S2	0.05377	0.999942
AP1S3	-0.0327454	0.999942
AP2A1	0.0282495	0.999942
AP2A2	-0.0123677	0.999942
AP2B1	0.0160051	0.999942
AP2M1	0.066102	0.999942
AP2S1	-0.0167762	0.999942
AP3B1	0.0536345	0.999942
AP3B2	-0.0845366	0.999942
AP3D1	-0.0183645	0.999942
AP3M1	0.0326067	0.999942
AP3M2	0.00899213	0.999942
AP3S1	0.0411282	0.999942
AP3S2	0.0544644	0.999942
AP4B1	-0.00402577	0.999942
AP4B1-AS1	-0.0869189	0.999942
AP4E1	-0.00395466	0.999942
AP4M1	0.0663234	0.999942
AP4S1	0.0239829	0.999942
AP5B1	0.017506	0.999942
AP5M1	0.0366494	0.999942
AP5S1	-0.0198167	0.999942
AP5Z1	-0.0934946	0.999942
APAF1	0.0158852	0.999942
APBA1	-0.259746	0.575375
APBA2	-0.0220218	0.999942
APBA3	-0.0675907	0.999942
APBB1	-0.0310395	0.999942
APBB1IP	-0.046053	0.999942
APBB2	0.0360625	0.999942
APBB3	-0.196397	0.999942
APC	-0.0715178	0.999942
APC2	-0.138067	0.999942
APCDD1	0.0519257	0.999942
APCDD1L	-0.0156592	1
APCDD1L-AS1	0.0052337	1
APCS	0.0591871	0.999942
APEH	0.0116102	0.999942
APELA	-0.0470828	0.999942
APEX1	0.0765912	0.999942
APEX2	0.0628219	0.999942
APH1A	0.0272989	0.999942
APH1B	-0.0440809	0.999942
API5	-0.00891249	0.999942
APIP	0.126919	0.999942
APITD1-CORT	0.0317331	0.999942
APLF	0.0953194	0.999942
APLN	0.00752329	1
APLNR	-0.0145593	1
APLP1	-0.245894	0.580341
APLP2	0.0646701	0.999942
APMAP	0.0593898	0.999942
APOA1	0.125648	0.999942
APOA1-AS	0.193681	0.999942
APOA2	0.00778541	0.999942
APOA4	-0.0657636	1
APOA5	-0.0225237	1
APOB	-0.0487208	0.999942
APOBEC1	0.00929005	1
APOBEC2	-0.00911891	0.999942
APOBEC3A	-0.00465689	1
APOBEC3A_B	0.108302	0.999942
APOBEC3B	0.256339	0.669069
APOBEC3B-AS1	0.034233	0.999942
APOBEC3C	-0.0130718	0.999942
APOBEC3D	0.0633846	0.999942
APOBEC3F	0.062928	0.999942
APOBEC3G	0.178158	0.999942
APOBEC3H	0.0109809	1
APOBEC4	0.0136469	1
APOBR	0.0117368	0.999942
APOC1	0.0611742	0.999942
APOC1P1	-0.0371207	0.999942
APOC2	-0.0100829	1
APOC3	-0.21854	0.999942
APOC4	0.00879167	1
APOC4-APOC2	-0.00182903	1
APOD	-0.0125233	1
APOE	-0.136547	0.999942
APOF	-0.0157195	1
APOH	-0.00254331	0.999942
APOL1	2.58078e-06	1
APOL2	0.0259098	0.999942
APOL3	0.00486465	1
APOL4	0.0192283	1
APOL5	-0.00526688	1
APOL6	-0.0134696	0.999942
APOLD1	-0.0645439	0.999942
APOM	-0.184244	0.999942
APOO	0.0528382	0.999942
APOOL	0.0403986	0.999942
APOOP5	-0.00580108	1
APOPT1	0.0343706	0.999942
APP	0.000540361	0.999942
APPBP2	0.0376235	0.999942
APPL1	0.0696163	0.999942
APPL2	0.0664841	0.999942
APRT	-0.0523972	0.999942
APTR	-0.0689573	0.999942
APTX	0.0763479	0.999942
AQP1	0.0068086	0.999942
AQP10	-0.0938382	0.999942
AQP11	-0.074394	0.999942
AQP12A	0.00584705	1
AQP2	0.00898156	0.999942
AQP3	-0.331708	0.0517023
AQP4	0.108487	0.999942
AQP4-AS1	-0.0666041	0.999942
AQP5	-0.0179772	0.999942
AQP6	-0.0551401	1
AQP7	-0.0669791	0.999942
AQP7P1	0.00988978	1
AQP7P3	-0.00830756	1
AQP8	0.0298302	1
AQP9	0.0146438	1
AQR	0.0238108	0.999942
AR	-0.0667612	0.999942
ARAF	0.026249	0.999942
ARAP1	-0.0328874	0.999942
ARAP2	-0.0675148	0.999942
ARAP3	-0.097671	0.999942
ARC	-0.0626117	0.999942
ARCN1	0.0045732	0.999942
AREG	-0.144151	0.999942
AREL1	0.0157215	0.999942
ARF1	0.0455663	0.999942
ARF3	0.00342489	0.999942
ARF4	0.0430103	0.999942
ARF4-AS1	-0.0130234	0.999942
ARF5	-0.010723	0.999942
ARF6	-0.063866	0.999942
ARFGAP1	-0.09426	0.999942
ARFGAP2	0.00958677	0.999942
ARFGAP3	0.0251214	0.999942
ARFGEF1	0.0113253	0.999942
ARFGEF2	0.0132083	0.999942
ARFGEF3	-0.124459	0.999942
ARFIP1	0.0298532	0.999942
ARFIP2	-0.0117243	0.999942
ARFRP1	-0.103288	0.999942
ARG1	0.0408725	0.999942
ARG2	0.025711	0.999942
ARGFX	0.00576039	1
ARGFXP2	-0.00580108	1
ARGLU1	-0.0921975	0.999942
ARHGAP1	0.0111312	0.999942
ARHGAP10	0.0249119	0.999942
ARHGAP11A	0.187385	0.999942
ARHGAP11B	-0.0629987	0.999942
ARHGAP12	0.00425958	0.999942
ARHGAP15	0.0547294	0.999942
ARHGAP17	0.0180828	0.999942
ARHGAP18	-0.0212404	0.999942
ARHGAP19	0.122965	0.999942
ARHGAP19-SLIT1	0.0863123	0.999942
ARHGAP20	-0.0189895	0.999942
ARHGAP21	0.0431691	0.999942
ARHGAP22	0.0844744	0.999942
ARHGAP23	-0.0747947	0.999942
ARHGAP24	0.0967656	0.999942
ARHGAP25	0.0209412	0.999942
ARHGAP26	0.241337	0.63349
ARHGAP27	-0.0305	0.999942
ARHGAP27P1	-0.188059	0.999942
ARHGAP27P1-BPTFP1-KPNA2P3	-0.126051	0.999942
ARHGAP28	-0.105035	0.999942
ARHGAP29	-0.128544	0.999942
ARHGAP30	-0.0145554	0.999942
ARHGAP31	-0.0130866	0.999942
ARHGAP31-AS1	0.0645979	0.999942
ARHGAP32	-0.0732555	0.999942
ARHGAP33	-0.178461	0.999942
ARHGAP35	0.041712	0.999942
ARHGAP36	0.195636	0.999942
ARHGAP39	-0.0671114	0.999942
ARHGAP4	-0.0351502	0.999942
ARHGAP40	-0.00171584	0.999942
ARHGAP42	0.0530608	0.999942
ARHGAP44	-0.0221983	0.999942
ARHGAP45	0.0372333	0.999942
ARHGAP5	-0.0013329	0.999942
ARHGAP5-AS1	0.0546787	0.999942
ARHGAP6	0.182413	0.999942
ARHGAP8	0.0139167	0.999942
ARHGAP9	0.00839297	0.999942
ARHGDIA	-0.0573706	0.999942
ARHGDIB	0.0118774	0.999942
ARHGDIG	-0.157235	0.999942
ARHGEF1	-0.0402099	0.999942
ARHGEF10	-0.00465108	0.999942
ARHGEF10L	-0.188484	0.999942
ARHGEF11	0.00461056	0.999942
ARHGEF12	-0.00726124	0.999942
ARHGEF15	-0.0336158	0.999942
ARHGEF16	-0.0137203	0.999942
ARHGEF17	-0.0768199	0.999942
ARHGEF18	-0.044666	0.999942
ARHGEF19	-0.0941946	0.999942
ARHGEF2	-0.0187227	0.999942
ARHGEF25	0.0316165	0.999942
ARHGEF26	-0.0892074	0.999942
ARHGEF26-AS1	0.0458817	0.999942
ARHGEF28	0.109806	0.999942
ARHGEF3	0.182434	0.999942
ARHGEF33	-0.0343267	0.999942
ARHGEF34P	0.0548665	0.999942
ARHGEF35	0.0194472	0.999942
ARHGEF37	0.103474	0.999942
ARHGEF38	0.0281074	0.999942
ARHGEF38-IT1	-0.0270733	1
ARHGEF39	0.0240715	0.999942
ARHGEF4	-0.117033	0.999942
ARHGEF40	-0.0268231	0.999942
ARHGEF5	0.0999732	0.999942
ARHGEF6	-0.07994	0.999942
ARHGEF7	0.106745	0.999942
ARHGEF7-AS1	-0.00130086	1
ARHGEF7-AS2	0.0528464	0.999942
ARHGEF9	-0.0744706	0.999942
ARHGEF9-IT1	-0.00598879	1
ARID1A	0.0749968	0.999942
ARID1B	0.0303461	0.999942
ARID2	0.0123949	0.999942
ARID3A	-0.0963193	0.999942
ARID3B	-0.0125248	0.999942
ARID3C	-0.102106	0.999942
ARID4A	-0.0235368	0.999942
ARID4B	-0.00388173	0.999942
ARID5A	-0.00742984	0.999942
ARID5B	-0.146652	0.999942
ARIH1	-0.0284662	0.999942
ARIH2	0.0488529	0.999942
ARIH2OS	-0.047318	0.999942
ARL1	0.0384587	0.999942
ARL10	-0.149751	0.999942
ARL11	0.0284667	1
ARL13A	0.00258603	1
ARL13B	0.0156185	0.999942
ARL14	0.0519433	0.999942
ARL14EP	-0.0256073	0.999942
ARL14EPL	0.00338112	1
ARL15	-0.0157921	0.999942
ARL16	0.0750354	0.999942
ARL17A	0.0749709	0.999942
ARL17B	0.0749709	0.999942
ARL2	0.0288607	0.999942
ARL2BP	0.0779625	0.999942
ARL2-SNX15	-0.00954749	0.999942
ARL3	-0.0136176	0.999942
ARL4A	-0.0594263	0.999942
ARL4C	-0.017087	0.999942
ARL4D	0.0631695	0.999942
ARL5A	0.034684	0.999942
ARL5B	-0.0766838	0.999942
ARL5C	-0.00418541	1
ARL6	0.0541181	0.999942
ARL6IP1	0.0867594	0.999942
ARL6IP4	-0.0524523	0.999942
ARL6IP5	0.0289181	0.999942
ARL6IP6	0.0434797	0.999942
ARL8A	0.0404114	0.999942
ARL8B	0.0334266	0.999942
ARL9	0.0219756	1
ARMC1	0.0795238	0.999942
ARMC10	-0.0163756	0.999942
ARMC12	-0.110676	0.999942
ARMC2	0.105572	0.999942
ARMC2-AS1	-0.00580108	1
ARMC3	0.226833	0.999942
ARMC4	-0.00276348	0.999942
ARMC4P1	-0.000198606	1
ARMC5	-0.0381795	0.999942
ARMC6	-0.0121541	0.999942
ARMC7	-0.0464123	0.999942
ARMC8	0.0324073	0.999942
ARMC9	0.00320181	0.999942
ARMCX1	-0.0112661	0.999942
ARMCX2	-0.0420164	0.999942
ARMCX3	-0.0154454	0.999942
ARMCX4	-0.0259606	0.999942
ARMCX5	0.0623484	0.999942
ARMCX5-GPRASP2	-0.0193057	0.999942
ARMCX6	-0.0634471	0.999942
ARMS2	0.00848269	1
ARMT1	0.0733455	0.999942
ARNT	-0.000987643	0.999942
ARNT2	-0.0711992	0.999942
ARNTL	0.0170537	0.999942
ARNTL2	0.056609	0.999942
ARNTL2-AS1	0.0820108	0.999942
ARPC1A	0.0622558	0.999942
ARPC1B	-0.014947	0.999942
ARPC2	0.00954342	0.999942
ARPC3	0.0401304	0.999942
ARPC4	-0.000947353	0.999942
ARPC4-TTLL3	-0.0536564	0.999942
ARPC5	0.0589647	0.999942
ARPC5L	-0.026176	0.999942
ARPIN	-0.0362645	0.999942
ARPP19	0.0524598	0.999942
ARPP21	-0.0216337	1
ARR3	-0.0154212	1
ARRB1	0.0373876	0.999942
ARRB2	0.148865	0.999942
ARRDC1	-0.106293	0.999942
ARRDC1-AS1	0.000437492	0.999942
ARRDC2	-0.0414329	0.999942
ARRDC3	0.0479517	0.999942
ARRDC3-AS1	0.130456	0.999942
ARRDC4	-0.13358	0.999942
ARSA	-0.18572	0.999942
ARSB	0.0552448	0.999942
ARSD	0.0452196	0.999942
ARSD-AS1	0.02829	0.999942
ARSE	0.0810552	0.999942
ARSF	0.00598547	1
ARSG	0.107216	0.999942
ARSH	0.00576039	1
ARSI	0.0303442	0.999942
ARSJ	-0.118812	0.999942
ARSK	0.0442106	0.999942
ART1	0.00576039	1
ART3	0.156113	0.999942
ART4	0.0287554	1
ART5	-0.0755854	0.999942
ARTN	-0.05434	0.999942
ARV1	0.102049	0.999942
ARVCF	-0.0800706	0.999942
ARX	-0.0304491	0.999942
AS3MT	0.0716067	0.999942
ASAH1	-0.00881371	0.999942
ASAH2	-0.0319739	1
ASAH2B	-0.0620433	0.999942
ASAP1	0.0904231	0.999942
ASAP1-IT2	0.00320488	1
ASAP2	0.0580623	0.999942
ASAP3	0.0741424	0.999942
ASB1	-0.051793	0.999942
ASB10	0.00576039	1
ASB12	0.0324644	0.999942
ASB13	0.0465406	0.999942
ASB14	0.0689923	0.999942
ASB15	0.00576039	1
ASB16	-0.0725922	0.999942
ASB16-AS1	-0.0845579	0.999942
ASB18	0.00334447	1
ASB2	0.096561	0.999942
ASB3	0.0676698	0.999942
ASB4	-0.0674553	0.999942
ASB5	0.0149133	1
ASB6	-0.00722185	0.999942
ASB7	0.0729535	0.999942
ASB8	0.0546392	0.999942
ASB9	0.0377682	0.999942
ASB9P1	-0.000130338	1
ASCC1	0.0744027	0.999942
ASCC2	-0.0117649	0.999942
ASCC3	-0.033601	0.999942
ASCL1	-0.324089	0.203785
ASCL2	-0.0669893	0.999942
ASCL3	4.48658e-05	1
ASCL4	-0.0124534	1
ASCL5	0.0107812	0.999942
ASF1A	0.119194	0.999942
ASF1B	0.151813	0.999942
ASGR1	-0.268548	0.669069
ASGR2	-0.0306364	0.999942
ASH1L	-0.0237789	0.999942
ASH1L-AS1	-0.042025	0.999942
ASH2L	0.0558823	0.999942
ASIC1	-0.119445	0.999942
ASIC2	-0.207759	0.999942
ASIC3	-0.0874615	0.999942
ASIC4	-0.215754	0.999942
ASIC5	0.0344939	1
ASIP	-0.0109391	1
ASL	-0.0547729	0.999942
ASNA1	0.0495676	0.999942
ASNS	0.030794	0.999942
ASNSD1	0.113267	0.999942
ASPDH	-0.0220034	1
ASPG	0.0270617	0.999942
ASPH	-0.109719	0.999942
ASPHD1	-0.0429009	0.999942
ASPHD2	-0.00904351	0.999942
ASPM	0.0815841	0.999942
ASPN	0.00584705	1
ASPRV1	-0.0169589	0.999942
ASPSCR1	-0.0152159	0.999942
ASRGL1	0.177848	0.999942
ASS1	-0.316077	0.287481
ASTE1	-0.0100683	0.999942
ASTL	0.00988137	1
ASTN1	-0.0224147	0.999942
ASTN2	-0.054074	0.999942
ASTN2-AS1	0.00721263	1
ASXL1	-0.00695581	0.999942
ASXL2	0.0235827	0.999942
ASXL3	-0.0352888	0.999942
ASZ1	0.0456091	1
ATAD1	-0.01583	0.999942
ATAD2	0.140639	0.999942
ATAD2B	-0.019851	0.999942
ATAD3A	-0.0177625	0.999942
ATAD3B	0.0275261	0.999942
ATAD3C	-0.0303065	0.999942
ATAD5	0.109182	0.999942
ATAT1	-0.109382	0.999942
ATCAY	-0.211234	0.999942
ATE1	0.0300448	0.999942
ATE1-AS1	-0.0589522	0.999942
ATF1	0.06078	0.999942
ATF2	0.061837	0.999942
ATF3	0.0251847	0.999942
ATF4	0.00131162	0.999942
ATF5	-0.0988059	0.999942
ATF6	0.0290642	0.999942
ATF6B	-0.00526716	0.999942
ATF7	-0.0218282	0.999942
ATF7IP	0.0138822	0.999942
ATF7IP2	0.416477	0.00560493
ATG10	0.0212809	0.999942
ATG101	-0.0312871	0.999942
ATG12	0.0837668	0.999942
ATG13	0.0266958	0.999942
ATG14	-0.0237556	0.999942
ATG16L1	-0.0182874	0.999942
ATG16L2	-0.0575799	0.999942
ATG2A	-0.0493074	0.999942
ATG2B	-0.00510924	0.999942
ATG3	0.0510249	0.999942
ATG4A	0.0187606	0.999942
ATG4B	-0.0683226	0.999942
ATG4C	0.135683	0.999942
ATG4D	-0.0221972	0.999942
ATG5	0.0855129	0.999942
ATG7	0.0674704	0.999942
ATG9A	-0.0602407	0.999942
ATG9B	0.0308081	0.999942
ATIC	0.0696491	0.999942
ATL1	0.093527	0.999942
ATL2	0.0898814	0.999942
ATL3	-0.00425265	0.999942
ATM	0.0866308	0.999942
ATMIN	0.0539129	0.999942
ATN1	-0.0530997	0.999942
ATOH1	-0.224229	0.999942
ATOH7	-0.0300745	0.999942
ATOH8	-0.071886	0.999942
ATOX1	-0.0528234	0.999942
ATP10A	0.0453522	0.999942
ATP10B	0.0391688	0.999942
ATP10D	0.075099	0.999942
ATP11A	0.0207466	0.999942
ATP11A-AS1	-0.0122773	1
ATP11AUN	0.0272554	1
ATP11B	0.16163	0.999942
ATP11C	0.0410114	0.999942
ATP12A	-0.114979	0.999942
ATP13A1	-0.0482704	0.999942
ATP13A2	-0.0511226	0.999942
ATP13A3	0.0167321	0.999942
ATP13A4	0.00209627	0.999942
ATP13A4-AS1	0.00598547	1
ATP13A5	-0.013565	1
ATP13A5-AS1	-0.0126107	1
ATP1A1	-0.0598276	0.999942
ATP1A1-AS1	-0.0496439	0.999942
ATP1A2	-0.0683915	1
ATP1A3	-0.287801	0.478428
ATP1A4	-0.000169794	1
ATP1B1	-0.12088	0.999942
ATP1B2	-0.179811	0.999942
ATP1B3	0.0617145	0.999942
ATP1B4	0.00576039	1
ATP23	0.0291404	0.999942
ATP2A1	-0.0677874	0.999942
ATP2A1-AS1	0.0214792	0.999942
ATP2A2	0.0195397	0.999942
ATP2A3	-0.131391	0.999942
ATP2B1	-0.0301606	0.999942
ATP2B1-AS1	-0.0469053	0.999942
ATP2B2	-0.168341	0.999942
ATP2B3	-0.107522	0.999942
ATP2B4	-0.0382343	0.999942
ATP2C1	-0.0199266	0.999942
ATP2C2	-0.145505	0.999942
ATP4A	0.0071247	1
ATP4B	0.00795413	1
ATP5A1	0.0739179	0.999942
ATP5B	0.0216854	0.999942
ATP5C1	0.0386799	0.999942
ATP5D	-0.0947854	0.999942
ATP5E	-0.0294404	0.999942
ATP5EP2	0.0144949	0.999942
ATP5F1	0.0484738	0.999942
ATP5G1	0.0335164	0.999942
ATP5G2	0.00539802	0.999942
ATP5G3	0.0260031	0.999942
ATP5H	0.0733064	0.999942
ATP5I	-0.0307055	0.999942
ATP5J	0.0293461	0.999942
ATP5J2	0.0506617	0.999942
ATP5J2-PTCD1	-0.00989293	0.999942
ATP5L	0.0504058	0.999942
ATP5L2	-0.0086725	1
ATP5O	0.0636943	0.999942
ATP5S	-0.0214024	0.999942
ATP5SL	0.00770841	0.999942
ATP6AP1	-0.0394347	0.999942
ATP6AP1L	0.0490859	0.999942
ATP6AP2	0.00376842	0.999942
ATP6V0A1	-0.00599654	0.999942
ATP6V0A2	0.0635871	0.999942
ATP6V0A4	0.0857118	0.999942
ATP6V0B	-0.0672654	0.999942
ATP6V0C	-0.0449794	0.999942
ATP6V0D1	0.00480613	0.999942
ATP6V0D2	0.0180684	0.999942
ATP6V0E1	0.025455	0.999942
ATP6V0E2	0.0127687	0.999942
ATP6V0E2-AS1	0.0899279	0.999942
ATP6V1A	0.0605411	0.999942
ATP6V1B1	0.0395711	1
ATP6V1B1-AS1	-0.00580108	1
ATP6V1B2	-0.00569727	0.999942
ATP6V1C1	-0.00919972	0.999942
ATP6V1C2	0.0539887	0.999942
ATP6V1D	0.0673933	0.999942
ATP6V1E1	-0.00246385	0.999942
ATP6V1E2	0.0849916	0.999942
ATP6V1F	0.0278873	0.999942
ATP6V1G1	0.0552421	0.999942
ATP6V1G2	-0.147239	0.999942
ATP6V1G2-DDX39B	0.0190847	0.999942
ATP6V1H	0.0120909	0.999942
ATP7A	-0.0713831	0.999942
ATP7B	-0.0109369	0.999942
ATP8A1	-0.0557803	0.999942
ATP8A2	-0.143627	0.999942
ATP8B1	-0.045538	0.999942
ATP8B2	-0.0379742	0.999942
ATP8B3	-0.0153718	0.999942
ATP8B4	0.0245145	0.999942
ATP8B5P	-0.00765107	1
ATP9A	0.0387951	0.999942
ATP9B	-0.00518304	0.999942
ATPAF1	0.0825793	0.999942
ATPAF2	0.000663003	0.999942
ATPIF1	-0.100078	0.999942
ATR	0.0321886	0.999942
ATRAID	-0.00791541	0.999942
ATRIP	0.0481989	0.999942
ATRN	0.0374538	0.999942
ATRNL1	-0.131037	0.999942
ATRX	-0.0343861	0.999942
ATXN1	0.0154299	0.999942
ATXN10	0.0711411	0.999942
ATXN1L	0.0311896	0.999942
ATXN2	0.00740583	0.999942
ATXN2L	0.0216898	0.999942
ATXN3	0.0486358	0.999942
ATXN7	-0.0300716	0.999942
ATXN7L1	-0.0875399	0.999942
ATXN7L2	-0.0310966	0.999942
ATXN7L3	-0.0156677	0.999942
ATXN7L3B	0.0230765	0.999942
ATXN8OS	-0.0158852	1
AUH	0.0271605	0.999942
AUNIP	0.0564404	0.999942
AUP1	0.00474665	0.999942
AURKA	0.157165	0.999942
AURKAIP1	-0.00996408	0.999942
AURKAPS1	-0.00717503	0.999942
AURKB	0.0822211	0.999942
AURKC	0.0202471	0.999942
AUTS2	-0.00830928	0.999942
AVEN	0.0713255	0.999942
AVIL	0.0104479	0.999942
AVL9	0.025	0.999942
AVP	0.00598547	1
AVPI1	-0.00259327	0.999942
AVPR1A	0.17804	0.947378
AVPR1B	-0.225978	0.926678
AVPR2	-0.00165635	1
AXDND1	0.0356162	0.999942
AXIN1	-0.0177483	0.999942
AXIN2	-0.105514	0.999942
AXL	0.0502529	0.999942
AZGP1	0.0473997	1
AZGP1P1	0.00972873	1
AZI2	0.00761545	0.999942
AZIN1	0.0744101	0.999942
AZIN1-AS1	-0.0311724	0.999942
AZIN2	0.017353	0.999942
AZU1	-0.0375375	0.999942
B2M	0.0239845	0.999942
B3GALNT1	0.0611446	0.999942
B3GALNT2	0.0730657	0.999942
B3GALT1	0.142291	0.999942
B3GALT2	-0.386244	0.0504982
B3GALT4	-0.0818859	0.999942
B3GALT5	-0.0505074	0.999942
B3GALT5-AS1	-0.00439694	0.999942
B3GALT6	-0.0224404	0.999942
B3GAT1	-0.243599	0.551634
B3GAT2	0.00757452	0.999942
B3GAT3	0.0120981	0.999942
B3GLCT	0.00938044	0.999942
B3GNT2	-0.0132258	0.999942
B3GNT3	-0.0745007	0.999942
B3GNT4	0.0249118	0.999942
B3GNT5	0.118386	0.999942
B3GNT7	0.0657212	0.999942
B3GNT8	-0.151992	0.999942
B3GNT9	-0.118792	0.999942
B3GNTL1	0.027438	0.999942
B4GALNT1	-0.0525071	0.999942
B4GALNT2	-0.0269438	1
B4GALNT3	0.052281	0.999942
B4GALNT4	-0.148946	0.999942
B4GALT1	0.0549166	0.999942
B4GALT1-AS1	-0.00950797	0.999942
B4GALT2	0.00455039	0.999942
B4GALT3	0.0770274	0.999942
B4GALT4	0.0182029	0.999942
B4GALT4-AS1	0.0290007	0.999942
B4GALT5	0.0276227	0.999942
B4GALT6	0.117597	0.999942
B4GALT7	-0.0480911	0.999942
B4GAT1	0.0507978	0.999942
B9D1	0.0408618	0.999942
B9D2	0.0499344	0.999942
BAALC	0.118736	0.999942
BAALC-AS1	0.0321971	1
BAALC-AS2	0.0309794	0.999942
BAAT	-0.0043571	0.999942
BABAM1	0.0333783	0.999942
BACE1	0.12523	0.999942
BACE1-AS	0.0287185	0.999942
BACE2	0.0449681	0.999942
BACH1	0.00946558	0.999942
BACH1-IT2	-0.00418541	1
BACH2	0.135596	0.999942
BAD	-0.105396	0.999942
BAG1	0.0208223	0.999942
BAG2	0.250554	0.580341
BAG3	0.0508627	0.999942
BAG4	-0.0188452	0.999942
BAG5	-0.00672534	0.999942
BAG6	0.0175655	0.999942
BAHCC1	-0.029223	0.999942
BAHD1	-0.0538758	0.999942
BAIAP2	0.0113054	0.999942
BAIAP2-AS1	-0.03286	0.999942
BAIAP2L1	0.136852	0.999942
BAIAP2L2	-0.0610717	0.999942
BAIAP3	-0.223089	0.999942
BAK1	-0.116544	0.999942
BAMBI	-0.236303	0.492856
BANCR	-0.00766158	1
BANF1	0.0828568	0.999942
BANF2	0.00721263	1
BANK1	-0.00193622	0.999942
BANP	-0.0940757	0.999942
BAP1	0.00666973	0.999942
BARD1	0.126427	0.999942
BARHL1	0.00831789	1
BARHL2	-0.00821043	1
BARX1	-0.0150722	1
BARX2	0.238878	0.977914
BASP1	-0.132824	0.999942
BATF	0.0384338	1
BATF2	0.157633	0.999942
BATF3	0.00357837	1
BAX	0.0941943	0.999942
BAZ1A	0.0458579	0.999942
BAZ1B	-0.0185259	0.999942
BAZ2A	-0.00499095	0.999942
BAZ2B	-0.0492842	0.999942
BBC3	0.0333907	0.999942
BBIP1	0.0117475	0.999942
BBOF1	0.0234092	0.999942
BBOX1	-0.0375108	0.999942
BBOX1-AS1	-0.00733884	1
BBS1	0.0237808	0.999942
BBS10	0.0398812	0.999942
BBS12	0.0555745	0.999942
BBS2	0.0277537	0.999942
BBS4	0.0296739	0.999942
BBS5	-0.0457663	0.999942
BBS7	-0.000132447	0.999942
BBS9	0.0643655	0.999942
BBX	-0.0348985	0.999942
BCAM	-0.0914939	0.999942
BCAN	-0.0279547	0.999942
BCAP29	0.0508289	0.999942
BCAP31	-0.00487612	0.999942
BCAR1	-0.101963	0.999942
BCAR3	-0.0287584	0.999942
BCAR4	0.00598547	1
BCAS1	0.0736753	0.999942
BCAS2	0.0505383	0.999942
BCAS3	0.0600509	0.999942
BCAS4	-0.0210082	0.999942
BCAT1	0.00408045	0.999942
BCAT2	-0.0888281	0.999942
BCCIP	0.0607131	0.999942
BCDIN3D	0.0386839	0.999942
BCDIN3D-AS1	0.039783	0.999942
BCHE	-0.0230417	0.999942
BCKDHA	0.0201332	0.999942
BCKDHB	-0.0691244	0.999942
BCKDK	-0.0258005	0.999942
BCL10	-0.00916487	0.999942
BCL11A	-0.0732044	0.999942
BCL11B	-0.0358704	0.999942
BCL2	0.0938591	0.999942
BCL2A1	0.0208395	1
BCL2L1	0.0646462	0.999942
BCL2L10	-0.0263839	0.999942
BCL2L11	-0.062428	0.999942
BCL2L12	0.0448369	0.999942
BCL2L13	0.00875822	0.999942
BCL2L14	-0.0118086	0.999942
BCL2L15	-0.0177314	1
BCL2L2	-0.116761	0.999942
BCL2L2-PABPN1	-0.0057024	0.999942
BCL3	-0.0294367	0.999942
BCL6	-0.00453293	0.999942
BCL6B	0.00486837	1
BCL7A	0.0219502	0.999942
BCL7B	0.0188373	0.999942
BCL7C	-0.0349075	0.999942
BCL9	0.0261793	0.999942
BCL9L	-0.00248521	0.999942
BCLAF1	0.0267083	0.999942
BCO1	-0.015408	0.999942
BCO2	0.0454255	0.999942
BCOR	-0.0256175	0.999942
BCORL1	-0.058576	0.999942
BCORP1	0.0243557	1
BCR	0.0332387	0.999942
BCRP2	-0.0041295	1
BCRP3	-0.00462833	1
BCS1L	0.00871548	0.999942
BDH1	-0.124873	0.999942
BDH2	0.0219381	0.999942
BDKRB1	-0.0378664	1
BDKRB2	-0.244692	0.91716
BDNF	-0.181798	0.999942
BDNF-AS	-0.125023	0.999942
BDP1	-0.0208915	0.999942
BEAN1	0.0244763	0.999942
BEAN1-AS1	0.0092141	1
BECN1	0.019175	0.999942
BEGAIN	-0.0846094	0.999942
BEND3	0.0843929	0.999942
BEND3P3	0.00665046	0.999942
BEND4	0.0451726	0.999942
BEND5	0.0346632	0.999942
BEND6	-0.0492268	0.999942
BEND7	0.0742729	0.999942
BEST1	0.0217233	0.999942
BEST2	-0.0048817	1
BEST3	0.0369261	1
BEST4	-0.0824705	0.999942
BET1	0.0699443	0.999942
BET1L	-0.00280609	0.999942
BEX1	-0.0143319	0.999942
BEX2	-0.0130444	0.999942
BEX3	0.0217586	0.999942
BEX4	0.0490434	0.999942
BEX5	0.0348354	0.999942
BFAR	0.0347924	0.999942
BFSP1	0.083656	0.999942
BFSP2	-0.0164711	1
BGLAP	0.0227489	0.999942
BGN	-0.370191	0.0784195
BHLHA15	-0.0353297	0.999942
BHLHB9	0.060537	0.999942
BHLHE22	-0.000169794	1
BHLHE40	0.010087	0.999942
BHLHE40-AS1	-0.0828622	0.999942
BHLHE41	0.0815012	0.999942
BHMG1	0.0102206	1
BHMT	-0.21519	0.999942
BHMT2	-0.000167969	0.999942
BICC1	-0.152332	0.999942
BICD1	-0.0120989	0.999942
BICD2	-0.0559668	0.999942
BICDL1	-0.0630258	0.999942
BICDL2	-0.0449506	0.999942
BID	0.0574749	0.999942
BIK	0.0307076	0.999942
BIN1	-0.00960065	0.999942
BIN3	0.0385054	0.999942
BIN3-IT1	0.00598547	1
BIRC2	0.0172104	0.999942
BIRC3	0.1172	0.999942
BIRC5	0.111771	0.999942
BIRC6	0.0130606	0.999942
BIRC6-AS2	0.00598547	1
BIRC7	0.0118156	1
BISPR	-0.0288776	0.999942
BIVM	0.0367124	0.999942
BIVM-ERCC5	-0.00657712	0.999942
BLACAT1	-0.0300345	0.999942
BLCAP	0.0125501	0.999942
BLK	0.0482149	1
BLM	0.116422	0.999942
BLMH	0.0152669	0.999942
BLNK	0.0331292	0.999942
BLOC1S1	0.045248	0.999942
BLOC1S1-RDH5	0.048646	0.999942
BLOC1S2	0.0574125	0.999942
BLOC1S3	0.0344897	0.999942
BLOC1S4	-0.0702375	0.999942
BLOC1S5	0.125037	0.999942
BLOC1S5-TXNDC5	0.000987307	0.999942
BLOC1S6	0.0337994	0.999942
BLVRA	0.00738924	0.999942
BLVRB	0.00470082	0.999942
BLZF1	-0.043898	0.999942
BMF	-0.0612418	0.999942
BMI1	0.0849959	0.999942
BMP1	-0.0297125	0.999942
BMP10	0.0101293	1
BMP2	-0.144714	0.999942
BMP2K	0.0439919	0.999942
BMP3	0.018789	0.999942
BMP4	0.0351742	0.999942
BMP5	-0.123012	0.999942
BMP6	-0.0214306	0.999942
BMP7	-0.000650799	0.999942
BMP7-AS1	-0.000250431	1
BMP8A	-0.102703	0.999942
BMP8B	-0.117488	0.999942
BMPER	-0.223157	0.999942
BMPR1A	0.0726315	0.999942
BMPR1B	-0.000576083	0.999942
BMPR1B-AS1	-0.00704828	1
BMPR2	-0.0153661	0.999942
BMS1	-0.0209837	0.999942
BMS1P20	-0.0461281	0.999942
BMS1P21	0.00565509	0.999942
BMS1P4	-0.0296458	0.999942
BMS1P5	-0.000434827	1
BMS1P6	0.0141665	1
BMT2	0.0285019	0.999942
BNC1	-0.174806	0.999942
BNC2	-0.034324	0.999942
BNIP1	0.0951629	0.999942
BNIP2	0.0371419	0.999942
BNIP3	-0.0415069	0.999942
BNIP3L	0.0479992	0.999942
BNIPL	-0.0449832	0.999942
BOC	-0.071615	0.999942
BOD1	0.0525075	0.999942
BOD1L1	-0.00760518	0.999942
BOD1L2	-0.00821043	1
BOK	-0.0854249	0.999942
BOK-AS1	-0.0306874	1
BOLA1	0.102618	0.999942
BOLA2	-0.00988064	1
BOLA2B	-0.0135747	1
BOLA2-SMG1P6	0.0186661	0.999942
BOLA3	-0.027832	0.999942
BOLA3-AS1	-0.137851	0.999942
BOLL	0.0376922	1
BOP1	-0.0478592	0.999942
BORA	0.135615	0.999942
BORCS5	-0.0465784	0.999942
BORCS6	-0.15784	0.999942
BORCS7	0.0584568	0.999942
BORCS7-ASMT	0.0695306	0.999942
BORCS8	0.00708442	0.999942
BORCS8-MEF2B	0.0493399	0.999942
BPGM	0.0405271	0.999942
BPHL	0.0366425	0.999942
BPI	-0.000426821	1
BPIFA1	-0.000185936	1
BPIFA4P	0.00296046	1
BPIFB1	0.00584104	1
BPIFB2	-0.00595165	1
BPIFB4	-0.00648973	1
BPIFC	-0.0150192	1
BPNT1	0.0538914	0.999942
BPTF	0.000691554	0.999942
BRAF	-0.0888559	0.999942
BRAP	0.0344076	0.999942
BRAT1	-0.111402	0.999942
BRCA1	0.111256	0.999942
BRCA2	0.0939444	0.999942
BRCAT54	0.0145124	0.999942
BRCC3	0.0390192	0.999942
BRD1	-0.0401611	0.999942
BRD2	-0.0292443	0.999942
BRD3	-0.0471938	0.999942
BRD4	0.00279533	0.999942
BRD7	0.0570482	0.999942
BRD8	0.0177963	0.999942
BRD9	-0.0445169	0.999942
BRE	0.0704996	0.999942
BREA2	-0.038887	0.999942
BRE-AS1	-0.0278529	0.999942
BRF1	-0.0289079	0.999942
BRF2	-0.0309111	0.999942
BRI3	-0.0154272	0.999942
BRI3BP	-0.023894	0.999942
BRICD5	-0.0748752	0.999942
BRINP1	-0.0157874	0.999942
BRINP2	-0.0386657	0.999942
BRINP3	-0.00121263	1
BRIP1	0.0716138	0.999942
BRIX1	0.0988355	0.999942
BRK1	0.0337866	0.999942
BRMS1	-0.0107837	0.999942
BRMS1L	-0.0293386	0.999942
BROX	0.0349308	0.999942
BRPF1	-0.026418	0.999942
BRPF3	0.054377	0.999942
BRS3	-0.0156085	1
BRSK1	-0.0919656	0.999942
BRSK2	-0.0645356	0.999942
BRWD1	-0.0358226	0.999942
BRWD1-AS1	0.0110727	1
BRWD1-IT2	-0.0984274	0.999942
BRWD3	0.00183518	0.999942
BSCL2	-0.124366	0.999942
BSDC1	-0.0379765	0.999942
BSG	-0.0225563	0.999942
BSN	-0.0329565	0.999942
BSN-AS2	-0.0344791	1
BSND	-0.00598879	1
BSPRY	0.0671138	0.999942
BST1	-0.0591705	0.999942
BST2	-0.00886037	0.999942
BTAF1	-0.06225	0.999942
BTBD1	-0.00717713	0.999942
BTBD10	0.0701858	0.999942
BTBD11	-0.088356	0.999942
BTBD16	-0.0260444	0.999942
BTBD17	-0.305524	0.337068
BTBD18	0.0167784	0.999942
BTBD19	-0.230277	0.977914
BTBD2	-0.0458537	0.999942
BTBD3	0.0304986	0.999942
BTBD6	0.0164051	0.999942
BTBD7	-0.0464553	0.999942
BTBD8	-0.0277796	0.999942
BTBD9	-0.0335948	0.999942
BTBD9-AS1	-3.19733e-05	1
BTC	0.0970208	0.999942
BTD	-0.0372299	0.999942
BTF3	0.0573434	0.999942
BTF3L4	0.0658983	0.999942
BTF3P11	-0.00297505	1
BTG1	-0.0280735	0.999942
BTG2	-0.0803578	0.999942
BTG3	0.0818122	0.999942
BTK	-0.0119982	1
BTLA	0.00236684	1
BTN1A1	-0.0381687	1
BTN2A1	-0.0197292	0.999942
BTN2A2	0.062167	0.999942
BTN2A3P	-0.0312969	0.999942
BTN3A1	0.0848301	0.999942
BTN3A2	0.176115	0.999942
BTN3A3	0.011889	0.999942
BTNL10	0.00584705	1
BTNL2	-0.00580108	1
BTNL3	0.018462	1
BTNL8	0.0265596	1
BTNL9	-0.0189654	1
BTRC	0.049962	0.999942
BUB1	0.115428	0.999942
BUB1B	0.107143	0.999942
BUB1B-PAK6	-0.13554	0.999942
BUB3	0.0887116	0.999942
BUD13	0.0954879	0.999942
BUD31	0.0964016	0.999942
BVES	0.0901735	0.999942
BVES-AS1	0.0415886	1
BYSL	0.0111894	0.999942
BZW1	0.0460752	0.999942
BZW2	0.00641418	0.999942
C10orf10	0.358665	0.0504982
C10orf105	-0.034275	1
C10orf107	0.0165278	0.999942
C10orf11	-0.105305	0.999942
C10orf111	0.0147401	0.999942
C10orf120	-0.0040098	1
C10orf126	-0.0209883	1
C10orf128	0.00796388	1
C10orf131	0.0321894	0.999942
C10orf142	0.0132883	1
C10orf25	-0.0588393	0.999942
C10orf35	0.11863	0.999942
C10orf53	-0.00830756	1
C10orf55	0.108253	0.999942
C10orf62	0.00977772	1
C10orf67	0.00559351	0.999942
C10orf76	0.0672255	0.999942
C10orf82	-0.00447469	0.999942
C10orf88	-0.0243712	0.999942
C10orf90	0.00652351	1
C10orf91	0.000509297	1
C10orf95	-0.13709	0.999942
C11orf1	0.0425841	0.999942
C11orf16	0.0285976	1
C11orf21	0.0288896	1
C11orf24	-0.0114897	0.999942
C11orf42	-0.0489743	1
C11orf44	-0.00730459	1
C11orf45	0.0474699	0.999942
C11orf49	-0.0402561	0.999942
C11orf52	0.0572768	0.999942
C11orf53	-0.017063	1
C11orf54	0.113092	0.999942
C11orf57	0.0578329	0.999942
C11orf58	0.0472516	0.999942
C11orf63	0.0140212	0.999942
C11orf65	0.0164944	0.999942
C11orf68	-0.0633236	0.999942
C11orf70	-0.0523534	0.999942
C11orf71	0.0270456	0.999942
C11orf72	-0.00484853	1
C11orf74	0.146562	0.999942
C11orf80	0.0355161	0.999942
C11orf84	0.0435845	0.999942
C11orf87	-0.191489	0.999942
C11orf88	0.00713062	1
C11orf91	-0.0271435	0.999942
C11orf94	-0.034306	1
C11orf95	-0.11332	0.999942
C11orf96	-0.0691943	0.999942
C11orf97	0.00446121	1
C11orf98	0.0542214	0.999942
C12orf10	0.020319	0.999942
C12orf29	-0.0266165	0.999942
C12orf4	0.0885722	0.999942
C12orf40	-0.0289438	1
C12orf42	0.0430905	1
C12orf43	-0.00392504	0.999942
C12orf45	0.00714215	0.999942
C12orf49	0.0211982	0.999942
C12orf50	0.0043024	1
C12orf54	-0.01884	1
C12orf56	-0.0057141	1
C12orf57	0.0169481	0.999942
C12orf60	0.0254706	0.999942
C12orf65	0.116206	0.999942
C12orf66	0.0218084	0.999942
C12orf71	0.00769449	1
C12orf73	0.0177648	0.999942
C12orf74	0.0265986	1
C12orf75	0.0231353	0.999942
C12orf76	0.0337595	0.999942
C12orf80	0.00576039	1
C14orf1	0.0207079	0.999942
C14orf105	0.0776148	0.999942
C14orf119	0.0522058	0.999942
C14orf132	-0.0786226	0.999942
C14orf159	7.46263e-05	0.999942
C14orf166	0.069423	0.999942
C14orf178	-0.0104861	1
C14orf180	-0.00297505	1
C14orf2	0.0272279	0.999942
C14orf28	0.110461	0.999942
C14orf37	0.0373376	0.999942
C14orf39	0.0483141	0.999942
C14orf79	0.0875536	0.999942
C14orf80	-0.0472336	0.999942
C14orf93	-0.00415278	0.999942
C15orf32	2.58078e-06	1
C15orf38-AP3S2	0.039659	0.999942
C15orf39	0.18235	0.999942
C15orf40	0.028592	0.999942
C15orf41	0.115244	0.999942
C15orf48	-0.152218	0.999942
C15orf52	-0.0686037	0.999942
C15orf56	0.064135	0.999942
C15orf57	-0.00033407	0.999942
C15orf59	-0.125799	0.999942
C15orf59-AS1	0.00885263	1
C15orf61	-0.0384731	0.999942
C15orf62	-0.0471557	0.999942
C15orf65	0.108631	0.999942
C16orf45	0.0813137	0.999942
C16orf46	0.0470662	0.999942
C16orf47	-0.000346084	1
C16orf52	0.0316675	0.999942
C16orf54	-0.0100599	1
C16orf58	-0.0248193	0.999942
C16orf59	0.0213678	0.999942
C16orf62	0.0586345	0.999942
C16orf70	0.0879082	0.999942
C16orf71	-0.0860185	0.999942
C16orf72	0.00443791	0.999942
C16orf74	0.0155171	1
C16orf82	-0.00598879	1
C16orf86	0.0319927	0.999942
C16orf87	-0.00198681	0.999942
C16orf89	0.00334958	1
C16orf90	-0.0118486	1
C16orf91	-0.0181068	0.999942
C16orf92	-0.138901	0.999942
C16orf95	-0.0236004	0.999942
C16orf96	-0.000149776	0.999942
C17orf100	-0.0576974	0.999942
C17orf102	-0.00530696	1
C17orf105	-0.000696526	1
C17orf107	-0.15429	0.999942
C17orf47	-0.0185907	1
C17orf49	0.00827045	0.999942
C17orf50	-0.0449553	1
C17orf51	-0.0264354	0.999942
C17orf53	0.109725	0.999942
C17orf58	0.0120702	0.999942
C17orf62	-0.0749701	0.999942
C17orf64	-0.00886838	1
C17orf67	-0.079581	0.999942
C17orf74	-0.0122773	1
C17orf75	0.0106001	0.999942
C17orf77	-0.00580108	1
C17orf78	0.00214182	1
C17orf80	0.0214645	0.999942
C17orf82	0.0181329	0.999942
C17orf97	-0.165413	0.999942
C17orf98	-0.0200687	1
C17orf99	-0.00598879	1
C18orf21	0.0425032	0.999942
C18orf25	-0.0177555	0.999942
C18orf32	0.077006	0.999942
C18orf54	-0.0334159	0.999942
C18orf61	-0.00730459	1
C18orf63	0.00584705	1
C18orf65	0.0122824	0.999942
C18orf8	0.0382128	0.999942
C19orf12	0.01455	0.999942
C19orf18	-0.0245634	0.999942
C19orf24	-0.0180994	0.999942
C19orf25	-0.039642	0.999942
[truncated: 20,494 more rows]
