# Supplementary material for: LSD1-mediated enhancer silencing attenuates retinoic acid signalling during pancreatic endocrine cell development
Source: Nat Commun. 2020 Apr 29;11:2082. doi: 10.1038/s41467-020-16017-x (PMC7190832; doi:10.1038/s41467-020-16017-x)
Supplement: Supplementary file 23 — Supplementary Dataset 21 [file 41467_2020_16017_MOESM23_ESM.xlsx]

## Sheet: Sheet1
Supplementary Data 21. Gene expression changes caused by RAlate following prior LSD1 inhibition during PP2 to EN transition (RAlate + LSD1iearly). All differential expression was determined using DESeq2.
Gene	log2(fold-change)	p-value
A1BG	-0.0772663	0.999983
A1BG-AS1	-0.0320486	0.999983
A1CF	0.105662	0.999983
A2M	-1.23646	1.31073e-14
A2M-AS1	-0.649246	0.0171726
A2ML1	0.0130124	1
A2MP1	0.0108507	1
A3GALT2	0.0103511	1
A4GALT	-0.180531	0.999983
A4GNT	-0.168319	0.999983
AAAS	-0.0050898	0.999983
AACS	-0.0139599	0.999983
AACSP1	0.0124216	1
AADAC	0.013402	1
AADACL3	0.0108507	1
AADACL4	0.0103511	1
AADACP1	0.0340532	1
AADAT	0.0788805	0.999983
AAED1	-0.0436866	0.999983
AAGAB	-0.035959	0.999983
AAK1	0.16802	0.999983
AAMDC	-0.176305	0.999983
AAMP	-0.0335178	0.999983
AANAT	0.00692239	1
AAR2	-0.0363205	0.999983
AARD	-0.0196586	1
AARS	-0.079365	0.999983
AARS2	0.0991118	0.999983
AARSD1	-0.100229	0.999983
AASDH	0.0757304	0.999983
AASDHPPT	-0.0347887	0.999983
AASS	0.0768169	0.999983
AATBC	0.0371196	1
AATF	0.0281296	0.999983
AATK	0.0760377	0.999983
AATK-AS1	0.0683636	1
ABALON	0.0350226	0.999983
ABAT	-0.221234	0.999983
ABCA1	0.315234	0.999983
ABCA10	-0.030121	0.999983
ABCA11P	0.044664	0.999983
ABCA12	0.0398474	0.999983
ABCA13	0.00555197	1
ABCA17P	0.000316193	1
ABCA2	0.104807	0.999983
ABCA3	-0.0239159	0.999983
ABCA4	-0.244301	0.999983
ABCA5	0.123822	0.999983
ABCA6	0.0573085	0.999983
ABCA7	0.223812	0.999983
ABCA8	-0.0473235	0.999983
ABCA9	0.0474504	0.999983
ABCA9-AS1	0.0108507	1
ABCB1	0.183826	0.999983
ABCB10	0.103972	0.999983
ABCB11	-0.013805	1
ABCB4	0.0143033	1
ABCB5	-0.0544026	1
ABCB6	-0.0176692	0.999983
ABCB7	0.107608	0.999983
ABCB8	0.00115785	0.999983
ABCB9	0.0295678	0.999983
ABCC1	0.11297	0.999983
ABCC10	0.0231096	0.999983
ABCC11	0.000630095	1
ABCC12	3.29573e-05	1
ABCC2	-0.00504161	0.999983
ABCC3	-0.0150346	0.999983
ABCC4	0.0556558	0.999983
ABCC5	0.0228648	0.999983
ABCC5-AS1	0.0124216	1
ABCC6	-0.130687	0.999983
ABCC6P1	-0.196623	0.999983
ABCC6P2	-0.0607864	0.999983
ABCC8	-0.175102	0.999983
ABCC9	-0.118004	0.999983
ABCD1	0.0176245	0.999983
ABCD2	-0.00409795	1
ABCD3	0.0250837	0.999983
ABCD4	0.0287802	0.999983
ABCE1	0.146531	0.999983
ABCF1	-0.0115403	0.999983
ABCF2	-0.00171917	0.999983
ABCF3	-0.0920545	0.999983
ABCG1	0.138781	0.999983
ABCG2	0.0652695	0.999983
ABCG4	-0.0892179	0.999983
ABCG5	-0.0252914	1
ABCG8	0.0408823	1
ABHD1	-0.0455852	0.999983
ABHD10	-0.0125012	0.999983
ABHD11	-0.0669609	0.999983
ABHD11-AS1	0.00594855	1
ABHD12	-0.0247645	0.999983
ABHD12B	-0.0622935	1
ABHD13	0.152061	0.999983
ABHD14A	-0.123604	0.999983
ABHD14A-ACY1	-0.0344172	0.999983
ABHD14B	-0.0151659	0.999983
ABHD15	-0.124696	0.999983
ABHD16A	-0.0844334	0.999983
ABHD16B	0.0521632	0.999983
ABHD17A	0.068796	0.999983
ABHD17B	0.196736	0.999983
ABHD17C	-0.000379735	0.999983
ABHD18	0.184829	0.999983
ABHD2	0.180169	0.999983
ABHD3	0.123569	0.999983
ABHD4	-0.0632852	0.999983
ABHD5	0.0551064	0.999983
ABHD6	-0.0442156	0.999983
ABHD8	0.0745624	0.999983
ABI1	0.0206	0.999983
ABI2	0.198968	0.999983
ABI3	0.0236317	1
ABI3BP	-0.0619253	1
ABL1	0.0880353	0.999983
ABL2	0.131747	0.999983
ABLIM1	0.173313	0.999983
ABLIM2	-0.0885335	0.999983
ABLIM3	-0.0145262	0.999983
ABO	0.0920248	0.999983
ABR	-0.0244864	0.999983
ABRACL	-0.00615015	0.999983
ABT1	-0.0258082	0.999983
ABTB1	-0.209538	0.999983
ABTB2	0.288022	0.999983
ACAA1	-0.218955	0.999983
ACAA2	-0.0982128	0.999983
ACACA	0.292351	0.999983
ACACB	0.0207917	0.999983
ACAD10	0.0218214	0.999983
ACAD11	0.00299054	0.999983
ACAD8	0.0160445	0.999983
ACAD9	-0.0614933	0.999983
ACADL	0.0027816	1
ACADM	-0.0105001	0.999983
ACADS	-0.10748	0.999983
ACADSB	0.105654	0.999983
ACADVL	-0.136287	0.999983
ACAN	0.117373	0.999983
ACAP1	0.0456656	0.999983
ACAP2	0.230711	0.999983
ACAP3	0.0608962	0.999983
ACAT1	-0.100629	0.999983
ACAT2	-0.0649624	0.999983
ACBD3	-0.0136904	0.999983
ACBD4	-0.0814193	0.999983
ACBD5	0.0969916	0.999983
ACBD6	-0.0514326	0.999983
ACBD7	0.108758	0.999983
ACBD7-DCLRE1CP1	-0.0120432	0.999983
ACCS	-0.0869682	0.999983
ACCSL	-0.0111455	1
ACD	0.0299878	0.999983
ACE	-0.162812	0.999983
ACE2	-0.0468267	0.999983
ACER2	0.362745	0.999983
ACER3	0.0628916	0.999983
ACHE	-0.220741	0.999983
ACIN1	0.0986195	0.999983
ACKR1	0.251104	0.999983
ACKR2	0.0732446	0.999983
ACKR3	0.216594	0.999983
ACKR4	-0.000574876	1
ACLY	-0.00220215	0.999983
ACMSD	-0.168713	0.999983
ACO1	0.00916746	0.999983
ACO2	-0.0955627	0.999983
ACOT1	-0.0282215	1
ACOT11	-0.243142	0.999983
ACOT12	0.0225514	1
ACOT13	-0.139075	0.999983
ACOT2	0.0303014	0.999983
ACOT4	-0.018486	0.999983
ACOT6	0.0295207	1
ACOT7	-0.281171	0.999983
ACOT8	-0.167079	0.999983
ACOT9	-0.114727	0.999983
ACOX1	-0.0578526	0.999983
ACOX2	0.0197118	0.999983
ACOX3	0.0474789	0.999983
ACOXL	-0.0178314	1
ACOXL-AS1	-0.0218929	1
ACP1	0.0227233	0.999983
ACP2	-0.124023	0.999983
ACP5	-0.150706	0.999983
ACP6	0.0302189	0.999983
ACP7	0.0103511	1
ACPP	-0.0984197	0.999983
ACPT	0.0191117	1
ACR	-0.0103236	1
ACRBP	-0.0675619	0.999983
ACRV1	0.0233172	1
ACSBG1	0.0136283	1
ACSBG2	0.011456	1
ACSF2	-0.302935	0.999983
ACSF3	0.0435544	0.999983
ACSL1	-0.238885	0.999983
ACSL3	0.267347	0.999983
ACSL4	0.161356	0.999983
ACSL5	-0.084258	0.999983
ACSL6	-0.0653298	0.999983
ACSM1	0.0315563	0.999983
ACSM3	0.100298	0.999983
ACSM5	-0.0103236	1
ACSM6	0.00023137	1
ACSS1	0.0622795	0.999983
ACSS2	-0.0449481	0.999983
ACSS3	-0.0124773	0.999983
ACTA1	0.332803	0.999983
ACTA2	0.0426797	0.999983
ACTA2-AS1	-0.0318718	0.999983
ACTB	-0.097701	0.999983
ACTBL2	-0.01617	1
ACTC1	-0.0820071	0.999983
ACTG1	-0.0800819	0.999983
ACTG1P17	0.0116458	1
ACTG1P20	0.0650009	0.999983
ACTG1P4	0.0108545	1
ACTG2	-0.000553833	1
ACTL10	-0.0158414	0.999983
ACTL6A	-0.0434615	0.999983
ACTL6B	-0.0752238	0.999983
ACTL8	-0.0016739	1
ACTN1	0.100495	0.999983
ACTN1-AS1	-0.00765769	1
ACTN2	0.0134552	1
ACTN3	-0.0638452	1
ACTN4	-0.00271946	0.999983
ACTR10	-0.154991	0.999983
ACTR1A	-0.119058	0.999983
ACTR1B	-0.000742041	0.999983
ACTR2	0.0213702	0.999983
ACTR3	0.100579	0.999983
ACTR3B	0.107665	0.999983
ACTR3C	0.049102	0.999983
ACTR5	0.0214087	0.999983
ACTR6	0.024817	0.999983
ACTR8	0.0967131	0.999983
ACTRT1	0.0108507	1
ACTRT2	0.0213304	1
ACTRT3	-0.211898	0.999983
ACVR1	-0.0573962	0.999983
ACVR1B	0.051265	0.999983
ACVR1C	0.0348122	0.999983
ACVR2A	0.0187002	0.999983
ACVR2B	0.123383	0.999983
ACVR2B-AS1	0.000415535	0.999983
ACVRL1	-0.349504	0.999983
ACY1	-0.023076	0.999983
ACY3	-0.0843252	0.999983
ACYP1	0.0128013	0.999983
ACYP2	-0.111499	0.999983
ADA	0.140821	0.999983
ADAD1	-0.0017179	1
ADAD2	-0.0111455	1
ADAL	0.038048	0.999983
ADAM10	0.0185699	0.999983
ADAM11	0.078585	0.999983
ADAM12	-0.108202	0.999983
ADAM15	0.0393619	0.999983
ADAM17	0.0799972	0.999983
ADAM18	-0.0285071	1
ADAM19	0.179798	0.999983
ADAM1A	-0.0254109	0.999983
ADAM2	-0.0174334	1
ADAM20	0.0108507	1
ADAM20P1	-0.0223991	1
ADAM21	-0.00501935	1
ADAM21P1	-0.00291024	1
ADAM22	0.190044	0.999983
ADAM23	0.31956	0.999983
ADAM28	0.0576398	0.999983
ADAM29	-0.0323724	1
ADAM30	0.0103511	1
ADAM32	-0.00842175	1
ADAM33	-0.0136109	1
ADAM3A	0.0130124	1
ADAM7	-0.0103236	1
ADAM8	-0.422586	0.375697
ADAM9	-0.102065	0.999983
ADAMTS1	-0.104985	0.999983
ADAMTS10	0.17453	0.999983
ADAMTS12	0.0913621	0.999983
ADAMTS13	0.0642491	0.999983
ADAMTS14	-0.00302607	1
ADAMTS15	-0.520255	0.0685191
ADAMTS16	-0.0963993	0.999983
ADAMTS17	0.0380198	0.999983
ADAMTS18	-0.14276	0.999983
ADAMTS19	0.162129	0.999983
ADAMTS19-AS1	0.0694707	1
ADAMTS2	0.113613	0.999983
ADAMTS20	0.0677109	1
ADAMTS3	0.21416	0.999983
ADAMTS4	0.00503759	0.999983
ADAMTS5	0.196796	0.999983
ADAMTS6	0.0271588	0.999983
ADAMTS7	0.0302256	0.999983
ADAMTS7P1	0.00522226	1
ADAMTS8	-0.0818596	0.999983
ADAMTS9	-0.0528039	0.999983
ADAMTS9-AS1	0.109917	0.999983
ADAMTS9-AS2	-0.025871	0.999983
ADAMTSL1	0.0199179	0.999983
ADAMTSL2	-0.181854	0.999983
ADAMTSL3	-0.130619	0.999983
ADAMTSL4	0.298664	0.999983
ADAMTSL4-AS1	0.0231836	1
ADAMTSL5	-0.126608	0.999983
ADAP1	-0.232412	0.999983
ADAP2	0.0622329	0.999983
ADAR	0.0232991	0.999983
ADARB1	0.108669	0.999983
ADARB2	-0.0409913	0.999983
ADARB2-AS1	-0.0111455	1
ADAT1	0.118667	0.999983
ADAT2	0.139159	0.999983
ADAT3	0.109836	0.999983
ADCK1	0.00184328	0.999983
ADCK2	-0.048161	0.999983
ADCK5	-0.0361719	0.999983
ADCY1	0.232772	0.999983
ADCY10	0.0338156	1
ADCY10P1	0.161708	0.999983
ADCY2	0.253763	0.999983
ADCY3	0.16516	0.999983
ADCY4	-0.0522055	1
ADCY5	0.02776	0.999983
ADCY6	0.0775369	0.999983
ADCY7	0.0643508	0.999983
ADCY8	-0.0109234	0.999983
ADCY9	0.265777	0.999983
ADCYAP1	0.0641781	1
ADCYAP1R1	0.0520324	0.999983
ADD1	-0.00809516	0.999983
ADD2	0.0944231	0.999983
ADD3	0.145789	0.999983
ADD3-AS1	0.0590418	0.999983
ADGB	-0.00663179	1
ADGRA1	0.119955	0.999983
ADGRA1-AS1	0.00930967	1
ADGRA2	-0.0376973	0.999983
ADGRA3	0.099153	0.999983
ADGRB1	-0.255681	0.999983
ADGRB2	0.00282596	0.999983
ADGRB3	-0.16571	0.999983
ADGRD1	0.337839	0.999983
ADGRE2	0.00642646	1
ADGRE5	-0.316797	0.999983
ADGRF1	0.0181123	1
ADGRF2	-0.224201	0.999983
ADGRF3	-0.0120906	0.999983
ADGRF4	-0.153124	0.999983
ADGRF5	0.00680695	1
ADGRG1	-0.480463	0.134852
ADGRG2	-0.131208	0.999983
ADGRG3	-0.0017179	1
ADGRG4	0.0614164	0.999983
ADGRG5	0.108172	0.999983
ADGRG6	0.033461	0.999983
ADGRG7	0.0824688	0.999983
ADGRL1	0.0159554	0.999983
ADGRL2	-0.0328637	0.999983
ADGRL3	0.113286	0.999983
ADGRL3-AS1	-0.00905405	1
ADGRL4	-0.0847311	1
ADGRV1	0.220813	0.999983
ADH1A	-0.032415	0.999983
ADH1B	0.217174	0.999983
ADH1C	0.866874	1.0962e-06
ADH5	-0.139068	0.999983
ADH6	-0.176889	0.999983
ADHFE1	-0.104692	0.999983
ADI1	-0.0465479	0.999983
ADIPOR1	-0.0171273	0.999983
ADIPOR2	-0.0113372	0.999983
ADIRF	-0.000718874	1
ADK	0.0262037	0.999983
ADM	0.0839156	0.999983
ADM2	-0.0387407	0.999983
ADM5	0.153935	0.999983
ADNP	0.0363472	0.999983
ADNP2	0.166266	0.999983
ADNP-AS1	0.101288	0.999983
ADO	0.0718992	0.999983
ADORA1	0.152895	0.999983
ADORA2A	-0.0283211	0.999983
ADORA2A-AS1	-0.0666512	0.999983
ADORA2B	0.0477159	0.999983
ADORA3	-0.0111455	1
ADPGK	0.00509946	0.999983
ADPGK-AS1	0.191154	0.999983
ADPRH	-0.0554026	0.999983
ADPRHL1	0.0480454	0.999983
ADPRHL2	-0.0629428	0.999983
ADPRM	0.0213546	0.999983
ADRA1A	-0.000186328	1
ADRA1B	-0.0249284	1
ADRA1D	0.0218502	1
ADRA2A	0.200445	0.999983
ADRA2B	0.0188289	0.999983
ADRA2C	-0.258973	0.999983
ADRB1	-0.0345476	1
ADRB2	0.0322857	1
ADRB3	-0.0111455	1
ADRM1	-0.0934469	0.999983
ADSL	-0.0364063	0.999983
ADSS	0.0122666	0.999983
ADSSL1	0.00314807	0.999983
ADTRP	0.0069926	1
AEBP1	-0.111283	0.999983
AEBP2	-0.0126422	0.999983
AEN	0.0291073	0.999983
AES	-0.092493	0.999983
AFAP1	0.123908	0.999983
AFAP1-AS1	0.150163	0.999983
AFAP1L1	0.0598601	0.999983
AFAP1L2	-0.164537	0.999983
AFDN	0.217754	0.999983
AFDN-AS1	0.165776	0.999983
AFF1	0.135344	0.999983
AFF2	0.150551	0.999983
AFF3	0.117392	0.999983
AFF4	0.157015	0.999983
AFG3L1P	0.0638085	0.999983
AFG3L2	-0.10903	0.999983
AFM	-0.0134496	1
AFMID	0.027723	0.999983
AFP	-0.066032	0.999983
AFTPH	0.0508687	0.999983
AGA	-0.0931113	0.999983
AGAP1	0.160086	0.999983
AGAP11	-0.0124954	1
AGAP12P	0.0165913	1
AGAP1-IT1	0.00431047	1
AGAP2	-0.211101	0.999983
AGAP2-AS1	-0.139833	0.999983
AGAP3	0.0922492	0.999983
AGAP4	-0.0125409	1
AGAP5	0.0747428	0.999983
AGAP6	0.00792838	0.999983
AGAP7P	-0.0135207	1
AGAP9	0.000397478	1
AGBL1	-0.00321648	1
AGBL2	-0.0187105	0.999983
AGBL3	0.144599	0.999983
AGBL4	-0.00159821	0.999983
AGBL5	-0.0177378	0.999983
AGBL5-AS1	0.000700081	1
AGER	0.0166075	0.999983
AGFG1	0.0951738	0.999983
AGFG2	-0.123991	0.999983
AGGF1	0.0654118	0.999983
AGK	0.0529348	0.999983
AGL	0.169695	0.999983
AGMAT	-0.026177	0.999983
AGMO	0.00250245	1
AGO1	0.542691	0.0345461
AGO2	0.106509	0.999983
AGO3	0.222557	0.999983
AGO4	0.0871361	0.999983
AGPAT1	-0.0944319	0.999983
AGPAT2	-0.282243	0.999983
AGPAT3	0.0906554	0.999983
AGPAT4	-0.00148225	0.999983
AGPAT4-IT1	0.09633	1
AGPAT5	0.133816	0.999983
AGPS	0.139356	0.999983
AGR2	-0.216502	0.999983
AGR3	0.109567	0.999983
AGRN	-0.0695503	0.999983
AGRP	-0.0017179	1
AGT	-0.286149	0.999983
AGTPBP1	0.132045	0.999983
AGTR1	-0.119178	0.999983
AGTR2	-0.00342229	1
AGTRAP	-0.0577137	0.999983
AGXT	0.174912	0.999983
AHCTF1	0.108198	0.999983
AHCTF1P1	-0.0166052	0.999983
AHCY	0.0967026	0.999983
AHCYL1	-0.00570801	0.999983
AHCYL2	0.0981546	0.999983
AHDC1	0.00147128	0.999983
AHI1	0.199435	0.999983
AHNAK	-0.0752768	0.999983
AHNAK2	0.0597529	0.999983
AHR	0.0209184	0.999983
AHRR	0.0396924	0.999983
AHSA1	-0.0464155	0.999983
AHSA2	-0.00233819	0.999983
AHSG	-0.0732475	1
AIDA	0.107494	0.999983
AIF1	-0.0175294	1
AIF1L	0.156883	0.999983
AIFM1	-0.237915	0.999983
AIFM2	-0.065638	0.999983
AIFM3	-0.178062	0.999983
AIG1	-0.254495	0.999983
AIM1	0.177793	0.999983
AIM1L	-0.366123	0.882888
AIM2	0.0287176	0.999983
AIMP1	0.00856112	0.999983
AIMP2	-0.0410332	0.999983
AIP	-0.10807	0.999983
AIPL1	0.00680695	1
AIRE	0.00547831	1
AJAP1	-0.0885573	0.999983
AJUBA	0.0768771	0.999983
AK1	-0.148447	0.999983
AK2	0.0326104	0.999983
AK3	0.0724561	0.999983
AK4	-0.0274097	0.999983
AK5	-0.205535	0.999983
AK6	0.01998	0.999983
AK7	-0.155504	0.999983
AK8	-0.0212915	0.999983
AK9	0.101785	0.999983
AKAIN1	-0.0321317	1
AKAP1	0.193677	0.999983
AKAP10	0.0602659	0.999983
AKAP11	0.255527	0.999983
AKAP12	0.163509	0.999983
AKAP13	0.172047	0.999983
AKAP14	0.020026	1
AKAP2	-0.0315023	0.999983
AKAP3	0.131101	0.999983
AKAP5	0.285163	0.999983
AKAP6	-0.0183542	0.999983
AKAP7	-0.0220517	0.999983
AKAP8	0.000362111	0.999983
AKAP8L	-0.0532291	0.999983
AKAP9	0.222832	0.999983
AKIP1	-0.0237444	0.999983
AKIRIN1	-0.01593	0.999983
AKIRIN2	-0.00254691	0.999983
AKNA	0.174048	0.999983
AKR1A1	-0.0604118	0.999983
AKR1B1	-0.078885	0.999983
AKR1B10	-0.00458297	0.999983
AKR1B15	0.0185907	1
AKR1C1	-0.14339	0.999983
AKR1C2	-0.109447	0.999983
AKR1C3	-0.265677	0.999983
AKR1C4	0.0014705	1
AKR1C6P	0.00499666	1
AKR1D1	-0.140393	0.999983
AKR1E2	-0.00999849	0.999983
AKR7A2	-0.0364206	0.999983
AKR7A2P1	0.0831926	1
AKR7A3	0.0197601	1
AKR7L	-0.0023613	1
AKT1	-0.0513167	0.999983
AKT1S1	-0.0109319	0.999983
AKT2	0.0209536	0.999983
AKT3	0.0155748	0.999983
AKTIP	-0.0464036	0.999983
ALAD	-0.00384133	0.999983
ALAS1	-0.0603082	0.999983
ALAS2	-0.015922	1
ALB	-0.0191526	0.999983
ALCAM	-0.174434	0.999983
ALDH16A1	0.00182207	0.999983
ALDH18A1	-0.03157	0.999983
ALDH1A1	-0.303595	0.999983
ALDH1A2	-0.0898129	0.999983
ALDH1A3	-0.00190216	0.999983
ALDH1B1	0.153466	0.999983
ALDH1L1	-0.286126	0.999983
ALDH1L1-AS1	-0.00435973	1
ALDH1L1-AS2	-0.0242477	1
ALDH1L2	-0.012191	0.999983
ALDH2	-0.136964	0.999983
ALDH3A1	-0.0180489	1
ALDH3A2	-0.0101003	0.999983
ALDH3B1	0.0269823	1
ALDH3B2	-0.12289	0.999983
ALDH4A1	0.0866823	0.999983
ALDH5A1	0.0585445	0.999983
ALDH6A1	0.0242231	0.999983
ALDH7A1	-0.0179737	0.999983
ALDH8A1	-0.0210162	1
ALDH9A1	0.0282858	0.999983
ALDOA	-0.116836	0.999983
ALDOB	0.00432303	1
ALDOC	-0.0897084	0.999983
ALG1	-0.128309	0.999983
ALG10	0.0339014	0.999983
ALG10B	0.0485173	0.999983
ALG11	0.108922	0.999983
ALG12	-0.0191157	0.999983
ALG13	0.067913	0.999983
ALG14	-0.111511	0.999983
ALG1L	-0.0369947	1
ALG1L2	3.29573e-05	1
ALG1L9P	-0.00769809	1
ALG2	-0.00768515	0.999983
ALG3	0.00335989	0.999983
ALG5	-0.223362	0.999983
ALG6	0.0549182	0.999983
ALG8	0.0428245	0.999983
ALG9	-0.057802	0.999983
ALK	0.0824429	0.999983
ALKBH1	-0.0279279	0.999983
ALKBH2	0.00296396	0.999983
ALKBH3	-0.0442957	0.999983
ALKBH3-AS1	0.0217109	1
ALKBH4	-0.111155	0.999983
ALKBH5	0.00328795	0.999983
ALKBH6	0.00658506	0.999983
ALKBH7	0.00396581	0.999983
ALKBH8	0.0303236	0.999983
ALLC	-0.0326495	1
ALMS1	0.262641	0.999983
ALMS1-IT1	-0.0207816	1
ALMS1P1	-0.0168715	1
ALOX12	-0.00961041	1
ALOX12-AS1	-0.0741121	1
ALOX12B	-0.0274001	1
ALOX12P2	0.168299	0.999983
ALOX15	0.00479866	1
ALOX15B	0.0126025	1
ALOX15P1	0.0699917	1
ALOX5	-0.47878	0.254626
ALOX5AP	-0.0195786	1
ALOXE3	0.0235318	1
ALPI	0.0121982	1
ALPK1	-0.034443	1
ALPK2	0.0283199	1
ALPK3	0.246154	0.999983
ALPL	0.0255598	0.999983
ALPP	0.0126025	1
ALS2	0.0679051	0.999983
ALS2CL	-0.0364085	0.999983
ALS2CR11	0.0414309	1
ALS2CR12	0.00691327	1
ALX1	0.0237021	1
ALX3	0.00730126	0.999983
ALX4	-0.000420683	1
ALYREF	-0.0113809	0.999983
AMACR	-0.145102	0.999983
AMBN	-0.0595004	1
AMBP	0.111156	0.999983
AMBRA1	0.0468898	0.999983
AMD1	0.0598	0.999983
AMDHD1	-0.0056628	0.999983
AMDHD2	-0.025831	0.999983
AMELY	0.00883617	1
AMER1	0.18004	0.999983
AMER2	0.106202	0.999983
AMER3	-0.00383707	0.999983
AMFR	-0.0613385	0.999983
AMH	0.00496665	0.999983
AMHR2	-0.089121	0.999983
AMIGO1	0.214097	0.999983
AMIGO2	-0.375565	0.83575
AMIGO3	-0.0628245	0.999983
AMMECR1	-0.0116087	0.999983
AMMECR1L	0.11893	0.999983
AMN	-0.105171	0.999983
AMN1	0.15551	0.999983
AMOT	-0.149358	0.999983
AMOTL1	0.0955168	0.999983
AMOTL2	0.0466957	0.999983
AMPD1	-0.0103236	1
AMPD2	-0.0825708	0.999983
AMPD3	0.0348972	0.999983
AMPH	-0.303571	0.999983
AMT	-0.0266212	0.999983
AMTN	-0.0121713	1
AMY2B	0.00843423	0.999983
AMZ1	0.0709276	1
AMZ2	-0.110346	0.999983
AMZ2P1	-0.0688845	0.999983
ANAPC1	0.289056	0.999983
ANAPC10	0.0124941	0.999983
ANAPC11	-0.10841	0.999983
ANAPC13	-0.106143	0.999983
ANAPC15	-0.0687796	0.999983
ANAPC16	-0.0294741	0.999983
ANAPC1P1	0.0125935	1
ANAPC2	-0.0161514	0.999983
ANAPC4	-0.054773	0.999983
ANAPC5	0.0162331	0.999983
ANAPC7	-0.0203752	0.999983
ANG	-0.109545	0.999983
ANGEL1	0.180018	0.999983
ANGEL2	0.114053	0.999983
ANGPT1	0.250476	0.999983
ANGPT2	0.0680568	0.999983
ANGPT4	0.108449	1
ANGPTL1	-0.0513818	0.999983
ANGPTL2	-0.0538996	0.999983
ANGPTL3	0.0413955	1
ANGPTL4	-0.290732	0.999983
ANGPTL5	-0.0103236	1
ANGPTL6	-0.23798	0.999983
ANGPTL7	0.0101782	1
ANGPTL8	0.0156362	1
ANK1	0.456889	0.279794
ANK2	-0.113709	0.999983
ANK3	-0.100174	0.999983
ANKAR	0.0767785	0.999983
ANKDD1A	0.0146398	0.999983
ANKDD1B	0.0319173	0.999983
ANKEF1	0.112521	0.999983
ANKFN1	-0.0209131	1
ANKFY1	0.0916386	0.999983
ANKH	-0.0978881	0.999983
ANKHD1	0.236627	0.999983
ANKHD1-EIF4EBP3	0.227371	0.999983
ANKIB1	0.174944	0.999983
ANKK1	0.00546839	1
ANKLE1	0.193826	0.999983
ANKLE2	0.0517803	0.999983
ANKMY1	0.121879	0.999983
ANKMY2	-0.10579	0.999983
ANKRA2	0.0591788	0.999983
ANKRD1	-0.0160208	0.999983
ANKRD10	0.156751	0.999983
ANKRD11	0.174332	0.999983
ANKRD12	0.173495	0.999983
ANKRD13A	0.0644151	0.999983
ANKRD13B	0.0852228	0.999983
ANKRD13C	-0.0719539	0.999983
ANKRD13D	-0.121906	0.999983
ANKRD16	0.0744801	0.999983
ANKRD17	0.168896	0.999983
ANKRD18A	0.0305848	0.999983
ANKRD18B	0.1621	0.999983
ANKRD18CP	0.0427297	0.999983
ANKRD18DP	0.0109892	1
ANKRD19P	-0.0333716	0.999983
ANKRD2	0.00499666	1
ANKRD20A1	0.0108507	1
ANKRD20A2	-0.000186328	1
ANKRD20A3	0.00680695	1
ANKRD20A4	0.0169321	1
ANKRD20A5P	0.00966057	1
ANKRD20A8P	0.0124216	1
ANKRD22	0.0890349	1
ANKRD23	0.0899052	0.999983
ANKRD24	-0.057274	0.999983
ANKRD26	0.259614	0.999983
ANKRD26P1	0.00741276	1
ANKRD27	0.11901	0.999983
ANKRD28	0.304571	0.999983
ANKRD29	0.0188425	1
ANKRD30B	-0.0472553	1
ANKRD30BL	0.141071	0.999983
ANKRD30BP3	-0.0128251	1
ANKRD31	0.0956473	0.999983
ANKRD33	-0.0145619	1
ANKRD33B	0.0489944	0.999983
ANKRD34A	0.0372703	0.999983
ANKRD34B	-0.0220406	1
ANKRD34C	-0.0103236	1
ANKRD35	-0.0573748	1
ANKRD36	0.41123	0.621684
ANKRD36B	0.0963754	0.999983
ANKRD36BP1	0.097624	0.999983
ANKRD36BP2	-0.0980168	0.999983
ANKRD36C	0.161214	0.999983
ANKRD37	-0.0143595	0.999983
ANKRD39	-0.0495495	0.999983
ANKRD40	0.129193	0.999983
ANKRD42	0.207163	0.999983
ANKRD44	0.0507234	0.999983
ANKRD45	0.0757245	0.999983
ANKRD46	0.0455277	0.999983
ANKRD49	-0.0244057	0.999983
ANKRD50	0.172844	0.999983
ANKRD52	0.173741	0.999983
ANKRD53	0.0184295	0.999983
ANKRD54	-0.0341981	0.999983
ANKRD55	0.00883345	1
ANKRD6	0.0203968	0.999983
ANKRD61	0.0506487	1
ANKRD62	0.0108507	1
ANKRD62P1-PARP4P3	-0.0340838	1
ANKRD63	-0.00663179	1
ANKRD65	-0.223209	0.999983
ANKRD7	0.0290451	1
ANKRD9	0.213727	0.999983
ANKS1A	0.0929178	0.999983
ANKS1B	0.0496596	0.999983
ANKS3	-0.105653	0.999983
ANKS4B	-0.129588	0.999983
ANKS6	0.139077	0.999983
ANKUB1	-0.000420683	1
ANKZF1	-0.0311259	0.999983
ANLN	0.173129	0.999983
ANO1	0.292039	0.999983
ANO10	-0.220231	0.999983
ANO2	0.0304241	0.999983
ANO3	-0.162575	0.999983
ANO4	-0.0600653	0.999983
ANO5	0.0503491	0.999983
ANO6	0.0451684	0.999983
ANO7	-0.0147196	0.999983
ANO8	0.0883579	0.999983
ANO9	-0.20911	0.999983
ANOS1	-0.0179215	0.999983
ANP32A	-0.0596828	0.999983
ANP32A-IT1	0.110974	1
ANP32AP1	-0.0185524	1
ANP32B	0.0152129	0.999983
ANP32C	0.00521134	1
ANP32D	-0.0111455	1
ANP32E	0.192554	0.999983
ANPEP	-0.189086	0.999983
ANTXR1	0.216511	0.999983
ANTXR2	0.0609962	0.999983
ANTXRL	-0.0103236	1
ANTXRLP1	-0.0017179	1
ANXA1	-0.0444852	0.999983
ANXA10	-0.0251795	1
ANXA11	-0.10741	0.999983
ANXA13	0.0431313	0.999983
ANXA2	-0.184031	0.999983
ANXA2P1	0.0123582	1
ANXA2P2	-0.0429557	0.999983
ANXA2P3	0.0155538	1
ANXA2R	0.00678598	1
ANXA3	-0.0272082	0.999983
ANXA4	0.133667	0.999983
ANXA5	-0.0736476	0.999983
ANXA6	-0.335533	0.873891
ANXA7	-0.0440058	0.999983
ANXA8L1	0.0108507	1
ANXA9	-0.173273	0.999983
AOAH	-0.0862272	0.999983
AOC1	0.0191955	1
AOC2	0.089529	0.999983
AOC3	0.118827	0.999983
AOC4P	0.0519939	1
AOX1	0.0733841	0.999983
AP1AR	0.0314261	0.999983
AP1B1	0.0258029	0.999983
AP1G1	0.0722344	0.999983
AP1G2	0.0148048	0.999983
AP1M1	-0.0608197	0.999983
AP1M2	-0.0629439	0.999983
AP1S1	-0.105215	0.999983
AP1S2	0.0929491	0.999983
AP1S3	0.105764	0.999983
AP2A1	-0.0249064	0.999983
AP2A2	-0.101667	0.999983
AP2B1	0.0165584	0.999983
AP2M1	-0.0886529	0.999983
AP2S1	-0.0909578	0.999983
AP3B1	0.0350001	0.999983
AP3B2	-0.0174535	0.999983
AP3D1	-0.00901418	0.999983
AP3M1	0.0895902	0.999983
AP3M2	0.0261472	0.999983
AP3S1	-0.0211354	0.999983
AP3S2	0.0432363	0.999983
AP4B1	-0.0247029	0.999983
AP4B1-AS1	0.00659084	0.999983
AP4E1	0.185368	0.999983
AP4M1	-0.00793312	0.999983
AP4S1	0.0119693	0.999983
AP5B1	0.0744402	0.999983
AP5M1	0.0700364	0.999983
AP5S1	0.00490927	0.999983
AP5Z1	-0.0607062	0.999983
APAF1	0.137217	0.999983
APBA1	-0.271032	0.999983
APBA2	0.122095	0.999983
APBA3	0.078956	0.999983
APBB1	-0.0949872	0.999983
APBB1IP	-0.130065	0.999983
APBB2	0.143526	0.999983
APBB3	0.0266803	0.999983
APC	0.139258	0.999983
APC2	0.202864	0.999983
APCDD1	-0.233865	0.999983
APCDD1L	0.0225514	1
APCDD1L-AS1	0.0233881	1
APCS	-0.0158346	1
APEH	-0.0788513	0.999983
APELA	-0.203454	0.999983
APEX1	-0.0288937	0.999983
APEX2	0.0614691	0.999983
APH1A	-0.0505643	0.999983
APH1B	-0.162252	0.999983
API5	0.066871	0.999983
APIP	-0.108012	0.999983
APITD1-CORT	-0.117805	0.999983
APLF	0.0303458	0.999983
APLN	-0.0220712	1
APLNR	-0.0591295	1
APLP1	-0.28739	0.999983
APLP2	-0.0355683	0.999983
APMAP	-0.117028	0.999983
APOA1	0.305011	0.999983
APOA1-AS	0.224144	0.999983
APOA2	-0.230516	0.999983
APOA4	-0.169488	0.999983
APOA5	0.0116458	1
APOB	-0.445909	0.359976
APOBEC2	0.205809	0.999983
APOBEC3A	0.00139935	1
APOBEC3A_B	0.0334762	0.999983
APOBEC3B	0.158167	0.999983
APOBEC3B-AS1	0.0420031	0.999983
APOBEC3C	-0.0492539	0.999983
APOBEC3D	-0.0353023	0.999983
APOBEC3F	-0.175527	0.999983
APOBEC3G	-0.0164244	0.999983
APOBEC3H	-0.0579436	1
APOBEC4	-0.0166761	1
APOBR	-0.0445884	1
APOC1	-0.120768	0.999983
APOC1P1	-0.0578442	0.999983
APOC2	-0.0433292	1
APOC3	-0.141073	0.999983
APOC4	0.00242126	1
APOC4-APOC2	-0.040503	1
APOD	-0.0125409	1
APOE	-0.214828	0.999983
APOF	0.0163831	1
APOH	-0.261068	0.999983
APOL1	0.0188425	1
APOL2	-0.155285	0.999983
APOL3	0.00693384	1
APOL4	0.0177118	1
APOL5	0.0132306	1
APOL6	-0.091264	0.999983
APOLD1	0.0755575	0.999983
APOM	-0.183136	0.999983
APOO	-0.0724629	0.999983
APOOL	0.131285	0.999983
APOPT1	-0.15113	0.999983
APP	-0.0786912	0.999983
APPBP2	0.113154	0.999983
APPL1	0.217347	0.999983
APPL2	-0.0349154	0.999983
APRT	-0.0629472	0.999983
APTR	-0.0633892	0.999983
APTX	-0.0523026	0.999983
AQP1	-0.0416044	0.999983
AQP10	-0.239263	0.999983
AQP11	-0.0397914	0.999983
AQP2	-0.200148	0.999983
AQP3	-0.445439	0.171133
AQP4	0.040741	0.999983
AQP4-AS1	-0.0552773	1
AQP5	-0.0959223	0.999983
AQP6	0.000230582	1
AQP7	-0.0870059	1
AQP7P1	-0.0017179	1
AQP8	-0.0147883	1
AQP9	-0.00818797	1
AQR	0.153252	0.999983
AR	0.0293294	0.999983
ARAF	-0.095434	0.999983
ARAP1	-0.0340683	0.999983
ARAP2	0.0217308	0.999983
ARAP3	-0.101328	0.999983
ARC	-0.0569532	0.999983
ARCN1	-0.0180754	0.999983
AREG	-0.0563237	1
AREL1	0.08166	0.999983
ARF1	-0.0476192	0.999983
ARF3	0.0433832	0.999983
ARF4	-0.0108408	0.999983
ARF4-AS1	-0.012675	1
ARF5	-0.0775823	0.999983
ARF6	-0.0634721	0.999983
ARFGAP1	-0.0320234	0.999983
ARFGAP2	-0.0424724	0.999983
ARFGAP3	-0.113633	0.999983
ARFGEF1	0.183547	0.999983
ARFGEF2	0.243605	0.999983
ARFGEF3	0.072329	0.999983
ARFIP1	-0.00886809	0.999983
ARFIP2	-0.0805557	0.999983
ARFRP1	-0.0654898	0.999983
ARG1	-0.0265945	1
ARG2	-0.141004	0.999983
ARGFXP2	-0.0174334	1
ARGLU1	0.0779727	0.999983
ARHGAP1	-0.0224127	0.999983
ARHGAP10	-0.0966026	0.999983
ARHGAP11A	0.181794	0.999983
ARHGAP11B	0.034563	0.999983
ARHGAP12	0.149301	0.999983
ARHGAP15	-0.0360621	1
ARHGAP17	0.027283	0.999983
ARHGAP18	0.0254342	0.999983
ARHGAP19	0.19866	0.999983
ARHGAP19-SLIT1	0.283429	0.999983
ARHGAP20	-0.025518	1
ARHGAP21	0.209245	0.999983
ARHGAP22	0.206618	0.999983
ARHGAP23	-0.274175	0.999983
ARHGAP24	-0.0369896	0.999983
ARHGAP25	-0.039671	1
ARHGAP26	0.371716	0.803444
ARHGAP27	-0.070917	0.999983
ARHGAP27P1	0.155963	0.999983
ARHGAP27P1-BPTFP1-KPNA2P3	0.00271961	0.999983
ARHGAP28	0.0188041	0.999983
ARHGAP29	-0.177636	0.999983
ARHGAP30	0.0576614	0.999983
ARHGAP31	-0.0820353	0.999983
ARHGAP31-AS1	0.0225532	0.999983
ARHGAP32	0.24157	0.999983
ARHGAP33	0.00359071	0.999983
ARHGAP35	0.128129	0.999983
ARHGAP36	0.179603	0.999983
ARHGAP39	0.242141	0.999983
ARHGAP4	-0.0998988	0.999983
ARHGAP40	0.00491436	1
ARHGAP42	0.306443	0.999983
ARHGAP44	0.0783411	0.999983
ARHGAP45	-0.0319939	0.999983
ARHGAP5	0.194465	0.999983
ARHGAP5-AS1	-0.080989	0.999983
ARHGAP6	0.231886	0.999983
ARHGAP8	0.0210802	0.999983
ARHGAP9	0.0113739	0.999983
ARHGDIA	-0.0819106	0.999983
ARHGDIB	-0.069336	0.999983
ARHGDIG	-0.200334	0.999983
ARHGEF1	-0.0581221	0.999983
ARHGEF10	0.1623	0.999983
ARHGEF10L	-0.0563715	0.999983
ARHGEF11	0.137255	0.999983
ARHGEF12	0.186377	0.999983
ARHGEF15	-0.0158307	0.999983
ARHGEF16	0.082141	0.999983
ARHGEF17	0.0490909	0.999983
ARHGEF18	-0.0372188	0.999983
ARHGEF19	0.0529924	0.999983
ARHGEF2	0.0238601	0.999983
ARHGEF25	-0.015082	0.999983
ARHGEF26	0.0141437	0.999983
ARHGEF26-AS1	-0.0200362	0.999983
ARHGEF28	0.0998129	0.999983
ARHGEF3	0.294976	0.999983
ARHGEF33	0.050888	0.999983
ARHGEF34P	0.0254955	0.999983
ARHGEF35	0.00228157	0.999983
ARHGEF37	-0.0933528	0.999983
ARHGEF38	-0.124148	0.999983
ARHGEF39	-0.0546881	0.999983
ARHGEF4	-0.16734	0.999983
ARHGEF40	0.004192	0.999983
ARHGEF5	-0.124218	0.999983
ARHGEF6	0.0550814	0.999983
ARHGEF7	0.108138	0.999983
ARHGEF7-AS1	0.0181842	1
ARHGEF7-AS2	-0.0136712	0.999983
ARHGEF9	-0.0129372	0.999983
ARID1A	0.196846	0.999983
ARID1B	0.198685	0.999983
ARID2	0.133565	0.999983
ARID3A	0.102534	0.999983
ARID3B	0.0607248	0.999983
ARID3C	0.0216368	0.999983
ARID4A	0.0567081	0.999983
ARID4B	0.08155	0.999983
ARID5A	-0.0114437	0.999983
ARID5B	-0.0788689	0.999983
ARIH1	0.0261531	0.999983
ARIH2	0.121918	0.999983
ARIH2OS	0.0794547	0.999983
ARL1	-0.0281215	0.999983
ARL10	0.339901	0.999983
ARL11	0.0186059	1
ARL13A	0.00488483	1
ARL13B	0.100807	0.999983
ARL14	-0.103821	0.999983
ARL14EP	0.0620332	0.999983
ARL15	0.202292	0.999983
ARL16	-0.0764924	0.999983
ARL17A	0.115649	0.999983
ARL17B	0.115649	0.999983
ARL2	-0.0476323	0.999983
ARL2BP	-0.044348	0.999983
ARL2-SNX15	-0.0323631	0.999983
ARL3	-0.145649	0.999983
ARL4A	-0.058355	0.999983
ARL4C	0.0760688	0.999983
ARL4D	0.00527314	0.999983
ARL5A	0.0695351	0.999983
ARL5B	0.0934699	0.999983
ARL5C	0.0124216	1
ARL6	0.0387996	0.999983
ARL6IP1	0.046138	0.999983
ARL6IP4	-0.0463292	0.999983
ARL6IP5	-0.0497181	0.999983
ARL6IP6	0.179081	0.999983
ARL8A	-0.0973131	0.999983
ARL8B	0.137148	0.999983
ARL9	0.0177794	1
ARMC1	0.119629	0.999983
ARMC10	-0.0610669	0.999983
ARMC12	-0.0805067	1
ARMC2	-0.0811944	0.999983
ARMC2-AS1	0.0103511	1
ARMC3	0.0870468	0.999983
ARMC4	0.0474725	1
ARMC4P1	0.0116648	1
ARMC5	-0.0771536	0.999983
ARMC6	-0.00670182	0.999983
ARMC7	-0.157766	0.999983
ARMC8	-0.0346344	0.999983
ARMC9	0.0670242	0.999983
ARMCX1	-0.0751179	0.999983
ARMCX2	-0.0663022	0.999983
ARMCX3	-0.00547344	0.999983
ARMCX4	0.153482	0.999983
ARMCX5	-0.041142	0.999983
ARMCX5-GPRASP2	0.0254704	0.999983
ARMCX6	-0.0577845	0.999983
ARMS2	0.0068685	1
ARMT1	0.086134	0.999983
ARNT	0.00740203	0.999983
ARNT2	-0.0203873	0.999983
ARNTL	-0.106086	0.999983
ARNTL2	0.163792	0.999983
ARNTL2-AS1	0.0737103	0.999983
ARPC1A	-0.0674476	0.999983
ARPC1B	-0.13944	0.999983
ARPC2	-0.126389	0.999983
ARPC3	-0.173815	0.999983
ARPC4	-0.131686	0.999983
ARPC4-TTLL3	-0.0393869	0.999983
ARPC5	-0.000826792	0.999983
ARPC5L	-0.111961	0.999983
ARPIN	0.0195606	0.999983
ARPP19	0.118288	0.999983
ARPP21	-0.0116334	1
ARR3	-0.0337421	1
ARRB1	0.0341172	0.999983
ARRB2	0.0826854	0.999983
ARRDC1	-0.0446477	0.999983
ARRDC1-AS1	-0.0480905	0.999983
ARRDC2	-0.0122068	0.999983
ARRDC3	0.115679	0.999983
ARRDC3-AS1	0.0127242	0.999983
ARRDC4	0.0620372	0.999983
ARSA	-0.263785	0.999983
ARSB	0.0327783	0.999983
ARSD	-0.106182	0.999983
ARSD-AS1	-0.137408	0.999983
ARSE	-0.00557362	0.999983
ARSF	-0.0103236	1
ARSG	0.156792	0.999983
ARSH	-0.0103236	1
ARSI	0.00440162	0.999983
ARSJ	-0.0354364	0.999983
ARSK	0.103688	0.999983
ART3	0.199677	0.999983
ART4	0.0148629	1
ART5	0.00472583	0.999983
ARTN	-0.0165768	0.999983
ARV1	0.0297003	0.999983
ARVCF	0.0162152	0.999983
ARX	0.0815331	0.999983
AS3MT	0.0512886	0.999983
ASAH1	-0.0838916	0.999983
ASAH2	0.0262183	1
ASAH2B	0.0428248	0.999983
ASAP1	0.266051	0.999983
ASAP1-IT2	0.0121982	1
ASAP2	0.110825	0.999983
ASAP3	0.19661	0.999983
ASB1	0.0463334	0.999983
ASB10	0.0108507	1
ASB11	-0.0111455	1
ASB12	-0.0181694	1
ASB13	0.0757663	0.999983
ASB14	0.163042	0.999983
ASB15	-0.00616207	1
ASB16	0.0610892	0.999983
ASB16-AS1	-0.0457065	0.999983
ASB2	0.353717	0.999983
ASB3	0.0552402	0.999983
ASB4	-0.028391	1
ASB5	0.0298192	1
ASB6	-0.00121353	0.999983
ASB7	0.0780385	0.999983
ASB8	-0.0222207	0.999983
ASB9	-0.245138	0.999983
ASB9P1	0.0132306	1
ASCC1	0.0520071	0.999983
ASCC2	-0.0959596	0.999983
ASCC3	0.0788916	0.999983
ASCL1	0.154286	0.999983
ASCL2	-0.022983	0.999983
ASCL4	0.0121982	1
ASCL5	-0.00411707	1
ASF1A	-0.0517305	0.999983
ASF1B	0.0724264	0.999983
ASGR1	-0.18561	0.999983
ASGR2	-0.326622	0.999983
ASH1L	0.147144	0.999983
ASH1L-AS1	0.0712248	0.999983
ASH2L	-0.0277487	0.999983
ASIC1	0.0279306	0.999983
ASIC2	-0.114653	0.999983
ASIC3	0.00310442	0.999983
ASIC4	-0.403875	0.706794
ASIC5	0.039145	1
ASIP	0.0101782	1
ASL	-0.154213	0.999983
ASNA1	-0.113022	0.999983
ASNS	-0.0421426	0.999983
ASNSD1	0.0641668	0.999983
ASPDH	0.0372865	1
ASPG	-0.0357341	0.999983
ASPH	0.0551978	0.999983
ASPHD1	-0.187246	0.999983
ASPHD2	-0.104489	0.999983
ASPM	0.320028	0.999983
ASPRV1	-0.018698	0.999983
ASPSCR1	-0.0820577	0.999983
AS-PTPRE	0.0108507	1
ASRGL1	0.16521	0.999983
ASS1	-0.500016	0.237773
ASTE1	0.0294737	0.999983
ASTL	0.0111176	1
ASTN1	-0.108936	0.999983
ASTN2	-0.112186	0.999983
ASXL1	0.114996	0.999983
ASXL2	0.278874	0.999983
ASXL3	0.0411679	0.999983
ASZ1	0.00479882	1
ATAD1	-0.0212078	0.999983
ATAD2	0.183437	0.999983
ATAD2B	0.189326	0.999983
ATAD3A	0.00411513	0.999983
ATAD3B	0.130525	0.999983
ATAD3C	0.119924	0.999983
ATAD5	0.337684	0.999983
ATAT1	-0.0622043	0.999983
ATCAY	-0.316063	0.999983
ATE1	0.140679	0.999983
ATE1-AS1	-0.0367849	0.999983
ATF1	0.0262193	0.999983
ATF2	0.126974	0.999983
ATF3	0.034912	0.999983
ATF4	-0.0889531	0.999983
ATF5	0.023679	0.999983
ATF6	-0.0241095	0.999983
ATF6B	-0.0787118	0.999983
ATF7	0.147025	0.999983
ATF7IP	0.129832	0.999983
ATF7IP2	0.338789	0.999983
ATG10	-0.0376285	0.999983
ATG101	-0.113815	0.999983
ATG12	0.0824463	0.999983
ATG13	-0.0441985	0.999983
ATG14	0.0494448	0.999983
ATG16L1	-0.0611785	0.999983
ATG16L2	-0.0662395	0.999983
ATG2A	0.135125	0.999983
ATG2B	0.0778988	0.999983
ATG3	-0.0761789	0.999983
ATG4A	-0.229459	0.999983
ATG4B	-0.0145749	0.999983
ATG4C	0.10233	0.999983
ATG4D	-0.0670781	0.999983
ATG5	0.0159105	0.999983
ATG7	-0.0709734	0.999983
ATG9A	-0.0497806	0.999983
ATG9B	-0.0732597	0.999983
ATIC	-0.010505	0.999983
ATL1	-0.0342753	0.999983
ATL2	0.107526	0.999983
ATL3	-0.115007	0.999983
ATM	0.316442	0.999983
ATMIN	0.0814551	0.999983
ATN1	0.0356748	0.999983
ATOH1	-0.130664	0.999983
ATOH7	0.00302339	1
ATOH8	-0.0670008	0.999983
ATOX1	-0.262564	0.999983
ATP10A	-0.0505544	0.999983
ATP10B	0.10167	0.999983
ATP10D	0.0604468	0.999983
ATP11A	0.169294	0.999983
ATP11A-AS1	0.0150691	1
ATP11AUN	-0.00532314	1
ATP11B	0.270166	0.999983
ATP11C	0.244563	0.999983
ATP12A	-0.235443	0.999983
ATP13A1	-0.0531189	0.999983
ATP13A2	0.0309258	0.999983
ATP13A3	0.22393	0.999983
ATP13A4	-0.00906378	1
ATP13A4-AS1	-0.0103236	1
ATP13A5-AS1	0.0103511	1
ATP1A1	-0.303005	0.999983
ATP1A1-AS1	-0.339207	0.832263
ATP1A2	-0.0930773	1
ATP1A3	-0.33859	0.999983
ATP1A4	-0.016529	1
ATP1B1	-0.443057	0.153647
ATP1B2	-0.102157	0.999983
ATP1B3	-0.125795	0.999983
ATP1B4	0.0103511	1
ATP23	0.0779511	0.999983
ATP2A1	-0.0277794	0.999983
ATP2A1-AS1	-0.0943615	0.999983
ATP2A2	0.12687	0.999983
ATP2A3	-0.227422	0.999983
ATP2B1	0.093453	0.999983
ATP2B1-AS1	-0.0174847	0.999983
ATP2B2	-0.133904	0.999983
ATP2B3	-0.0672412	0.999983
ATP2B4	0.137876	0.999983
ATP2C1	0.0430333	0.999983
ATP2C2	-0.287107	0.999983
ATP4A	0.049248	1
ATP4B	0.00023137	1
ATP5A1	-0.0812103	0.999983
ATP5B	-0.102963	0.999983
ATP5C1	-0.097501	0.999983
ATP5D	-0.0406416	0.999983
ATP5E	-0.214724	0.999983
ATP5EP2	-0.0551792	0.999983
ATP5F1	-0.0285584	0.999983
ATP5G1	-0.0926301	0.999983
ATP5G2	-0.080623	0.999983
ATP5G3	-0.0948164	0.999983
ATP5H	-0.17605	0.999983
ATP5I	-0.0689095	0.999983
ATP5J	-0.135611	0.999983
ATP5J2	-0.114818	0.999983
ATP5J2-PTCD1	-0.117112	0.999983
ATP5L	-0.133987	0.999983
ATP5L2	0.0108507	1
ATP5O	-0.0879833	0.999983
ATP5S	-0.0657603	0.999983
ATP5SL	-0.105425	0.999983
ATP6AP1	-0.189468	0.999983
ATP6AP1L	-0.101991	0.999983
ATP6AP2	-0.0825871	0.999983
ATP6V0A1	-0.0461427	0.999983
ATP6V0A2	0.0671066	0.999983
ATP6V0A4	0.0184525	1
ATP6V0B	-0.198248	0.999983
ATP6V0C	-0.0422392	0.999983
ATP6V0D1	-0.0932012	0.999983
ATP6V0D2	0.150622	0.999983
ATP6V0E1	-0.195366	0.999983
ATP6V0E2	-0.089304	0.999983
ATP6V0E2-AS1	0.169964	0.999983
ATP6V1A	0.112315	0.999983
ATP6V1B1	0.0142443	1
ATP6V1B2	-0.0512819	0.999983
ATP6V1C1	0.0274231	0.999983
ATP6V1C2	-0.18051	0.999983
ATP6V1D	-0.0837681	0.999983
ATP6V1E1	-0.240053	0.999983
ATP6V1E2	-0.127835	0.999983
ATP6V1F	-0.127123	0.999983
ATP6V1G1	-0.104241	0.999983
ATP6V1G2	-0.157351	0.999983
ATP6V1G2-DDX39B	-0.0127572	0.999983
ATP6V1H	-0.139759	0.999983
ATP7A	0.139125	0.999983
ATP7B	0.0679137	0.999983
ATP8A1	0.117157	0.999983
ATP8A2	-0.0557203	0.999983
ATP8B1	0.0473214	0.999983
ATP8B2	0.0747877	0.999983
ATP8B3	-0.273032	0.999983
ATP8B4	0.0174408	1
ATP8B5P	0.0309931	1
ATP9A	0.171264	0.999983
ATP9B	-0.0189349	0.999983
ATPAF1	-0.0378022	0.999983
ATPAF2	-0.0554916	0.999983
ATPIF1	-0.180058	0.999983
ATR	0.138769	0.999983
ATRAID	-0.118118	0.999983
ATRIP	0.0887394	0.999983
ATRN	0.13099	0.999983
ATRNL1	-0.0261946	0.999983
ATRX	0.168405	0.999983
ATXN1	0.152148	0.999983
ATXN10	-0.0155003	0.999983
ATXN1L	0.19958	0.999983
ATXN2	0.0612132	0.999983
ATXN2L	0.0762874	0.999983
ATXN3	0.0837952	0.999983
ATXN7	0.179309	0.999983
ATXN7L1	0.149479	0.999983
ATXN7L2	0.0639763	0.999983
ATXN7L3	-0.0770992	0.999983
ATXN7L3B	0.021097	0.999983
ATXN8OS	0.00813438	1
AUH	0.0529299	0.999983
AUNIP	0.00345508	0.999983
AUP1	-0.0633669	0.999983
AURKA	-0.0349245	0.999983
AURKAIP1	-0.0309607	0.999983
AURKAPS1	0.0166865	0.999983
AURKB	0.0601428	0.999983
AURKC	-0.0491489	0.999983
AUTS2	0.299178	0.999983
AVEN	-0.0236192	0.999983
AVIL	-0.00259489	0.999983
AVL9	0.129477	0.999983
AVP	0.0108507	1
AVPI1	-0.0124473	0.999983
AVPR1A	-0.0996618	0.999983
AVPR1B	-0.0560293	0.999983
AVPR2	0.0248039	1
AWAT2	-0.0103236	1
AXDND1	0.0456179	0.999983
AXIN1	0.03594	0.999983
AXIN2	-0.093182	0.999983
AXL	0.142482	0.999983
AZGP1	0.0254078	1
AZI2	-0.0139632	0.999983
AZIN1	0.111978	0.999983
AZIN1-AS1	-0.0873559	0.999983
AZIN2	-0.0455297	0.999983
AZU1	0.00632315	0.999983
B2M	-0.321859	0.915635
B3GALNT1	0.0112228	0.999983
B3GALNT2	0.11669	0.999983
B3GALT1	0.377962	0.918204
B3GALT2	-0.292141	0.999983
B3GALT4	-0.0198449	0.999983
B3GALT5	0.0162351	0.999983
B3GALT5-AS1	-0.017205	0.999983
B3GALT6	-0.0468107	0.999983
B3GAT1	0.00239606	0.999983
B3GAT2	-0.0655068	0.999983
B3GAT3	-0.100601	0.999983
B3GLCT	0.0225206	0.999983
B3GNT2	-0.0912771	0.999983
B3GNT3	-0.049907	0.999983
B3GNT4	-0.072682	0.999983
B3GNT5	0.167775	0.999983
B3GNT7	-0.160496	0.999983
B3GNT8	-0.102208	0.999983
B3GNT9	-0.229212	0.999983
B3GNTL1	-0.012663	0.999983
B4GALNT1	0.0782814	0.999983
B4GALNT2	-0.0344949	1
B4GALNT3	0.24651	0.999983
B4GALNT4	-0.0187471	0.999983
B4GALT1	0.0461893	0.999983
B4GALT1-AS1	0.183005	0.999983
B4GALT2	-0.00828182	0.999983
B4GALT3	-0.0407072	0.999983
B4GALT4	-0.129877	0.999983
B4GALT4-AS1	-0.123803	0.999983
B4GALT5	0.0847114	0.999983
B4GALT6	0.113759	0.999983
B4GALT7	-0.0971581	0.999983
B4GAT1	-0.0130547	0.999983
B9D1	-0.0234732	0.999983
B9D2	-0.0726994	0.999983
BAALC	0.372851	0.72681
BAALC-AS1	0.0250473	1
BAALC-AS2	0.010795	1
BAAT	-0.169872	0.999983
BABAM1	-0.0903764	0.999983
BACE1	0.319291	0.978571
BACE1-AS	0.196674	0.999983
BACE2	0.122128	0.999983
BACH1	0.134689	0.999983
BACH1-IT2	0.0121982	1
BACH2	0.021309	0.999983
BAD	-0.108625	0.999983
BAG1	-0.114212	0.999983
BAG2	0.219073	0.999983
BAG3	-0.0461059	0.999983
BAG4	0.109778	0.999983
BAG5	0.0265522	0.999983
BAG6	-0.0525819	0.999983
BAHCC1	0.315021	0.999983
BAHD1	0.00392049	0.999983
BAIAP2	0.0711976	0.999983
BAIAP2-AS1	0.0355462	0.999983
BAIAP2L1	0.0626639	0.999983
BAIAP2L2	-0.083686	0.999983
BAIAP3	-0.170752	0.999983
BAK1	-0.208462	0.999983
BAMBI	-0.368539	0.635889
BANF1	-0.108853	0.999983
BANK1	0.0703438	1
BANP	0.000770665	0.999983
BAP1	0.00422848	0.999983
BARD1	0.206474	0.999983
BARHL1	0.0108507	1
BARHL2	0.0108507	1
BARX1	-0.0132888	1
BARX2	0.386797	0.860603
BASP1	-0.102286	0.999983
BATF	0.0267371	1
BATF2	-0.000390791	0.999983
BATF3	-0.0034684	1
BAX	-0.111219	0.999983
BAZ1A	0.0256565	0.999983
BAZ1B	0.112945	0.999983
BAZ2A	0.130486	0.999983
BAZ2B	0.170559	0.999983
BBC3	-0.015965	0.999983
BBIP1	-0.0921695	0.999983
BBOF1	-0.0381411	0.999983
BBOX1	-0.0566287	0.999983
BBOX1-AS1	0.00278476	1
BBS1	-0.00182056	0.999983
BBS10	0.178504	0.999983
BBS12	-0.087905	0.999983
BBS2	0.0168343	0.999983
BBS4	0.030268	0.999983
BBS5	0.152034	0.999983
BBS7	0.0455636	0.999983
BBS9	-0.0368892	0.999983
BBX	0.249473	0.999983
BCAM	-0.197399	0.999983
BCAN	0.0776882	0.999983
BCAP29	-0.0157091	0.999983
BCAP31	-0.182814	0.999983
BCAR1	-0.0227637	0.999983
BCAR3	-0.0779436	0.999983
BCAR4	0.0103511	1
BCAS1	0.0360293	0.999983
BCAS2	-0.0339279	0.999983
BCAS3	-0.0818217	0.999983
BCAS4	-0.159642	0.999983
BCAT1	0.222317	0.999983
BCAT2	-0.0793417	0.999983
BCCIP	-0.0089596	0.999983
BCDIN3D	-0.0288413	0.999983
BCDIN3D-AS1	-0.00325749	0.999983
BCHE	-0.287187	0.999983
BCKDHA	-0.0995274	0.999983
BCKDHB	-0.0957647	0.999983
BCKDK	-0.0661723	0.999983
BCL10	-0.144661	0.999983
BCL11A	0.0845693	0.999983
BCL11B	0.0236252	0.999983
BCL2	0.244055	0.999983
BCL2A1	0.0103511	1
BCL2L1	-0.0702029	0.999983
BCL2L10	-0.00861542	0.999983
BCL2L11	0.0559699	0.999983
BCL2L12	0.0600335	0.999983
BCL2L13	-0.0150772	0.999983
BCL2L14	-0.0849902	1
BCL2L15	-0.0184992	1
BCL2L2	0.0127011	0.999983
BCL2L2-PABPN1	-0.0469853	0.999983
BCL3	0.0140769	0.999983
BCL6	0.0971238	0.999983
BCL6B	0.022512	1
BCL7A	0.0294715	0.999983
BCL7B	-0.0366025	0.999983
BCL7C	0.00336734	0.999983
BCL9	0.116125	0.999983
BCL9L	0.070925	0.999983
BCLAF1	0.151221	0.999983
BCO1	-0.125351	0.999983
BCO2	0.201697	0.999983
BCOR	0.0655248	0.999983
BCORL1	0.00265703	0.999983
BCORP1	-0.0242553	1
BCR	0.0676601	0.999983
BCRP2	-0.0111455	1
BCRP3	0.0329642	1
BCS1L	-0.0178656	0.999983
BDH1	-0.0101487	0.999983
BDH2	-0.142408	0.999983
BDKRB1	-0.0253567	1
BDKRB2	-0.366706	0.562927
BDNF	-0.230197	0.999983
BDNF-AS	-0.0244411	0.999983
BDP1	0.231486	0.999983
BEAN1	0.0552934	1
BEAN1-AS1	0.00139935	1
BECN1	-0.150843	0.999983
BEGAIN	-0.0539988	0.999983
BEND2	-0.0103236	1
BEND3	0.125965	0.999983
BEND3P3	0.219307	0.999983
BEND4	0.050812	1
BEND5	-0.0579495	0.999983
BEND6	-0.02448	1
BEND7	0.100287	0.999983
BEST1	-0.0809282	0.999983
BEST2	0.0179516	1
BEST3	0.00628637	1
BEST4	0.0195568	0.999983
BET1	0.00857814	0.999983
BET1L	-0.0288089	0.999983
BEX1	-0.190122	0.999983
BEX2	-0.167704	0.999983
BEX3	-0.0756372	0.999983
BEX4	-0.0832314	0.999983
BEX5	-0.74825	0.000786583
BFAR	0.0169505	0.999983
BFSP1	-0.0826654	0.999983
BFSP2	0.0101613	1
BFSP2-AS1	-0.0111455	1
BGLAP	-0.0602555	0.999983
BGN	-0.451857	0.224545
BHLHA15	0.0436932	0.999983
BHLHB9	0.0748315	0.999983
BHLHE40	0.154173	0.999983
BHLHE40-AS1	-0.0419018	1
BHLHE41	0.0398035	0.999983
BHMT	-0.414736	0.656469
BHMT2	0.0305522	0.999983
BICC1	-0.30918	0.999983
BICD1	0.171215	0.999983
BICD2	0.100923	0.999983
BICDL1	0.0298233	0.999983
BICDL2	-0.0482751	0.999983
BID	-0.0907326	0.999983
BIK	0.168636	0.999983
BIN1	0.0027628	0.999983
BIN3	-0.0777981	0.999983
BIN3-IT1	-0.00906896	1
BIRC2	-0.03902	0.999983
BIRC3	0.00364523	0.999983
BIRC5	0.0355944	0.999983
BIRC6	0.23779	0.999983
BIRC6-AS2	0.00693384	1
BIRC7	-0.0103236	1
BIRC8	-0.0111455	1
BISPR	-0.357592	0.97979
BIVM	0.0750349	0.999983
BIVM-ERCC5	-0.0350934	0.999983
BLACAT1	0.0114679	0.999983
BLCAP	-0.105579	0.999983
BLK	0.0289393	1
BLM	0.201969	0.999983
BLMH	-0.0618142	0.999983
BLNK	-0.1161	0.999983
BLOC1S1	-0.0465803	0.999983
BLOC1S1-RDH5	0.00785266	0.999983
BLOC1S2	-0.114692	0.999983
BLOC1S3	-0.149507	0.999983
BLOC1S4	-0.0577522	0.999983
BLOC1S5	0.0924863	0.999983
BLOC1S5-TXNDC5	-0.0848599	0.999983
BLOC1S6	0.119607	0.999983
BLVRA	-0.294877	0.999983
BLVRB	-0.111253	0.999983
BLZF1	0.103245	0.999983
BMF	-0.0279847	0.999983
BMI1	0.125183	0.999983
BMP1	-0.0172743	0.999983
BMP10	-0.0280575	1
BMP2	-0.354963	0.699203
BMP2K	0.0531225	0.999983
BMP3	-0.0766018	0.999983
BMP4	-0.253263	0.999983
BMP5	-0.273245	0.999983
BMP6	-0.226989	0.999983
BMP7	-0.0818579	0.999983
BMP7-AS1	0.0124216	1
BMP8A	-0.200481	0.999983
BMP8B	-0.0730064	0.999983
BMPER	-0.271819	0.999983
BMPR1A	0.15069	0.999983
BMPR1B	0.12568	0.999983
BMPR2	0.172339	0.999983
BMS1	0.00143281	0.999983
BMS1P20	0.0861528	0.999983
BMS1P21	-0.0123302	1
BMS1P4	0.191564	0.999983
BMS1P5	0.0261291	1
BMS1P6	0.0601384	1
BMT2	0.150534	0.999983
BNC1	0.0859271	0.999983
BNC2	0.0364404	0.999983
BNIP1	-0.0962646	0.999983
BNIP2	0.046806	0.999983
BNIP3	0.0318375	0.999983
BNIP3L	0.00145912	0.999983
BNIPL	0.0428483	0.999983
BOC	0.145813	0.999983
BOD1	-0.0254737	0.999983
BOD1L1	0.143881	0.999983
BOK	-0.13327	0.999983
BOK-AS1	0.0370481	1
BOLA1	-0.0548895	0.999983
BOLA2	0.0153397	1
BOLA2B	0.0153397	1
BOLA2-SMG1P6	0.00436423	0.999983
BOLA3	-0.0372133	0.999983
BOLA3-AS1	0.00103906	0.999983
BOLL	0.0135845	1
BOP1	0.11952	0.999983
BORA	0.00817761	0.999983
BORCS5	0.154291	0.999983
BORCS6	-0.135425	0.999983
BORCS7	0.0517847	0.999983
BORCS7-ASMT	0.0596551	0.999983
BORCS8	0.0240819	0.999983
BORCS8-MEF2B	-0.0234296	0.999983
BPGM	-0.0916025	0.999983
BPHL	-0.042894	0.999983
BPIFA1	-0.0121713	1
BPIFA2	0.0126025	1
BPIFA4P	0.0108507	1
BPIFB1	0.00499666	1
BPIFB2	-0.0077799	1
BPIFC	0.0108507	1
BPNT1	-0.113935	0.999983
BPTF	0.210079	0.999983
BRAF	0.178565	0.999983
BRAP	-0.00561933	0.999983
BRAT1	0.0356417	0.999983
BRCA1	0.254004	0.999983
BRCA2	0.2812	0.999983
BRCAT54	0.0395844	0.999983
BRCC3	0.0298948	0.999983
BRD1	0.101077	0.999983
BRD2	0.00798391	0.999983
BRD3	0.0595144	0.999983
BRD4	0.187235	0.999983
BRD7	-0.105019	0.999983
BRD7P3	0.0121982	1
BRD8	0.0934767	0.999983
BRD9	0.00709183	0.999983
BRDT	-0.0111455	1
BRE	-0.139394	0.999983
BREA2	0.0527473	1
BRE-AS1	-0.0118301	1
BRF1	-0.0063192	0.999983
BRF2	-0.136503	0.999983
BRI3	0.0318331	0.999983
BRI3BP	0.202319	0.999983
BRICD5	0.0551167	0.999983
BRINP1	-0.335665	0.999983
BRINP2	-0.234206	0.999983
BRINP3	-0.0103236	1
BRIP1	0.310231	0.999983
BRIX1	-0.065347	0.999983
BRK1	-0.0921595	0.999983
BRMS1	-0.110461	0.999983
BRMS1L	-0.0361748	0.999983
BROX	0.0999338	0.999983
BRPF1	0.043623	0.999983
BRPF3	0.187992	0.999983
BRS3	0.0191001	1
BRSK1	-0.0613092	0.999983
BRSK2	0.104909	0.999983
BRWD1	0.207375	0.999983
BRWD1-AS1	0.0140803	1
BRWD1-IT2	-0.0100848	1
BRWD3	0.265122	0.999983
BSCL2	-0.206195	0.999983
BSDC1	-0.0655202	0.999983
BSG	-0.135169	0.999983
BSN	0.324627	0.999983
BSN-AS2	0.00518844	1
BSND	-0.0103236	1
BSPRY	0.0179196	0.999983
BST1	-0.0739838	0.999983
BST2	-0.952488	1.64158e-07
BSX	-0.0128251	1
BTAF1	0.185846	0.999983
BTBD1	0.0250517	0.999983
BTBD10	0.0225982	0.999983
BTBD11	-0.193803	0.999983
BTBD16	-0.0329414	0.999983
BTBD17	-0.221315	0.999983
BTBD18	0.053928	1
BTBD19	-0.0736795	0.999983
BTBD2	-0.00205968	0.999983
BTBD3	0.0790921	0.999983
BTBD6	0.00208462	0.999983
BTBD7	0.109536	0.999983
BTBD8	0.150824	0.999983
BTBD9	-0.00260693	0.999983
BTBD9-AS1	0.0121982	1
BTC	-0.0033535	0.999983
BTD	-0.0594899	0.999983
BTF3	-0.0731745	0.999983
BTF3L4	0.0265743	0.999983
BTG1	-0.0889923	0.999983
BTG2	-0.12474	0.999983
BTG3	-0.0698684	0.999983
BTK	-0.0706261	1
BTLA	-0.0121713	1
BTN1A1	0.0460272	1
BTN2A1	-0.0689156	0.999983
BTN2A2	-0.0683631	0.999983
BTN2A3P	0.151075	0.999983
BTN3A1	0.041078	0.999983
BTN3A2	0.0716638	0.999983
BTN3A3	-0.0151186	0.999983
BTNL3	-0.0560821	1
BTNL8	-0.0135545	1
BTNL9	0.0115578	1
BTRC	0.0878836	0.999983
BUB1	0.176972	0.999983
BUB1B	0.114929	0.999983
BUB1B-PAK6	-0.21252	0.999983
BUB3	0.120584	0.999983
BUD13	-0.0135604	0.999983
BUD31	-0.141149	0.999983
BVES	0.233307	0.999983
BVES-AS1	0.0357803	1
BYSL	-0.026359	0.999983
BZW1	0.0638989	0.999983
BZW2	-0.156254	0.999983
C10orf10	0.0787098	0.999983
C10orf105	-0.0189922	1
C10orf107	-0.0354521	1
C10orf11	0.0984395	0.999983
C10orf111	-0.0599573	0.999983
C10orf113	-0.0103236	1
C10orf120	0.0103511	1
C10orf126	-0.0018679	1
C10orf131	0.00346786	1
C10orf142	-0.0156837	1
C10orf25	-0.236855	0.999983
C10orf35	0.0380576	0.999983
C10orf55	0.167535	0.999983
C10orf62	0.0913939	1
C10orf67	0.0039257	1
C10orf71	-0.00461506	1
C10orf76	0.0253638	0.999983
C10orf82	-0.0738338	0.999983
C10orf88	-0.11582	0.999983
C10orf91	0.00641948	1
C10orf95	-0.0350322	0.999983
C11orf1	-0.0046395	0.999983
C11orf16	-0.00235735	1
C11orf21	0.0559598	1
C11orf24	-0.0794301	0.999983
C11orf42	0.0085539	1
C11orf45	0.0063297	0.999983
C11orf49	-0.136512	0.999983
C11orf52	-0.282724	0.999983
C11orf53	-0.0648328	1
C11orf54	0.013679	0.999983
C11orf57	-0.0143073	0.999983
C11orf58	-0.0327619	0.999983
C11orf63	0.0240119	0.999983
C11orf65	0.00837675	1
C11orf68	-0.117445	0.999983
C11orf70	-0.136776	0.999983
C11orf71	0.00647639	0.999983
C11orf72	-0.00824421	1
C11orf74	-0.0501298	0.999983
C11orf80	-0.0906579	0.999983
C11orf84	0.0507835	0.999983
C11orf86	-0.0111455	1
C11orf87	-0.201259	0.999983
C11orf88	-0.0123324	1
C11orf91	-0.0254151	0.999983
C11orf94	-0.0131727	1
C11orf95	-0.0163931	0.999983
C11orf96	0.0756501	1
C11orf97	-0.0111455	1
C11orf98	-0.12931	0.999983
C12orf10	-0.0253157	0.999983
C12orf29	-0.0355019	0.999983
C12orf4	0.043608	0.999983
C12orf40	0.0425476	1
C12orf42	-0.00490414	1
C12orf43	-0.102885	0.999983
C12orf45	-0.0623613	0.999983
C12orf49	0.125554	0.999983
C12orf54	0.00693384	1
C12orf56	-0.0228043	1
C12orf57	-0.145339	0.999983
C12orf60	-0.0926325	0.999983
C12orf65	-0.0102206	0.999983
C12orf66	0.00145082	0.999983
C12orf71	-0.00601229	1
C12orf73	-0.136344	0.999983
C12orf74	-0.0111069	1
C12orf75	-0.12803	0.999983
C12orf76	-0.0667676	0.999983
C14orf1	-0.0908858	0.999983
C14orf105	0.0718143	0.999983
C14orf119	-0.147331	0.999983
C14orf132	0.0689063	0.999983
C14orf159	0.0127047	0.999983
C14orf166	-0.121607	0.999983
C14orf178	0.0230756	1
C14orf180	0.0126025	1
C14orf2	-0.186278	0.999983
C14orf28	-0.0481627	0.999983
C14orf37	0.105424	0.999983
C14orf39	0.0131688	0.999983
C14orf79	-0.0411815	0.999983
C14orf80	0.0354599	0.999983
C14orf93	-0.128205	0.999983
C15orf32	-0.0182053	1
C15orf38-AP3S2	0.0466994	0.999983
C15orf39	0.320549	0.9794
C15orf40	-0.0140818	0.999983
C15orf41	0.156786	0.999983
C15orf48	-0.177272	0.999983
C15orf52	-0.00627552	1
C15orf56	-0.041627	1
C15orf57	-0.0836145	0.999983
C15orf59	-0.0439359	0.999983
C15orf59-AS1	0.0163831	1
C15orf61	0.0262499	0.999983
C15orf62	0.0706347	0.999983
C15orf65	0.126907	0.999983
C16orf45	-0.113327	0.999983
C16orf46	0.108221	0.999983
C16orf47	0.0108507	1
C16orf52	0.10714	0.999983
C16orf54	0.0514569	1
C16orf58	-0.0219209	0.999983
C16orf59	0.0744462	0.999983
C16orf62	-0.0211944	0.999983
C16orf70	-0.0360066	0.999983
C16orf71	-0.0137014	0.999983
C16orf72	0.0503522	0.999983
C16orf74	-0.0251408	1
C16orf82	-0.0103236	1
C16orf86	0.0138757	0.999983
C16orf87	-0.0735427	0.999983
C16orf89	-0.0105834	1
C16orf90	-0.00461506	1
C16orf91	-0.0317784	0.999983
C16orf92	-0.318309	0.999983
C16orf95	-0.0377801	0.999983
C16orf96	0.0875047	0.999983
C17orf100	0.0193782	0.999983
C17orf107	-0.0912185	0.999983
C17orf47	0.0286168	1
C17orf49	-0.174321	0.999983
C17orf50	-0.0182273	1
C17orf51	0.0616135	0.999983
C17orf53	0.0822988	0.999983
C17orf58	-0.109749	0.999983
C17orf62	-0.0677618	0.999983
C17orf64	0.0274521	1
C17orf67	-0.0526067	0.999983
C17orf74	-0.0128251	1
C17orf75	-0.00285688	0.999983
C17orf78	-0.00321648	1
C17orf80	-0.00230306	0.999983
C17orf82	0.0222648	1
C17orf97	-0.110594	0.999983
C17orf98	-0.00787691	1
C17orf99	0.0108507	1
C18orf21	-0.0658029	0.999983
C18orf25	0.123525	0.999983
C18orf32	-0.0759299	0.999983
C18orf54	0.169269	0.999983
C18orf61	0.0103511	1
C18orf65	0.0640127	0.999983
C18orf8	-0.122274	0.999983
C19orf12	0.0388875	0.999983
C19orf18	-0.0439946	0.999983
C19orf24	-0.132596	0.999983
C19orf25	-0.028627	0.999983
C19orf33	-0.0796343	0.999983
C19orf35	0.00244869	1
C19orf38	0.0200024	1
C19orf43	-0.00793923	0.999983
C19orf44	0.00916796	0.999983
C19orf45	-0.0473368	1
C19orf47	0.0468714	0.999983
C19orf48	0.0799613	0.999983
C19orf53	-0.0528817	0.999983
C19orf54	-0.0220424	0.999983
C19orf57	-0.0630173	0.999983
C19orf60	0.00433318	0.999983
C19orf66	-0.293795	0.999983
C19orf67	0.0163831	1
C19orf68	0.0446085	0.999983
C19orf70	-0.241752	0.999983
C19orf71	0.163644	0.999983
C19orf73	-0.0916745	0.999983
C19orf81	0.169979	0.999983
C19orf84	0.0462024	1
C1D	0.00519019	0.999983
C1GALT1	0.0770029	0.999983
C1GALT1C1	-0.164035	0.999983
C1GALT1C1L	9.64004e-05	1
C1orf100	0.0121982	1
C1orf101	0.0140612	1
C1orf105	-0.0448828	1
C1orf106	0.122983	0.999983
C1orf109	0.0767043	0.999983
C1orf112	0.173023	0.999983
C1orf115	-0.0727479	0.999983
C1orf116	0.0854999	0.999983
[truncated: 19,992 more rows]
