# Supplementary material for: LSD1-mediated enhancer silencing attenuates retinoic acid signalling during pancreatic endocrine cell development
Source: Nat Commun. 2020 Apr 29;11:2082. doi: 10.1038/s41467-020-16017-x (PMC7190832; doi:10.1038/s41467-020-16017-x)
Supplement: Supplementary file 26 — Source Data [file 41467_2020_16017_MOESM26_ESM.xlsx]

## Sheet: Figure 1
Figure 1c qRT-PCR at EN stage
		Control Relative Expression	LSD1early Relative Expression	LSD1late Relative Expression
INS		0.939754	0.00449652	0.778514
		0.848901	0.00453811	0.527625
		1.21134	0.00284881	1.2172
	Mean Relative Expression	1	0.00396115	0.841112
	SEM Relative Expression	0.108878	0.000556299	0.201508
GCG		0.988624	5.58353e-05	0.720688
		0.868091	0.000160805	0.592094
		1.14328	3.50131e-05	0.874682
	Mean Relative Expression	1	8.38845e-05	0.729155
	SEM Relative Expression	0.0796449	3.89271e-05	0.0816857
SST		1.03252	0.0275489	1.40464
		1.52526	0.0128886	0.898194
		0.44222	0.0189213	1.14094
	Mean Relative Expression	1	0.0197863	1.14792
	SEM Relative Expression	0.313068	0.00425411	0.146239

## Sheet: Figure 4
Figure 4h FPKM values for genes significantly up-regulated in both LSD1iearly and RAextended PP2 cells
Gene	PP1-1	PP1-2	PP2-1	PP2-2	PP2-LSD1early-1	PP2-LSD1early-2	PP2-RAextended-1	PP2-RAextended-2
HOXA1	206.039	154.461	1.819	1.172	26.82	34.419	17.213	22.23
HOXA3	4.935	3.569	0.275	0.509	5.734	6.959	3.056	5.046
HOXC4	4.179	3.954	0.796	1.06	8.186	8.377	4.06	4.324
CYP26A1	217.302	172.034	0.153	0.082	9.209	3.883	3.846	5.238
CYP26B1	10.95	15.665	0.447	0.558	28.053	11.736	31.437	29.15
CLIC6	13.288	11.517	0.427	0.758	6.345	6.608	1.344	1.99
IGFBP6	101.742	85.031	2.794	2.745	24.029	28.111	14.504	14.477
LOC400043	340.507	366.977	42.355	37.964	156.523	188.871	87.956	96.094
OSR1	14.904	18.986	0.53	0.883	10.493	14.227	3.105	3.838
PRLHR	0.201	0.264	2.334	1.846	4.043	4.34	6.571	3.968
SPOCK2	10.493	10.991	8.867	8.043	21.605	18.859	19.757	18.573

## Sheet: Figure 6
Figure 6c quantification of epithelial area and Ngn3+ cells in e12.5 and e15.5 pancreas
	Control	Lsd1Δpan
Epithelial area e12.5	95282.2	58559.1
	84776.3	68108.5
	51919.9	83175.9
average	77326	69948
SEM	7166	13060
Epithelial area e15.5	226975	215876
	243098	210787
	227865	202791
average	232646	209818
SEM	5232	3808
Ngn3+ cells/µm2 e15.5	0.00218526	0.00246438
	0.00211849	0.00251439
	0.0016896	0.00154839
average	0.00199778	0.00217572
SEM	0.000155294	0.000313995

## Sheet: Suppl. Fig. 1
Suppl. Figure 1b RNA-seq LSD1 expression (FPKM)
	D0	D2	D5	D7	D10	D13
LSD1	91.833	50.323	106.07	68.07	62.49	80.3
	92.475	51.38	105.65	67.8	62.88	84.56
	97.97	52.2	117.5	83.43	76.11	84.2
average	94.0927	51.301	109.74	73.1	67.16	83.02
SEM	1.9475	0.543281	3.88189	5.16559	4.47642	1.36396
Suppl. Figure 1c FAD levels
	D0	D2	D5	D10	D13
FAD	21.7812	23.2649	18.3339	30.6906	27.0114
	21.4947	26.5457	22.084	30.0241	28.1064
	22.2517	22.7256	22.0946	30.5999	23.3577
average	21.8426	24.1787	20.8375	30.4382	26.1585
SEM	0.220653	1.19367	1.25181	0.208698	1.43564
Suppl. Figure 1h RNA-seq NGN3 expression (FPKM)
	Control	LSD1early
NGN3	9.35	55.52
	16.22	94.72
average	12.785	75.12
SEM	3.435	19.6

## Sheet: Suppl. Fig. 2
Suppl. Figure 2c qRT-PCR at EN stage
		Control Relative Expression	LSD1early Relative Expression	LSD1late Relative Expression
INS		0.794905	0.0430671	0.369575
		0.831804	0.0206101	0.205461
		1.37329	0.0043408	0.369215
	Mean Relative Expression	1	0.0226727	0.314751
	SEM Relative Expression	0.186949	0.0112268	0.0546447
GCG		0.998399	0.000325832	0.994313
		1.10146	0.00116599	0.370139
		0.900145	0.000234674	0.813249
	Mean Relative Expression	1	0.000575498	0.7259
	SEM Relative Expression	0.0581191	0.000296416	0.185401
SST		0.801912	0.0704378	0.531305
		0.695057	0.0480615	0.414208
		1.50303	0.0298211	0.299442
	Mean Relative Expression	1	0.0494401	0.414985
	SEM Relative Expression	0.2534	0.0117453	0.0669341

## Sheet: Suppl. Fig. 3
Suppl. Figure 3c qRT-PCR at EN stage
		shSCRAM Relative Expression	shLSD1-1 Relative Expression	shLSD1-2 Relative Expression
LSD1		1.03517	0.316645	0.0261193
		0.832836	0.39821	0.271683
		1.132	0.27323	0.210071
	Mean Relative Expression	1	0.329362	0.169291
	SEM Relative Expression	0.0881319	0.0366345	0.0737622
INS		1.27498	0.178476	0.0779059
		1.06684	0.0658579	0.117757
		0.658185	0.133803	0.196255
	Mean Relative Expression	1	0.126046	0.130639
	SEM Relative Expression	0.181162	0.0327405	0.0347662
GCG		1.04763	0.231103	0.180121
		0.974928	0.258752	0.253453
		0.977443	0.253878	0.133735
	Mean Relative Expression	1	0.247911	0.189103
	SEM Relative Expression	0.0238255	0.00852094	0.0348503
SST		0.962355	0.45268	0.522747
		1.09779	0.445974	0.65569
		0.939851	0.691409	0.393145
	Mean Relative Expression	1	0.530021	0.523861
	SEM Relative Expression	0.0493268	0.0807175	0.0757925

## Sheet: Suppl. Fig. 6
Suppl. Figure 6b RNA-seq NGN3 expression (FPKM)
	Control	RAextended
NGN3	9.35	17.116
	16.22	22.804
Mean	12.785	19.96
SEM	3.435	2.844
Suppl. Figure 6d qRT-PCR at EN stage
		Control Relative Expression	RAextended Relative Expression
INS		0.749073	0.0653985
		1.34157	0.102424
		0.909354	0.106554
	Mean Relative Expression	1	0.0914589
	SEM Relative Expression	0.176943	0.0130847
GCG		0.98867	0.000129713
		0.993435	0.000176156
		1.01789	0.000204124
	Mean Relative Expression	1	0.000169998
	SEM Relative Expression	0.00905253	2.17002e-05
SST		0.981389	0.139143
		1.01051	0.170896
		1.0081	0.174874
	Mean Relative Expression	1.00931	0.172885
	SEM Relative Expression	0.000981987	0.00162395

## Sheet: Suppl. Fig. 7
Suppl. Figure 7b qRT-PCR at EN stage
		Control Relative Expression	RAlate Relative Expression
INS		1.18325	1.57363
		1.14381	1.35013
		0.672942	1.59578
	Mean Relative Expression	1	1.50651
	SEM Relative Expression	0.163925	0.078451
GCG		1.11048	0.890769
		1.12305	0.747657
		0.766475	0.897519
	Mean Relative Expression	1	0.845315
	SEM Relative Expression	0.116819	0.0488677
SST		1.22641	0.703271
		1.0507	0.575696
		0.722895	0.728356
	Mean Relative Expression	1	0.669108
	SEM Relative Expression	0.147545	0.047264
Suppl. Figure 7e FPKM values for HOX transcription factor genes
Gene	PP1-1	PP1-2	PP2-1	PP2-2	EN-1	EN-2	EN-1-RAlate-1	EN-1-Ralate-2	EN-LSD1early-1	EN-LSD1early-2	EN-LSD1early+RAlate-1	EN-LSD1early+RAlate-2
HOXA1	206.039	154.461	1.819	1.172	1.539	1.293	6.392	3.044	0.73	0.862	5.532	5.032
HOXA3	4.935	3.569	0.275	0.509	0.536	0.724	1.319	0.979	0.809	0.627	1.632	2.291
HOXC4	4.179	3.954	0.796	1.06	0.627	0.972	1.584	1.428	1.089	0.641	1.96	2.097
Suppl. Figure 7f FPKM values for RAR genes
Gene	EN-1	EN-2	EN-1-RAlate-1	EN-1-RAlate-2	EN-LSD1early-1	EN-LSD1early-2	EN-LSD1early+RAlate-1	EN-LSD1early+RAlate-2
LSD1	84.109	83.808	86.337	83.164	86.137	75.81	77.212	79.695
RXRA	19.994	18.055	17.098	18.926	19.44	19.499	21.858	19.323
RXRB	19.346	20.133	19.544	21.131	20.432	17.404	18.441	18.6
RXRG	0.792	0.835	2.227	1.125	0.535	0.519	1.127	1.007
RARA	11.04	10.678	11.088	13.078	11.686	9.594	13.408	12.43
RARB	2.142	1.745	6.192	4.885	0.503	0.835	5.298	5.693
RARG	5.336	4.064	5.904	4.602	6.783	5.404	5.359	4.867

## Sheet: Suppl. Fig. 8
Suppl. Fig. 8d quantification of pHH3+ and TUNEL+ cells in e12.5 and e15.5 pancreas
	Control	Lsd1Δpan
pHH3+ cells/µm2 e12.5	0.000258645	0.000285927
	0.000155187	0.000285927
	0.000258645	0.000171556
	0.000362103	0.000285927
	0.000310374	0.000457483
average	0.000268991	0.000297364
SEM	3.43132e-05	4.57483e-05
TUNEL+ cells/µm2 e15.5	0.000197725	0.000247834
	0.000236411	0.000271664
	0.000176233	0.000238302
average	0.000203456	0.0002526
SEM	1.76064e-05	9.92129e-06
Suppl. Fig. 8e quantification of LSD1+ and LSD1- hormone+ cells (insulin or glucagon) in P0 pancreas
	Control	Lsd1Δpan	Lsd1Δearly	Lsd1Δlate
hormone+ cells/LSD1+	1000	1023	901	189
hormone+ cells/LSD1-	0	34	99	675
